# Supplementary material for: (6-Meth­oxy-2-oxo-2H-chromen-4-yl)methyl piperidine-1-carbodi­thio­ate
Source: Acta Crystallogr Sect E Struct Rep Online. 2013 Oct 23;69(Pt 11):o1683. doi: 10.1107/S1600536813028432 (PMC3884338; doi:10.1107/S1600536813028432)
Supplement: Supplementary file 1 [file e-69-o1683-sup1.cif]

##############################################################################
#                                                                            #
# This CIF contains the data in a paper accepted for publication in          #
# Acta Crystallographica Section E. It conforms to the requirements of       #
# Notes for Authors for Acta Crystallographica Section E, and has been       #
# peer reviewed under the auspices of the IUCr Commission on Journals.       #
#                                                                            #
# Full details of the Crystallographic Information File format               #
# are given in the paper "The Crystallographic Information File (CIF):       #
# a New Standard Archive File for Crystallography" by S. R. Hall, F. H.      #
# Allen and I. D. Brown [Acta Cryst. (1991), A47, 655-685].                  #
#                                                                            #
# The current version of the core CIF dictionary is obtainable from          #
# ftp://ftp.iucr.org/pub/cif_core.dic.                                       #
#                                                                            #
# Software is freely available for graphical display of the structure(s)     #
# in this CIF. For information consult the CIF software page                 #
# http://www.iucr.org/resources/cif/software.                                #
#                                                                            #
# This file may be used for bona fide research purposes within the           #
# scientific community so long as proper attribution is given to the journal # 
# article from which it was obtained.                                        #
#                                                                            #
##############################################################################
data_I
_audit_creation_method     SHELXL-2013
_database_code_depnum_ccdc_archive     'CCDC 966690'
_chemical_name_systematic
;
(6-Methoxy-2-oxo-2<i>H</i>-chromen-4-yl)methyl piperidine-1-carbodithioate
;
_chemical_name_common     ?
_chemical_formula_moiety     'C17 H19 N O3 S2'
_chemical_formula_sum     'C17 H19 N O3 S2'
_chemical_formula_iupac     'C17 H19 N O3 S2'
_chemical_formula_weight     349.45
_chemical_melting_point     395
_shelx_space_group_comment
;
The symmetry employed for this shelxl refinement is uniquely defined
by the following loop, which should always be used as a source of
symmetry information in preference to the above space-group names.
They are only intended as comments.
;
_space_group_crystal_system     triclinic
_space_group_name_H-M_alt     'P -1'
_space_group_name_Hall     '-P 1'
loop_
    _space_group_symop_operation_xyz
    'x, y, z'
    '-x, -y, -z'
_cell_length_a     6.9731(2)
_cell_length_b     10.2310(3)
_cell_length_c     11.9955(3)
_cell_angle_alpha     92.0240(10)
_cell_angle_beta     90.1760(10)
_cell_angle_gamma     106.4970(10)
_cell_volume     819.96(4)
_cell_formula_units_Z     2
_cell_measurement_reflns_used     4261
_cell_measurement_theta_min     1.70
_cell_measurement_theta_max     28.81
_cell_measurement_temperature     296(2)
_exptl_crystal_description     Plate
_exptl_crystal_colour     colourless
_exptl_crystal_size_max     0.24
_exptl_crystal_size_mid     0.20
_exptl_crystal_size_min     0.12
_exptl_crystal_density_diffrn     1.415
_exptl_crystal_density_meas     ?
_exptl_crystal_F_000     368
_exptl_absorpt_coefficient_mu     0.339
_exptl_absorpt_correction_type     multi-scan
_exptl_absorpt_process_details     '(SADABS; Bruker, 2007)'
_exptl_absorpt_correction_T_min     0.7700
_exptl_absorpt_correction_T_max     1.0000
_exptl_special_details
;
IR (KBr) 655 cm^-1^(C---S), 1243 cm^-1^(C=S), 1006 cm^-1^(C---O), 887 cm^-1^
(C---N), 1161 cm^-1^(C---O---C), 1719 cm^-1^(C=O). GCMS: m/e: 349. 1H NMR (400
MHz, CDCl~3~, \\?, p.p.m.): 1.65(s, 6H, Piperidine-CH~2~), 3.15(s, 3H,
--OCH~3~), 3.89(s, 2H, Piperidine-CH~2~), 4.20(s, 2H Piperidine-CH~2~),
4.70(d, 2H, Methylene-CH~2~), 6.45(s, 1H, Ar---H), 7.14(d, 1H, Ar---H),
7.30(s, 1H, Ar---H), 7.50(s,1<i>H</i>, Ar---H). Elemental analysis for
C~17~H~19~NO~3~S~2~: C, 58.36; H, 5.42; N, 3.93.
;
_diffrn_ambient_temperature     296(2)
_diffrn_radiation_type     MoK\a
_diffrn_radiation_wavelength     0.71073
_diffrn_radiation_source     'fine-focus sealed tube'
_diffrn_radiation_monochromator     graphite
_diffrn_measurement_device_type     'Bruker SMART CCD'
_diffrn_measurement_method     '\w and \f scans'
_diffrn_detector_area_resol_mean     ?
_diffrn_reflns_number     17441
_diffrn_reflns_av_R_equivalents     0.0229
_diffrn_reflns_theta_min     1.699
_diffrn_reflns_theta_max     28.810
_diffrn_reflns_theta_full     25.242
_diffrn_measured_fraction_theta_max     0.993
_diffrn_measured_fraction_theta_full     0.999
_diffrn_reflns_limit_h_min     -9
_diffrn_reflns_limit_h_max     9
_diffrn_reflns_limit_k_min     -11
_diffrn_reflns_limit_k_max     13
_diffrn_reflns_limit_l_min     -16
_diffrn_reflns_limit_l_max     16
_diffrn_standards_number     .
_diffrn_standards_interval_count     .
_diffrn_standards_interval_time     .
_diffrn_standards_decay_%     ?
_refine_special_details
;
Refinement of <i>F</i>^2^ against ALL reflections. The weighted <i>R</i>-factor
<i>wR</i> and goodness of fit <i>S</i> are based on <i>F</i>^2^, conventional
<i>R</i>-factors <i>R</i> are based on <i>F</i>, with <i>F</i> set to zero for
negative <i>F</i>^2^. The threshold expression of <i>F</i>^2^ >
2\s(<i>F</i>^2^) is used only for calculating <i>R</i>-factors(gt) <i>etc</i>.
and is not relevant to the choice of reflections for refinement.
<i>R</i>-factors based on <i>F</i>^2^ are statistically about twice as large
as those based on <i>F</i>, and <i>R</i>- factors based on ALL data will be
even larger.
;
_reflns_number_total     4261
_reflns_number_gt     3513
_reflns_threshold_expression     I>2\s(I)
_refine_ls_structure_factor_coef     Fsqd
_refine_ls_matrix_type     full
_refine_ls_R_factor_all     0.0462
_refine_ls_R_factor_gt     0.0371
_refine_ls_wR_factor_gt     0.1015
_refine_ls_wR_factor_ref     0.1091
_refine_ls_goodness_of_fit_ref     1.037
_refine_ls_restrained_S_all     1.037
_refine_ls_number_reflns     4261
_refine_ls_number_parameters     208
_refine_ls_number_restraints     0
_refine_ls_hydrogen_treatment     constr
_refine_ls_weighting_scheme     calc
_refine_ls_weighting_details
              'w=1/[\s^2^(Fo^2^)+(0.0576P)^2^+0.1837P] where P=(Fo^2^+2Fc^2^)/3'
_atom_sites_solution_hydrogens     geom
_atom_sites_solution_primary     ?
_atom_sites_solution_secondary     ?
_refine_ls_shift/su_max     0.001
_refine_ls_shift/su_mean     0.000
_refine_diff_density_max     0.280
_refine_diff_density_min     -0.178
_refine_ls_extinction_method     none
_refine_ls_extinction_coef     .
loop_
    _atom_type_symbol
    _atom_type_description
    _atom_type_scat_dispersion_real
    _atom_type_scat_dispersion_imag
    _atom_type_scat_source
    'C' 'C' 0.0033 0.0016
                         'International Tables Vol C Tables 4.2.6.8 and 6.1.1.4'
    'H' 'H' 0.0000 0.0000
                         'International Tables Vol C Tables 4.2.6.8 and 6.1.1.4'
    'N' 'N' 0.0061 0.0033
                         'International Tables Vol C Tables 4.2.6.8 and 6.1.1.4'
    'O' 'O' 0.0106 0.0060
                         'International Tables Vol C Tables 4.2.6.8 and 6.1.1.4'
    'S' 'S' 0.1246 0.1234
                         'International Tables Vol C Tables 4.2.6.8 and 6.1.1.4'
_computing_data_collection     'SMART (Bruker, 2007)'
_computing_cell_refinement     'SAINT (Bruker, 2007)'
_computing_data_reduction     'SAINT (Bruker, 2007)'
_computing_structure_solution     'SHELXS97 (Sheldrick, 2008)'
_computing_structure_refinement     'SHELXL97 (Sheldrick, 2008)'
_computing_molecular_graphics     'ORTEP-3 for Windows (Farrugia, 2012)'
_computing_publication_material     'SHELXL97 (Sheldrick, 2008)'
loop_
    _atom_site_type_symbol
    _atom_site_label
    _atom_site_fract_x
    _atom_site_fract_y
    _atom_site_fract_z
    _atom_site_U_iso_or_equiv
    _atom_site_adp_type
    _atom_site_calc_flag
    _atom_site_occupancy
    _atom_site_disorder_assembly
    _atom_site_disorder_group
    S S1 -0.11287(5) 0.07096(4) 0.65164(3) 0.04415(12) Uani d 1 . .
    S S2 0.27902(6) 0.01452(4) 0.70354(4) 0.05410(14) Uani d 1 . .
    O O3 0.28766(17) 0.60135(11) 0.70830(9) 0.0468(3) Uani d 1 . .
    O O4 0.2364(2) 0.52695(14) 0.87805(10) 0.0691(4) Uani d 1 . .
    O O5 0.2788(2) 0.51786(12) 0.25306(9) 0.0642(4) Uani d 1 . .
    N N6 -0.07603(19) -0.11995(14) 0.78182(12) 0.0498(3) Uani d 1 . .
    C C7 0.2257(2) 0.49686(16) 0.78009(13) 0.0461(3) Uani d 1 . .
    C C8 0.1519(2) 0.36058(15) 0.73062(12) 0.0417(3) Uani d 1 . .
    H H8 0.1090 0.2881 0.7778 0.050 Uiso calc 1 . .
    C C9 0.14239(19) 0.33355(13) 0.62055(11) 0.0348(3) Uani d 1 . .
    C C10 0.21349(18) 0.44638(13) 0.54632(11) 0.0331(3) Uani d 1 . .
    C C11 0.2836(2) 0.57753(14) 0.59446(11) 0.0366(3) Uani d 1 . .
    C C12 0.3533(2) 0.69027(14) 0.53032(13) 0.0432(3) Uani d 1 . .
    H H12 0.3988 0.7768 0.5643 0.052 Uiso calc 1 . .
    C C13 0.3553(2) 0.67440(14) 0.41558(13) 0.0425(3) Uani d 1 . .
    H H13 0.4036 0.7500 0.3721 0.051 Uiso calc 1 . .
    C C14 0.2849(2) 0.54501(15) 0.36542(12) 0.0410(3) Uani d 1 . .
    C C15 0.2157(2) 0.43231(14) 0.43028(11) 0.0380(3) Uani d 1 . .
    H H15 0.1700 0.3460 0.3960 0.046 Uiso calc 1 . .
    C C16 0.3336(3) 0.62831(19) 0.18046(14) 0.0585(4) Uani d 1 . .
    H H16A 0.3220 0.5938 0.1045 0.088 Uiso calc 1 . .
    H H16B 0.4694 0.6806 0.1961 0.088 Uiso calc 1 . .
    H H16C 0.2468 0.6854 0.1916 0.088 Uiso calc 1 . .
    C C17 0.0638(2) 0.19172(14) 0.56997(12) 0.0415(3) Uani d 1 . .
    H H17A 0.1767 0.1563 0.5551 0.050 Uiso calc 1 . .
    H H17B 0.0011 0.1976 0.4988 0.050 Uiso calc 1 . .
    C C18 0.0326(2) -0.02097(14) 0.72018(11) 0.0380(3) Uani d 1 . .
    C C19 0.0146(3) -0.20858(17) 0.84504(14) 0.0516(4) Uani d 1 . .
    H H19A 0.1589 -0.1777 0.8384 0.062 Uiso calc 1 . .
    H H19B -0.0318 -0.3013 0.8143 0.062 Uiso calc 1 . .
    C C20 -0.0410(3) -0.2057(2) 0.96626(16) 0.0684(5) Uani d 1 . .
    H H20A 0.0082 -0.2715 1.0051 0.082 Uiso calc 1 . .
    H H20B 0.0233 -0.1160 0.9995 0.082 Uiso calc 1 . .
    C C21 -0.2638(4) -0.2379(3) 0.98128(18) 0.0868(8) Uani d 1 . .
    H H21A -0.3259 -0.3330 0.9601 0.104 Uiso calc 1 . .
    H H21B -0.2915 -0.2246 1.0594 0.104 Uiso calc 1 . .
    C C22 -0.3539(3) -0.1499(2) 0.91250(16) 0.0643(5) Uani d 1 . .
    H H22A -0.3084 -0.0563 0.9413 0.077 Uiso calc 1 . .
    H H22B -0.4984 -0.1805 0.9179 0.077 Uiso calc 1 . .
    C C23 -0.2955(2) -0.15637(19) 0.79241(15) 0.0540(4) Uani d 1 . .
    H H23A -0.3544 -0.2479 0.7612 0.065 Uiso calc 1 . .
    H H23B -0.3471 -0.0940 0.7505 0.065 Uiso calc 1 . .
loop_
    _atom_site_aniso_label
    _atom_site_aniso_U_11
    _atom_site_aniso_U_22
    _atom_site_aniso_U_33
    _atom_site_aniso_U_12
    _atom_site_aniso_U_13
    _atom_site_aniso_U_23
    S1 0.0397(2) 0.03896(19) 0.0547(2) 0.01085(15) 0.00079(15) 0.01674(15)
    S2 0.0365(2) 0.0502(2) 0.0774(3) 0.01264(17) 0.01009(18) 0.0240(2)
    O3 0.0547(6) 0.0401(5) 0.0431(5) 0.0095(5) -0.0055(5) 0.0000(4)
    O4 0.0994(11) 0.0649(8) 0.0402(6) 0.0193(7) -0.0079(6) -0.0026(5)
    O5 0.0992(10) 0.0489(7) 0.0404(6) 0.0126(6) 0.0149(6) 0.0142(5)
    N6 0.0354(6) 0.0536(8) 0.0617(8) 0.0112(5) 0.0035(5) 0.0300(6)
    C7 0.0487(8) 0.0491(8) 0.0412(8) 0.0150(7) -0.0044(6) 0.0037(6)
    C8 0.0443(8) 0.0421(7) 0.0403(7) 0.0140(6) 0.0002(6) 0.0095(6)
    C9 0.0323(6) 0.0349(6) 0.0395(7) 0.0126(5) 0.0008(5) 0.0081(5)
    C10 0.0286(6) 0.0332(6) 0.0399(6) 0.0120(5) 0.0011(5) 0.0075(5)
    C11 0.0321(6) 0.0367(7) 0.0424(7) 0.0114(5) -0.0018(5) 0.0047(5)
    C12 0.0397(7) 0.0326(7) 0.0560(8) 0.0075(6) -0.0037(6) 0.0057(6)
    C13 0.0372(7) 0.0364(7) 0.0546(8) 0.0100(6) 0.0049(6) 0.0163(6)
    C14 0.0397(7) 0.0430(7) 0.0424(7) 0.0138(6) 0.0066(6) 0.0118(6)
    C15 0.0406(7) 0.0336(6) 0.0411(7) 0.0121(5) 0.0051(5) 0.0073(5)
    C16 0.0623(11) 0.0646(11) 0.0490(9) 0.0158(9) 0.0132(7) 0.0250(8)
    C17 0.0499(8) 0.0344(7) 0.0402(7) 0.0109(6) 0.0042(6) 0.0102(5)
    C18 0.0385(7) 0.0338(6) 0.0416(7) 0.0095(5) 0.0008(5) 0.0080(5)
    C19 0.0476(9) 0.0489(8) 0.0616(9) 0.0161(7) 0.0026(7) 0.0253(7)
    C20 0.0691(12) 0.0856(14) 0.0536(10) 0.0250(11) -0.0086(9) 0.0175(9)
    C21 0.0761(14) 0.133(2) 0.0569(11) 0.0354(14) 0.0170(10) 0.0390(13)
    C22 0.0486(10) 0.0764(13) 0.0676(11) 0.0174(9) 0.0071(8) 0.0037(9)
    C23 0.0351(7) 0.0615(10) 0.0624(10) 0.0061(7) 0.0018(7) 0.0264(8)
_geom_special_details
;
All e.s.d.'s (except the e.s.d. in the dihedral angle between two l.s. planes)
are estimated using the full covariance matrix. The cell e.s.d.'s are taken
into account individually in the estimation of e.s.d.'s in distances, angles
and torsion angles; correlations between e.s.d.'s in cell parameters are only
used when they are defined by crystal symmetry. An approximate (isotropic)
treatment of cell e.s.d.'s is used for estimating e.s.d.'s involving l.s.
planes.
;
loop_
    _geom_bond_atom_site_label_1
    _geom_bond_atom_site_label_2
    _geom_bond_site_symmetry_2
    _geom_bond_distance
    _geom_bond_publ_flag
    S1 C18 . 1.7837(14) ?
    S1 C17 . 1.7980(14) ?
    S2 C18 . 1.6662(14) ?
    O3 C7 . 1.3697(18) ?
    O3 C11 . 1.3774(17) ?
    O4 C7 . 1.2008(19) ?
    O5 C14 . 1.3647(18) ?
    O5 C16 . 1.4169(18) ?
    N6 C18 . 1.3293(17) ?
    N6 C19 . 1.4722(18) ?
    N6 C23 . 1.4758(19) ?
    C7 C8 . 1.447(2) ?
    C8 C9 . 1.3370(19) ?
    C8 H8 . 0.9300 ?
    C9 C10 . 1.4565(17) ?
    C9 C17 . 1.503(2) ?
    C10 C11 . 1.3942(19) ?
    C10 C15 . 1.3949(18) ?
    C11 C12 . 1.3803(19) ?
    C12 C13 . 1.381(2) ?
    C12 H12 . 0.9300 ?
    C13 C14 . 1.389(2) ?
    C13 H13 . 0.9300 ?
    C14 C15 . 1.3847(18) ?
    C15 H15 . 0.9300 ?
    C16 H16A . 0.9600 ?
    C16 H16B . 0.9600 ?
    C16 H16C . 0.9600 ?
    C17 H17A . 0.9700 ?
    C17 H17B . 0.9700 ?
    C19 C20 . 1.507(3) ?
    C19 H19A . 0.9700 ?
    C19 H19B . 0.9700 ?
    C20 C21 . 1.507(3) ?
    C20 H20A . 0.9700 ?
    C20 H20B . 0.9700 ?
    C21 C22 . 1.502(3) ?
    C21 H21A . 0.9700 ?
    C21 H21B . 0.9700 ?
    C22 C23 . 1.502(3) ?
    C22 H22A . 0.9700 ?
    C22 H22B . 0.9700 ?
    C23 H23A . 0.9700 ?
    C23 H23B . 0.9700 ?
loop_
    _geom_angle_atom_site_label_1
    _geom_angle_atom_site_label_2
    _geom_angle_atom_site_label_3
    _geom_angle_site_symmetry_1
    _geom_angle_site_symmetry_3
    _geom_angle
    _geom_angle_publ_flag
    C18 S1 C17 . . 104.68(7) ?
    C7 O3 C11 . . 121.57(11) ?
    C14 O5 C16 . . 118.89(14) ?
    C18 N6 C19 . . 122.03(13) ?
    C18 N6 C23 . . 125.13(12) ?
    C19 N6 C23 . . 112.81(12) ?
    O4 C7 O3 . . 117.03(15) ?
    O4 C7 C8 . . 126.12(15) ?
    O3 C7 C8 . . 116.85(13) ?
    C9 C8 C7 . . 123.36(13) ?
    C9 C8 H8 . . 118.3 ?
    C7 C8 H8 . . 118.3 ?
    C8 C9 C10 . . 118.56(12) ?
    C8 C9 C17 . . 122.94(12) ?
    C10 C9 C17 . . 118.49(11) ?
    C11 C10 C15 . . 117.71(12) ?
    C11 C10 C9 . . 117.80(12) ?
    C15 C10 C9 . . 124.49(12) ?
    O3 C11 C12 . . 116.55(12) ?
    O3 C11 C10 . . 121.83(12) ?
    C12 C11 C10 . . 121.62(13) ?
    C11 C12 C13 . . 119.90(13) ?
    C11 C12 H12 . . 120.0 ?
    C13 C12 H12 . . 120.0 ?
    C12 C13 C14 . . 119.66(12) ?
    C12 C13 H13 . . 120.2 ?
    C14 C13 H13 . . 120.2 ?
    O5 C14 C15 . . 115.35(13) ?
    O5 C14 C13 . . 124.52(12) ?
    C15 C14 C13 . . 120.13(13) ?
    C14 C15 C10 . . 120.97(13) ?
    C14 C15 H15 . . 119.5 ?
    C10 C15 H15 . . 119.5 ?
    O5 C16 H16A . . 109.5 ?
    O5 C16 H16B . . 109.5 ?
    H16A C16 H16B . . 109.5 ?
    O5 C16 H16C . . 109.5 ?
    H16A C16 H16C . . 109.5 ?
    H16B C16 H16C . . 109.5 ?
    C9 C17 S1 . . 116.29(10) ?
    C9 C17 H17A . . 108.2 ?
    S1 C17 H17A . . 108.2 ?
    C9 C17 H17B . . 108.2 ?
    S1 C17 H17B . . 108.2 ?
    H17A C17 H17B . . 107.4 ?
    N6 C18 S2 . . 124.86(11) ?
    N6 C18 S1 . . 113.21(10) ?
    S2 C18 S1 . . 121.91(8) ?
    N6 C19 C20 . . 110.31(15) ?
    N6 C19 H19A . . 109.6 ?
    C20 C19 H19A . . 109.6 ?
    N6 C19 H19B . . 109.6 ?
    C20 C19 H19B . . 109.6 ?
    H19A C19 H19B . . 108.1 ?
    C21 C20 C19 . . 112.10(16) ?
    C21 C20 H20A . . 109.2 ?
    C19 C20 H20A . . 109.2 ?
    C21 C20 H20B . . 109.2 ?
    C19 C20 H20B . . 109.2 ?
    H20A C20 H20B . . 107.9 ?
    C22 C21 C20 . . 112.04(17) ?
    C22 C21 H21A . . 109.2 ?
    C20 C21 H21A . . 109.2 ?
    C22 C21 H21B . . 109.2 ?
    C20 C21 H21B . . 109.2 ?
    H21A C21 H21B . . 107.9 ?
    C21 C22 C23 . . 110.75(17) ?
    C21 C22 H22A . . 109.5 ?
    C23 C22 H22A . . 109.5 ?
    C21 C22 H22B . . 109.5 ?
    C23 C22 H22B . . 109.5 ?
    H22A C22 H22B . . 108.1 ?
    N6 C23 C22 . . 110.94(14) ?
    N6 C23 H23A . . 109.5 ?
    C22 C23 H23A . . 109.5 ?
    N6 C23 H23B . . 109.5 ?
    C22 C23 H23B . . 109.5 ?
    H23A C23 H23B . . 108.0 ?
loop_
    _geom_hbond_atom_site_label_D
    _geom_hbond_atom_site_label_H
    _geom_hbond_atom_site_label_A
    _geom_hbond_site_symmetry_A
    _geom_hbond_distance_DH
    _geom_hbond_distance_HA
    _geom_hbond_distance_DA
    _geom_hbond_angle_DHA
    _geom_hbond_publ_flag
    C19 H19B O5 2_556 0.97 2.50 3.410(2) 157 yes
    C23 H23A O3 1_445 0.97 2.60 3.365(2) 136 yes
_shelx_hkl_checksum     58710
_shelx_hkl_file
;
  -1   0   0  137.07    3.31
  -1   0   0  139.78    3.57
  -1   0   0  139.38    4.57
   1   0   0  142.13    4.58
   1   0   0  137.26    3.93
   1   0   0  136.85    3.56
  -2   0   0  369.45    8.78
  -2   0   0  374.21   12.08
  -2   0   0  375.49    9.42
   2   0   0  363.86   10.42
   2   0   0  368.54   12.09
   2   0   0  367.73   12.11
   2   0   0  363.95    9.40
  -3   0   0   89.15    2.12
  -3   0   0   88.21    2.26
  -3   0   0   88.74    2.91
   3   0   0   87.86    2.90
   3   0   0   88.60    2.91
   3   0   0   86.50    2.52
  -4   0   0    9.07    0.28
  -4   0   0    9.01    0.29
  -4   0   0    8.93    0.36
  -4   0   0    9.50    0.28
   4   0   0    9.12    0.32
   4   0   0    9.02    0.35
   4   0   0    9.63    0.37
  -5   0   0   29.31    0.83
  -5   0   0   31.35    0.79
  -5   0   0   28.97    1.06
   5   0   0   31.11    0.87
   5   0   0   29.78    1.05
   5   0   0   31.11    0.94
   5   0   0   30.39    0.85
  -6   0   0    1.22    0.11
   6   0   0    1.22    0.09
   6   0   0    1.42    0.10
   7   0   0    2.34    0.14
   8   0   0    0.38    0.09
   9   0   0    0.05    0.06
   9  -1   0    0.43    0.09
   8  -1   0    1.16    0.12
   7  -1   0    3.82    0.18
   6  -1   0    0.81    0.08
   6  -1   0    0.57    0.08
   6  -1   0    0.70    0.07
  -6   1   0    0.69    0.09
   5  -1   0    5.89    0.25
   5  -1   0    6.29    0.25
   5  -1   0    5.86    0.21
  -5   1   0    5.68    0.26
  -5   1   0    5.69    0.21
  -5   1   0    6.45    0.21
  -5   1   0    5.83    0.21
   4  -1   0   13.79    0.52
   4  -1   0   15.05    0.54
   4  -1   0   14.59    0.47
  -4   1   0   14.47    0.41
  -4   1   0   14.15    0.39
  -4   1   0   14.09    0.42
  -4   1   0   14.10    0.53
   3  -1   0    7.71    0.26
   3  -1   0    7.49    0.30
   3  -1   0    7.66    0.29
   3  -1   0    7.71    0.23
  -3   1   0    7.65    0.22
  -3   1   0    8.58    0.24
  -3   1   0    7.43    0.29
   2  -1   0  538.77   13.60
   2  -1   0  538.31   17.52
   2  -1   0  535.44   15.10
  -2   1   0  527.53   13.61
  -2   1   0  530.90   12.71
  -2   1   0  538.20   17.52
   1  -1   0  148.41    5.02
   1  -1   0  150.34    3.89
   1  -1   0  156.37    4.31
  -1   1   0  153.68    3.63
  -1   1   0  153.34    3.88
  -1   1   0  144.50    5.00
   0  -1   0   22.45    0.53
   0  -1   0   22.65    0.73
   0  -1   0   21.90    0.56
   0  -1   0   21.97    0.63
   0   1   0   22.62    0.73
   0   1   0   19.79    0.63
   0   1   0   21.98    0.53
  -1  -1   0   44.56    1.45
  -1  -1   0   40.96    1.45
  -1  -1   0   45.55    1.13
   1   1   0   44.72    1.45
   1   1   0   43.40    1.45
   1   1   0   44.80    1.12
   1   1   0   44.50    1.26
  -2  -1   0   45.69    1.55
  -2  -1   0   46.97    1.20
  -2  -1   0   44.45    1.54
   2   1   0   48.49    1.55
   2   1   0   45.83    1.54
   2   1   0   45.78    1.34
   2   1   0   47.69    1.20
  -3  -1   0    3.71    0.17
  -3  -1   0    3.80    0.14
  -3  -1   0    3.86    0.14
   3   1   0    3.50    0.16
   3   1   0    3.61    0.16
   3   1   0    3.93    0.18
  -4  -1   0    5.07    0.18
  -4  -1   0    5.05    0.18
  -4  -1   0    4.71    0.23
  -4  -1   0    5.24    0.18
   4   1   0    4.99    0.22
   4   1   0    5.29    0.21
   4   1   0    5.52    0.24
  -5  -1   0   22.25    0.81
  -5  -1   0   22.38    0.64
  -5  -1   0   23.24    0.61
   5   1   0   22.25    0.65
   5   1   0   22.79    0.61
   5   1   0   21.91    0.80
   5   1   0   22.22    0.66
  -6  -1   0    2.90    0.18
   6   1   0    2.80    0.15
   6   1   0    2.80    0.14
   7   1   0    0.71    0.09
   7   1   0    0.54    0.08
   8   1   0   -0.05    0.06
   9  -2   0    0.58    0.10
   8  -2   0    0.71    0.10
   7  -2   0    7.95    0.29
   6  -2   0    7.68    0.27
   6  -2   0    7.33    0.32
  -6   2   0    7.82    0.27
  -6   2   0    7.47    0.33
   5  -2   0    1.86    0.12
   5  -2   0    1.84    0.10
   5  -2   0    1.83    0.12
  -5   2   0    1.96    0.09
  -5   2   0    1.90    0.10
  -5   2   0    1.77    0.12
  -5   2   0    1.89    0.11
   4  -2   0  192.03    5.30
   4  -2   0  188.39    6.14
   4  -2   0  200.97    6.15
  -4   2   0  185.74    4.76
  -4   2   0  194.64    4.47
  -4   2   0  178.46    6.14
  -4   2   0  176.02    5.30
  -4   2   0  182.36    4.99
   3  -2   0   41.53    1.19
   3  -2   0   42.04    1.37
   3  -2   0   40.76    1.06
   3  -2   0   40.76    1.37
  -3   2   0   42.33    1.37
  -3   2   0   39.70    1.37
  -3   2   0   42.40    1.06
  -3   2   0   41.15    1.00
  -3   2   0   38.65    1.19
  -3   2   0   38.78    1.11
   2  -2   0  977.97   31.78
   2  -2   0  971.84   24.61
   2  -2   0  982.83   27.39
  -2   2   0  999.62   23.09
  -2   2   0 1000.00   27.38
  -2   2   0  961.88   26.42
  -2   2   0  915.33   31.77
   1  -2   0  104.05    2.49
   1  -2   0  102.55    3.20
   1  -2   0   99.67    2.76
  -1   2   0  103.60    2.76
  -1   2   0  100.00    2.33
  -1   2   0   81.82    3.21
  -1   2   0   92.60    3.20
   0  -2   0  134.27    3.76
   0  -2   0  134.57    3.38
   0  -2   0  124.21    4.38
   0  -2   0  133.18    4.39
   0   2   0  136.07    4.40
   0   2   0  135.01    3.38
   0   2   0  138.02    3.76
   0   2   0  133.03    3.18
   0   2   0  136.04    4.38
  -1  -2   0   67.07    2.23
  -1  -2   0   69.32    1.73
  -1  -2   0   68.24    2.23
   1   2   0   70.00    2.23
   1   2   0   66.05    1.93
   1   2   0   65.97    2.23
   1   2   0   67.84    1.72
  -2  -2   0    0.02    0.02
  -2  -2   0   -0.01    0.02
  -2  -2   0    0.04    0.02
  -2  -2   0    0.03    0.02
   2   2   0   -0.02    0.01
   2   2   0   -0.02    0.02
   2   2   0   -0.02    0.02
   2   2   0    0.00    0.02
  -3  -2   0    4.42    0.20
  -3  -2   0    4.32    0.16
   3   2   0    4.87    0.21
   3   2   0    4.65    0.19
   3   2   0    4.23    0.19
  -4  -2   0    3.27    0.17
  -4  -2   0    3.43    0.14
  -4  -2   0    3.23    0.14
   4   2   0    3.56    0.17
   4   2   0    3.46    0.14
   4   2   0    3.38    0.17
   4   2   0    3.29    0.14
  -5  -2   0   16.16    0.50
  -5  -2   0   16.76    0.63
   5   2   0   16.86    0.50
   5   2   0   16.83    0.47
   5   2   0   16.06    0.61
   5   2   0   16.96    0.52
   6   2   0    6.72    0.25
   6   2   0    6.73    0.26
   7   2   0    0.19    0.06
   7   2   0    0.10    0.05
   8   2   0    0.04    0.06
   8   2   0   -0.05    0.06
   9  -3   0    0.45    0.09
   8  -3   0    0.31    0.08
   7  -3   0   11.96    0.41
  -7   3   0   12.46    0.41
   6  -3   0   23.11    0.68
   6  -3   0   23.44    0.84
  -6   3   0   22.69    0.85
  -6   3   0   23.86    0.69
   5  -3   0    7.28    0.30
   5  -3   0    7.03    0.25
   5  -3   0    7.88    0.29
  -5   3   0    7.74    0.26
  -5   3   0    7.26    0.31
  -5   3   0    7.58    0.23
  -5   3   0    7.05    0.24
  -5   3   0    7.46    0.24
   4  -3   0   84.59    2.45
   4  -3   0   83.94    2.83
   4  -3   0   88.48    2.84
  -4   3   0   83.13    2.30
  -4   3   0   85.49    2.14
  -4   3   0   89.13    2.83
  -4   3   0   80.58    2.83
  -4   3   0   86.42    2.07
  -4   3   0   88.58    2.46
  -4   3   0   83.80    2.20
   3  -3   0    0.08    0.02
   3  -3   0    0.01    0.02
   3  -3   0    0.00    0.02
   3  -3   0    0.03    0.02
  -3   3   0    0.04    0.02
  -3   3   0    0.02    0.02
  -3   3   0    0.02    0.02
  -3   3   0    0.02    0.02
  -3   3   0    0.03    0.02
   2  -3   0    2.58    0.09
   2  -3   0    2.68    0.11
   2  -3   0    2.42    0.10
  -2   3   0    2.45    0.11
  -2   3   0    2.43    0.09
  -2   3   0    2.49    0.10
  -2   3   0    2.24    0.09
   1  -3   0   85.79    2.83
   1  -3   0   86.48    2.83
   1  -3   0   77.43    2.82
   1  -3   0   88.66    2.44
   1  -3   0   89.40    2.18
  -1   3   0   88.12    2.06
  -1   3   0   88.37    2.18
  -1   3   0   87.36    2.44
  -1   3   0   80.44    2.83
  -1   3   0   87.32    2.82
  -1   3   0   87.81    2.18
   0  -3   0    2.07    0.07
   0  -3   0    2.25    0.10
   0  -3   0    2.16    0.09
   0  -3   0    2.34    0.10
   0   3   0    2.28    0.09
   0   3   0    2.17    0.07
   0   3   0    2.12    0.08
   0   3   0    2.17    0.10
   0   3   0    2.25    0.10
  -1  -3   0    6.46    0.27
  -1  -3   0    6.99    0.20
  -1  -3   0    7.21    0.27
   1   3   0    6.97    0.24
   1   3   0    6.79    0.24
   1   3   0    7.24    0.27
   1   3   0    7.08    0.27
   1   3   0    7.21    0.20
  -2  -3   0    1.04    0.08
  -2  -3   0    1.02    0.08
  -2  -3   0    1.22    0.06
  -2  -3   0    1.15    0.08
   2   3   0    1.10    0.08
   2   3   0    1.14    0.07
   2   3   0    1.16    0.06
   2   3   0    1.09    0.08
  -3  -3   0    0.94    0.06
  -3  -3   0    0.86    0.08
   3   3   0    0.93    0.08
   3   3   0    0.89    0.08
   3   3   0    0.95    0.08
   3   3   0    0.86    0.07
  -4  -3   0    0.13    0.04
  -4  -3   0    0.15    0.05
   4   3   0    0.17    0.04
   4   3   0    0.10    0.04
   4   3   0    0.12    0.05
   4   3   0    0.12    0.04
  -5  -3   0    2.18    0.15
   5   3   0    2.11    0.12
   5   3   0    2.21    0.14
   5   3   0    2.39    0.13
   6   3   0    2.54    0.14
   6   3   0    2.62    0.15
   6   3   0    2.50    0.16
   7   3   0    0.25    0.07
   7   3   0    0.30    0.07
   8   3   0    1.02    0.13
   8   3   0    1.10    0.13
   9  -4   0    0.80    0.11
   8  -4   0    9.85    0.36
   7  -4   0    3.69    0.19
  -7   4   0    4.02    0.20
   6  -4   0   20.20    0.60
   6  -4   0   20.55    0.75
  -6   4   0   20.65    0.57
  -6   4   0   21.26    0.62
  -6   4   0   19.41    0.75
   5  -4   0    7.28    0.31
   5  -4   0    7.35    0.25
  -5   4   0    7.21    0.31
  -5   4   0    7.20    0.24
  -5   4   0    7.53    0.26
  -5   4   0    7.33    0.24
  -5   4   0    7.23    0.24
   4  -4   0   60.40    1.77
   4  -4   0   60.19    2.04
  -4   4   0   60.49    1.54
  -4   4   0   62.33    1.50
  -4   4   0   63.12    1.78
  -4   4   0   58.03    2.04
  -4   4   0   60.13    1.58
  -4   4   0   58.89    1.66
  -4   4   0   65.27    2.04
   3  -4   0   23.90    0.79
   3  -4   0   21.66    0.78
   3  -4   0   21.80    0.68
   3  -4   0   22.76    0.61
  -3   4   0   23.11    0.60
  -3   4   0   23.31    0.60
  -3   4   0   22.92    0.78
  -3   4   0   22.87    0.69
  -3   4   0   21.02    0.64
  -3   4   0   23.15    0.58
  -3   4   0   21.86    0.78
   2  -4   0   53.43    1.54
   2  -4   0   54.47    1.78
   2  -4   0   54.21    1.37
  -2   4   0   50.22    1.45
  -2   4   0   52.07    1.78
  -2   4   0   52.43    1.37
  -2   4   0   54.19    1.30
  -2   4   0   55.13    1.78
  -2   4   0   54.90    1.54
   1  -4   0    0.87    0.06
   1  -4   0    0.83    0.06
   1  -4   0    0.73    0.06
  -1   4   0    0.84    0.06
  -1   4   0    0.76    0.05
  -1   4   0    0.84    0.04
  -1   4   0    0.81    0.05
  -1   4   0    0.83    0.06
  -1   4   0    0.87    0.05
   0  -4   0    6.18    0.25
   0  -4   0    6.85    0.25
   0  -4   0    6.27    0.23
   0  -4   0    6.34    0.19
   0   4   0    6.37    0.25
   0   4   0    6.46    0.19
   0   4   0    6.50    0.19
   0   4   0    6.45    0.18
   0   4   0    6.72    0.25
   0   4   0    6.84    0.23
  -1  -4   0    1.43    0.09
  -1  -4   0    1.37    0.09
  -1  -4   0    1.44    0.06
   1   4   0    1.38    0.09
   1   4   0    1.48    0.09
   1   4   0    1.47    0.06
   1   4   0    1.56    0.09
   1   4   0    1.68    0.09
  -2  -4   0    0.04    0.03
  -2  -4   0    0.00    0.02
   2   4   0    0.00    0.02
   2   4   0   -0.01    0.02
   2   4   0    0.01    0.02
   2   4   0    0.00    0.02
   2   4   0    0.01    0.03
   2   4   0    0.01    0.03
  -3  -4   0   39.53    1.03
  -3  -4   0   38.18    1.33
   3   4   0   36.95    1.31
   3   4   0   38.44    0.99
   3   4   0   39.67    1.17
   3   4   0   38.15    1.10
  -4  -4   0   22.21    0.64
  -4  -4   0   22.08    0.83
   4   4   0   23.47    0.62
   4   4   0   22.83    0.68
   4   4   0   22.23    0.81
  -5  -4   0    0.23    0.06
   5   4   0    0.33    0.06
   5   4   0    0.43    0.07
   5   4   0    0.19    0.06
   6   4   0    0.29    0.08
   6   4   0    0.39    0.07
   6   4   0    0.32    0.07
   7   4   0    0.00    0.06
   7   4   0    0.08    0.06
   9  -5   0    3.43    0.20
   8  -5   0    2.45    0.16
  -8   5   0    2.98    0.19
   7  -5   0    8.95    0.32
  -7   5   0    8.88    0.33
   6  -5   0    8.38    0.29
   6  -5   0    7.93    0.35
  -6   5   0    7.73    0.35
  -6   5   0    8.42    0.27
  -6   5   0    8.40    0.30
   5  -5   0    0.59    0.07
  -5   5   0    0.66    0.07
  -5   5   0    0.60    0.06
  -5   5   0    0.69    0.08
  -5   5   0    0.60    0.07
   4  -5   0   15.28    0.56
   4  -5   0   15.37    0.50
  -4   5   0   15.54    0.42
  -4   5   0   15.15    0.57
  -4   5   0   15.91    0.44
  -4   5   0   14.90    0.46
  -4   5   0   15.13    0.43
   3  -5   0    0.32    0.05
   3  -5   0    0.32    0.04
   3  -5   0    0.24    0.04
  -3   5   0    0.29    0.04
  -3   5   0    0.38    0.05
  -3   5   0    0.26    0.03
  -3   5   0    0.29    0.05
  -3   5   0    0.28    0.04
  -3   5   0    0.31    0.04
  -3   5   0    0.33    0.04
   2  -5   0   33.38    0.85
   2  -5   0   31.35    1.10
   2  -5   0   33.38    0.97
   2  -5   0   32.02    1.11
  -2   5   0   33.65    0.96
  -2   5   0   32.14    0.84
  -2   5   0   31.17    0.90
  -2   5   0   33.01    0.84
  -2   5   0   32.21    0.85
  -2   5   0   32.65    0.81
  -2   5   0   34.31    1.10
  -2   5   0   31.10    1.11
   1  -5   0   11.65    0.43
   1  -5   0   11.75    0.38
  -1   5   0   11.53    0.43
  -1   5   0   11.80    0.42
  -1   5   0   12.10    0.38
  -1   5   0   11.25    0.32
  -1   5   0   10.81    0.34
  -1   5   0   11.55    0.32
  -1   5   0   11.72    0.31
   0  -5   0    4.37    0.18
   0  -5   0    4.28    0.14
   0  -5   0    4.22    0.19
   0   5   0    4.34    0.17
   0   5   0    4.31    0.13
   0   5   0    4.30    0.19
   0   5   0    4.20    0.19
   0   5   0    4.39    0.14
   0   5   0    4.63    0.19
   0   5   0    4.60    0.15
  -1  -5   0   12.65    0.36
  -1  -5   0   12.88    0.48
   1   5   0   13.17    0.35
   1   5   0   12.65    0.43
   1   5   0   13.01    0.47
   1   5   0   12.10    0.47
   1   5   0   12.93    0.42
  -2  -5   0    9.43    0.38
  -2  -5   0    9.43    0.29
   2   5   0    9.23    0.32
   2   5   0   10.11    0.35
   2   5   0    9.91    0.36
   2   5   0    9.66    0.29
   2   5   0    9.16    0.37
  -3  -5   0   33.39    1.20
  -3  -5   0   34.36    0.93
   3   5   0   36.18    1.07
   3   5   0   34.04    0.90
   3   5   0   33.77    1.19
   3   5   0   34.21    1.00
  -4  -5   0   26.53    0.75
  -4  -5   0   26.05    0.97
   4   5   0   27.10    0.73
   4   5   0   26.51    0.80
   5   5   0    0.67    0.09
   5   5   0    0.59    0.09
   5   5   0    0.90    0.09
   6   5   0    2.61    0.16
   6   5   0    2.44    0.16
   6   5   0    2.31    0.18
   7   5   0    0.86    0.11
   7   5   0    0.80    0.11
   9  -6   0    0.74    0.11
   8  -6   0    1.66    0.13
  -8   6   0    1.98    0.16
   7  -6   0    0.19    0.06
  -7   6   0    0.15    0.06
  -7   6   0    0.16    0.05
   6  -6   0    0.02    0.04
  -6   6   0    0.07    0.04
  -6   6   0    0.07    0.04
   5  -6   0    2.01    0.11
   5  -6   0    2.03    0.13
  -5   6   0    2.11    0.10
  -5   6   0    1.96    0.13
  -5   6   0    2.15    0.11
  -5   6   0    1.97    0.14
   4  -6   0    4.65    0.22
  -4   6   0    4.99    0.18
  -4   6   0    4.57    0.19
  -4   6   0    4.32    0.22
   3  -6   0    0.17    0.04
   3  -6   0   -0.01    0.02
   3  -6   0   -0.02    0.03
  -3   6   0   -0.03    0.02
  -3   6   0    0.02    0.02
  -3   6   0    0.02    0.03
  -3   6   0    0.10    0.03
  -3   6   0    0.00    0.02
  -3   6   0   -0.04    0.02
  -3   6   0    0.00    0.02
   2  -6   0   21.99    0.56
   2  -6   0   20.50    0.74
   2  -6   0   20.75    0.65
  -2   6   0   20.78    0.56
  -2   6   0   21.02    0.55
  -2   6   0   21.89    0.74
  -2   6   0   21.51    0.65
  -2   6   0   21.02    0.56
  -2   6   0   21.31    0.56
  -2   6   0   19.85    0.74
  -2   6   0   19.99    0.60
   1  -6   0    0.22    0.04
   1  -6   0    0.26    0.05
  -1   6   0    0.31    0.04
  -1   6   0    0.22    0.04
  -1   6   0    0.15    0.03
  -1   6   0    0.22    0.03
  -1   6   0    0.17    0.03
  -1   6   0    0.18    0.02
  -1   6   0    0.25    0.04
   0  -6   0   13.93    0.39
   0  -6   0   14.10    0.46
   0  -6   0   13.56    0.52
   0   6   0   13.50    0.38
   0   6   0   14.82    0.39
   0   6   0   14.64    0.51
   0   6   0   13.85    0.47
   0   6   0   13.37    0.52
   0   6   0   14.02    0.46
   0   6   0   14.36    0.51
   0   6   0   14.16    0.38
   0   6   0   13.87    0.39
  -1  -6   0    5.71    0.18
  -1  -6   0    5.67    0.26
   1   6   0    5.91    0.18
   1   6   0    5.39    0.25
   1   6   0    5.78    0.23
   1   6   0    5.57    0.19
   1   6   0    5.73    0.19
   1   6   0    5.38    0.21
   1   6   0    5.03    0.18
   1   6   0    5.74    0.24
  -2  -6   0   -0.01    0.04
  -2  -6   0   -0.02    0.03
   2   6   0   -0.09    0.04
   2   6   0    0.04    0.02
   2   6   0   -0.06    0.03
   2   6   0   -0.03    0.03
   2   6   0   -0.02    0.03
  -3  -6   0   16.81    0.50
  -3  -6   0   17.00    0.65
   3   6   0   16.48    0.63
   3   6   0   16.79    0.49
   3   6   0   16.86    0.54
  -4  -6   0    0.58    0.09
   4   6   0    0.56    0.08
   4   6   0    0.51    0.09
   5   6   0    0.12    0.06
   5   6   0   -0.02    0.05
   5   6   0    0.04    0.06
   6   6   0    1.70    0.14
   6   6   0    1.94    0.16
   9  -7   0    3.18    0.20
  -9   7   0    3.61    0.23
   8  -7   0    0.30    0.07
  -8   7   0    0.07    0.06
   7  -7   0    0.01    0.05
  -7   7   0   -0.02    0.05
  -7   7   0   -0.08    0.04
   6  -7   0    3.57    0.17
  -6   7   0    3.80    0.17
  -6   7   0    3.72    0.19
   5  -7   0    0.23    0.06
  -5   7   0    0.25    0.06
  -5   7   0    0.18    0.05
   4  -7   0   13.56    0.54
  -4   7   0   14.53    0.42
  -4   7   0   14.61    0.40
  -4   7   0   13.83    0.54
  -4   7   0   14.13    0.44
   3  -7   0    2.64    0.15
   3  -7   0    2.43    0.15
  -3   7   0    2.80    0.10
  -3   7   0    2.64    0.15
  -3   7   0    2.70    0.12
  -3   7   0    2.62    0.13
   2  -7   0    7.73    0.33
  -2   7   0    8.18    0.25
  -2   7   0    8.28    0.23
  -2   7   0    8.14    0.26
  -2   7   0    7.70    0.33
  -2   7   0    8.60    0.30
  -2   7   0    8.25    0.26
  -2   7   0    8.17    0.27
   1  -7   0    7.61    0.32
  -1   7   0    7.35    0.32
  -1   7   0    7.68    0.25
  -1   7   0    8.05    0.29
  -1   7   0    7.35    0.24
  -1   7   0    7.62    0.22
  -1   7   0    7.94    0.24
   0  -7   0    0.76    0.08
   0   7   0    0.95    0.09
   0   7   0    0.80    0.06
   0   7   0    0.85    0.07
   0   7   0    0.81    0.09
   0   7   0    0.75    0.08
   0   7   0    0.83    0.07
  -1  -7   0   15.55    0.61
   1   7   0   16.32    0.45
   1   7   0   15.84    0.51
   1   7   0   15.61    0.55
   1   7   0   16.39    0.45
   1   7   0   16.08    0.60
   1   7   0   16.80    0.46
  -2  -7   0    8.36    0.38
   2   7   0    8.52    0.32
   2   7   0    8.99    0.28
   2   7   0    8.54    0.36
  -3  -7   0   10.56    0.47
   3   7   0   11.10    0.40
   3   7   0   11.38    0.36
   4   7   0    6.21    0.28
   4   7   0    5.78    0.24
   5   7   0    0.11    0.07
   5   7   0    0.07    0.07
   6   7   0    0.51    0.10
   6   7   0    0.36    0.09
  -8   8   0    0.78    0.10
  -8   8   0    0.66    0.10
  -7   8   0   -0.01    0.04
  -7   8   0   -0.01    0.05
  -6   8   0    1.83    0.14
  -6   8   0    1.56    0.11
   5  -8   0    0.09    0.05
  -5   8   0    0.00    0.04
  -5   8   0    0.07    0.05
   4  -8   0   13.13    0.53
   4  -8   0   13.09    0.52
  -4   8   0   14.04    0.44
  -4   8   0   13.94    0.41
  -4   8   0   13.17    0.53
   3  -8   0   -0.03    0.03
  -3   8   0    0.02    0.03
  -3   8   0    0.09    0.04
  -3   8   0   -0.02    0.03
   2  -8   0    9.65    0.41
  -2   8   0    9.93    0.31
  -2   8   0   10.48    0.31
  -2   8   0    9.91    0.41
  -2   8   0   10.23    0.33
   1  -8   0    0.04    0.04
  -1   8   0    0.02    0.03
  -1   8   0    0.08    0.03
  -1   8   0    0.01    0.04
  -1   8   0    0.07    0.03
   0  -8   0    2.20    0.15
   0   8   0    2.38    0.12
   0   8   0    2.26    0.14
   0   8   0    2.44    0.11
   0   8   0    2.56    0.15
  -1  -8   0   10.59    0.45
   1   8   0   10.92    0.32
   1   8   0   10.47    0.33
   1   8   0   10.80    0.44
   1   8   0   10.89    0.38
  -2  -8   0   -0.05    0.05
   2   8   0    0.03    0.04
   2   8   0   -0.04    0.05
   3   8   0    2.89    0.16
   3   8   0    2.67    0.18
   4   8   0    0.61    0.09
   4   8   0    0.66    0.11
   5   8   0    0.11    0.07
   5   8   0    0.11    0.07
  -8   9   0   -0.07    0.05
  -8   9   0    0.02    0.05
  -7   9   0    0.92    0.11
  -7   9   0    0.89    0.10
  -6   9   0    5.27    0.24
  -6   9   0    4.74    0.21
  -5   9   0    0.16    0.05
  -5   9   0    0.26    0.06
   4  -9   0    6.38    0.30
  -4   9   0    6.27    0.24
  -4   9   0    6.67    0.26
   3  -9   0    1.07    0.11
  -3   9   0    1.23    0.09
  -3   9   0    1.06    0.10
   2  -9   0    0.25    0.06
  -2   9   0    0.27    0.07
  -2   9   0    0.34    0.06
  -2   9   0    0.27    0.05
  -2   9   0    0.38    0.05
   1  -9   0    5.93    0.30
  -1   9   0    6.23    0.22
  -1   9   0    6.29    0.23
  -1   9   0    6.20    0.22
   0  -9   0    1.54    0.14
   0   9   0    1.62    0.13
   0   9   0    1.60    0.10
   0   9   0    1.31    0.10
  -1  -9   0    4.07    0.24
   1   9   0    4.31    0.19
   1   9   0    4.52    0.18
   1   9   0    4.42    0.22
   2   9   0    0.24    0.06
   2   9   0    0.23    0.07
   3   9   0   -0.05    0.06
   3   9   0    0.09    0.06
   4   9   0   -0.06    0.05
   4   9   0   -0.11    0.06
   5   9   0    1.58    0.16
   5   9   0    1.35    0.15
  -8  10   0    0.08    0.06
  -8  10   0    0.10    0.07
  -7  10   0    1.52    0.15
  -7  10   0    1.52    0.13
  -6  10   0    5.18    0.23
  -6  10   0    5.69    0.26
  -5  10   0   -0.02    0.04
  -5  10   0   -0.01    0.04
  -4  10   0    2.66    0.15
  -4  10   0    3.16    0.17
  -3  10   0    2.57    0.15
  -3  10   0    2.21    0.13
  -2  10   0    5.10    0.19
  -2  10   0    4.93    0.21
  -2  10   0    4.84    0.20
  -1  10   0    6.81    0.24
  -1  10   0    6.43    0.25
  -1  10   0    6.78    0.28
  -1  10   0    6.35    0.24
   0  10   0    0.48    0.09
   0  10   0    0.54    0.07
   0  10   0    0.51    0.08
   1  10   0    4.51    0.20
   1  10   0    4.24    0.23
   2  10   0    1.40    0.15
   2  10   0    1.67    0.14
   3  10   0    1.82    0.15
   3  10   0    2.05    0.18
   4  10   0    0.29    0.09
   4  10   0    0.35    0.10
  -7  11   0    0.55    0.10
  -7  11   0    0.56    0.09
  -6  11   0    4.64    0.23
  -6  11   0    3.97    0.21
  -5  11   0    0.03    0.06
  -5  11   0    0.03    0.05
  -4  11   0    2.73    0.16
  -4  11   0    2.93    0.18
  -3  11   0    0.36    0.07
  -3  11   0    0.35    0.07
  -2  11   0    0.67    0.09
  -2  11   0    0.68    0.08
  -1  11   0    0.66    0.09
  -1  11   0    0.62    0.09
  -1  11   0    0.84    0.11
   0  11   0    0.15    0.06
   0  11   0    0.15    0.08
   0  11   0    0.11    0.05
   1  11   0    0.28    0.09
   1  11   0    0.26    0.07
   2  11   0    0.43    0.10
   2  11   0    0.50    0.09
   3  11   0    1.22    0.15
   3  11   0    1.13    0.13
  -6  12   0    0.68    0.11
  -6  12   0    0.89    0.11
  -5  12   0    0.74    0.10
  -5  12   0    0.69    0.10
  -4  12   0   -0.03    0.06
  -4  12   0   -0.02    0.05
  -3  12   0    0.34    0.07
  -3  12   0    0.41    0.08
  -2  12   0    0.05    0.07
  -2  12   0    0.11    0.05
  -2  12   0    0.05    0.05
  -1  12   0    7.03    0.27
  -1  12   0    6.73    0.31
  -1  12   0    6.24    0.26
   0  12   0    0.93    0.12
   0  12   0    0.92    0.13
   0  12   0    0.89    0.10
   1  12   0    4.91    0.24
   1  12   0    5.15    0.28
   2  12   0    0.89    0.14
   2  12   0    1.32    0.15
  -5  13   0    0.71    0.10
  -5  13   0    0.84    0.11
  -4  13   0    0.04    0.07
  -4  13   0    0.13    0.06
  -3  13   0    0.33    0.09
  -3  13   0    0.16    0.07
  -3  13   0    0.20    0.07
  -2  13   0    0.03    0.08
  -2  13   0    0.08    0.06
  -1  13   0    0.06    0.08
  -1  13   0    0.24    0.08
  -1  13   0    0.17    0.06
   0  13   0    0.46    0.10
   0  13   0    0.26    0.09
   0  13  -1    0.03    0.08
   0  13  -1    0.00    0.07
  -1  13  -1   -0.03    0.05
  -1  13  -1    0.05    0.08
  -2  13  -1    0.62    0.11
  -2  13  -1    0.45    0.09
  -3  13  -1    1.95    0.15
  -3  13  -1    1.50    0.13
  -4  13  -1    0.17    0.06
  -4  13  -1    0.15    0.07
  -5  13  -1    0.39    0.08
  -5  13  -1    0.41    0.09
   2  12  -1    2.14    0.17
   2  12  -1    1.67    0.18
   1  12  -1    1.46    0.14
   1  12  -1    1.21    0.15
   0  12  -1    1.16    0.14
   0  12  -1    0.95    0.11
   0  12  -1    0.77    0.10
  -1  12  -1    0.29    0.07
  -1  12  -1    0.46    0.10
  -2  12  -1    0.09    0.06
  -2  12  -1    0.10    0.05
  -3  12  -1    3.54    0.19
  -3  12  -1    3.23    0.17
  -4  12  -1    0.15    0.06
  -4  12  -1    0.09    0.05
  -5  12  -1    2.02    0.16
  -5  12  -1    2.08    0.15
  -6  12  -1    0.39    0.08
  -6  12  -1    0.49    0.10
   3  11  -1    0.11    0.09
   3  11  -1    0.04    0.07
   2  11  -1    1.76    0.15
   2  11  -1    1.98    0.18
   1  11  -1    1.57    0.14
   1  11  -1    2.05    0.17
   0  11  -1    0.24    0.07
   0  11  -1    0.14    0.05
   0  11  -1    0.15    0.08
  -1  11  -1    0.35    0.07
  -1  11  -1    0.44    0.07
  -1  11  -1    0.53    0.08
  -1  11  -1    0.50    0.09
  -2  11  -1    3.70    0.18
  -2  11  -1    3.86    0.19
  -3  11  -1    0.83    0.09
  -3  11  -1    0.77    0.09
  -4  11  -1   12.06    0.41
  -4  11  -1   11.13    0.39
  -5  11  -1    0.04    0.05
  -5  11  -1    0.07    0.05
  -6  11  -1    3.94    0.21
  -6  11  -1    4.16    0.23
  -7  11  -1    0.13    0.06
  -7  11  -1    0.16    0.08
   4  10  -1    2.98    0.19
   4  10  -1    2.67    0.20
   3  10  -1    0.10    0.08
   3  10  -1    0.21    0.08
   2  10  -1    6.92    0.28
   2  10  -1    7.33    0.32
   1  10  -1    1.21    0.10
   1  10  -1    1.14    0.11
   1  10  -1    1.18    0.13
   0  10  -1    3.65    0.20
   0  10  -1    3.54    0.16
   0  10  -1    3.46    0.17
  -1  10  -1   18.15    0.52
  -1  10  -1   18.26    0.54
  -1  10  -1   18.90    0.57
  -2  10  -1    1.77    0.12
  -2  10  -1    1.96    0.13
  -3  10  -1    8.66    0.31
  -3  10  -1    9.09    0.32
  -4  10  -1    1.94    0.13
  -4  10  -1    2.02    0.14
  -5  10  -1    1.56    0.12
  -5  10  -1    1.82    0.14
  -6  10  -1   -0.02    0.06
  -6  10  -1   -0.04    0.05
  -7  10  -1    0.04    0.05
  -7  10  -1   -0.01    0.06
  -8  10  -1    0.52    0.09
  -8  10  -1    0.55    0.10
   5   9  -1    0.35    0.09
   5   9  -1    0.26    0.09
   4   9  -1    2.26    0.16
   4   9  -1    2.54    0.19
   3   9  -1    1.01    0.11
   3   9  -1    0.97    0.12
   2   9  -1    8.57    0.34
   2   9  -1    8.25    0.29
   1   9  -1    6.01    0.27
   1   9  -1    6.29    0.23
   1   9  -1    5.94    0.22
   0   9  -1    4.80    0.19
   0   9  -1    4.48    0.18
   0   9  -1    4.30    0.18
   0   9  -1    4.93    0.22
   0  -9   1    4.28    0.24
  -1   9  -1    6.60    0.31
  -1   9  -1    6.91    0.23
  -1   9  -1    7.12    0.26
  -1   9  -1    6.79    0.24
   1  -9   1    6.11    0.31
  -2   9  -1   32.41    0.91
  -2   9  -1   32.32    0.85
  -2   9  -1   31.09    1.13
   2  -9   1   30.33    1.12
  -3   9  -1    1.30    0.13
  -3   9  -1    1.44    0.10
  -3   9  -1    1.66    0.12
   3  -9   1    1.23    0.12
  -4   9  -1    5.60    0.23
  -4   9  -1    5.79    0.22
  -5   9  -1    0.03    0.04
  -5   9  -1   -0.01    0.04
  -6   9  -1    1.81    0.15
  -6   9  -1    1.64    0.12
  -7   9  -1    0.48    0.08
  -7   9  -1    0.47    0.09
  -8   9  -1    1.04    0.12
  -8   9  -1    0.96    0.12
   5   8  -1    0.50    0.10
   5   8  -1    0.55    0.10
   4   8  -1    2.93    0.17
   4   8  -1    2.65    0.18
   3   8  -1    0.25    0.06
   3   8  -1    0.22    0.08
   2   8  -1    5.30    0.24
   2   8  -1    5.55    0.22
   1   8  -1    1.71    0.13
   1   8  -1    1.55    0.13
   1   8  -1    1.70    0.11
   1   8  -1    1.71    0.10
  -1  -8   1    1.29    0.13
   0   8  -1   40.20    1.46
   0   8  -1   42.68    1.08
   0   8  -1   42.96    1.10
   0   8  -1   43.22    1.17
   0  -8   1   41.63    1.47
  -1   8  -1   18.41    0.53
  -1   8  -1   17.86    0.50
  -1   8  -1   17.57    0.67
  -1   8  -1   18.09    0.49
   1  -8   1   17.49    0.67
  -2   8  -1    0.56    0.08
  -2   8  -1    0.65    0.07
  -2   8  -1    0.69    0.07
   2  -8   1    0.71    0.09
  -3   8  -1    3.14    0.15
  -3   8  -1    3.37    0.14
  -3   8  -1    3.18    0.18
   3  -8   1    3.04    0.18
  -4   8  -1    9.85    0.41
  -4   8  -1    9.96    0.34
  -4   8  -1   10.09    0.32
   4  -8   1    8.98    0.40
  -5   8  -1    1.96    0.14
  -5   8  -1    1.91    0.12
  -6   8  -1    1.32    0.13
  -6   8  -1    1.32    0.11
  -7   8  -1    2.59    0.17
  -7   8  -1    2.51    0.15
   7  -8   1    2.45    0.15
  -8   8  -1    0.73    0.11
   8  -8   1    0.90    0.11
   6   7  -1    1.93    0.17
   6   7  -1    1.59    0.15
   5   7  -1    0.97    0.11
   5   7  -1    0.89    0.11
   4   7  -1   20.16    0.65
   4   7  -1   19.45    0.58
   3   7  -1    4.51    0.22
   3   7  -1    4.62    0.20
   2   7  -1   32.39    0.96
   2   7  -1   31.58    1.14
   2   7  -1   33.10    0.86
  -2  -7   1   31.65    1.15
   1   7  -1   -0.02    0.04
   1   7  -1    0.08    0.04
   1   7  -1    0.08    0.05
   1   7  -1    0.09    0.04
   1   7  -1    0.07    0.03
  -1  -7   1    0.01    0.05
   0   7  -1   19.22    0.73
   0   7  -1   20.40    0.55
   0   7  -1   20.61    0.55
   0   7  -1   19.63    0.66
   0   7  -1   19.73    0.55
   0   7  -1   20.24    0.58
   0  -7   1   20.76    0.55
   0  -7   1   20.93    0.65
   0  -7   1   19.18    0.73
  -1   7  -1    6.87    0.24
  -1   7  -1    6.73    0.30
  -1   7  -1    7.16    0.23
  -1   7  -1    7.43    0.23
  -1   7  -1    7.54    0.22
  -1   7  -1    7.19    0.22
   1  -7   1    7.16    0.22
   1  -7   1    6.79    0.30
   1  -7   1    7.31    0.28
  -2   7  -1    7.23    0.22
  -2   7  -1    6.76    0.30
  -2   7  -1    7.20    0.23
  -2   7  -1    7.20    0.25
  -2   7  -1    7.78    0.23
  -2   7  -1    7.13    0.23
   2  -7   1    6.95    0.30
   2  -7   1    7.42    0.28
  -3   7  -1    1.65    0.12
  -3   7  -1    1.68    0.08
  -3   7  -1    1.63    0.10
  -3   7  -1    1.81    0.10
  -3   7  -1    1.94    0.10
   3  -7   1    1.52    0.11
   3  -7   1    1.94    0.12
  -4   7  -1    1.06    0.08
  -4   7  -1    1.15    0.10
  -4   7  -1    1.10    0.10
   4  -7   1    1.04    0.09
   4  -7   1    1.17    0.10
  -5   7  -1    0.05    0.03
  -5   7  -1    0.02    0.04
  -5   7  -1    0.06    0.03
  -5   7  -1    0.05    0.04
   5  -7   1    0.09    0.05
   5  -7   1    0.13    0.04
  -6   7  -1    0.73    0.08
  -6   7  -1    0.73    0.09
   6  -7   1    0.90    0.09
  -7   7  -1    2.91    0.15
  -7   7  -1    2.81    0.17
   7  -7   1    2.73    0.16
  -8   7  -1    0.19    0.07
   8  -7   1    0.35    0.08
   9  -7   1    1.90    0.16
   6   6  -1    0.45    0.09
   6   6  -1    0.37    0.09
   6   6  -1    0.24    0.08
   5   6  -1    0.11    0.07
   5   6  -1    0.09    0.06
   4   6  -1    6.96    0.26
   4   6  -1    7.16    0.29
   3   6  -1    0.73    0.09
   3   6  -1    0.78    0.09
   3   6  -1    0.82    0.08
  -3  -6   1    0.71    0.10
  -3  -6   1    0.76    0.08
   2   6  -1   29.50    1.05
   2   6  -1   30.09    0.79
   2   6  -1   29.70    0.88
  -2  -6   1   30.22    0.82
  -2  -6   1   30.16    1.06
   1   6  -1    7.83    0.33
   1   6  -1    8.12    0.26
   1   6  -1    8.18    0.31
   1   6  -1    8.16    0.29
   1   6  -1    8.47    0.25
  -1  -6   1    8.73    0.26
  -1  -6   1    8.10    0.34
   0   6  -1    2.00    0.08
   0   6  -1    1.92    0.09
   0   6  -1    1.89    0.08
   0   6  -1    2.14    0.11
   0   6  -1    1.94    0.12
   0   6  -1    1.93    0.10
   0   6  -1    1.91    0.12
   0   6  -1    1.83    0.09
   0  -6   1    1.75    0.11
   0  -6   1    1.83    0.12
   0  -6   1    2.00    0.09
  -1   6  -1   10.64    0.31
  -1   6  -1   10.62    0.31
  -1   6  -1   10.37    0.31
  -1   6  -1    9.74    0.40
  -1   6  -1   10.59    0.30
  -1   6  -1   11.53    0.36
  -1   6  -1   10.23    0.32
   1  -6   1   10.69    0.30
   1  -6   1   10.30    0.40
   1  -6   1   10.82    0.37
   1  -6   1   10.90    0.40
  -2   6  -1   65.60    1.59
  -2   6  -1   62.04    1.76
  -2   6  -1   64.41    1.67
  -2   6  -1   66.40    1.67
  -2   6  -1   64.25    1.64
  -2   6  -1   63.47    2.17
  -2   6  -1   61.33    1.87
   2  -6   1   66.96    1.68
   2  -6   1   63.82    2.17
   2  -6   1   65.69    1.88
   2  -6   1   69.02    2.17
  -3   6  -1    0.23    0.04
  -3   6  -1    0.22    0.04
  -3   6  -1    0.17    0.04
  -3   6  -1    0.20    0.04
  -3   6  -1    0.18    0.03
   3  -6   1    0.24    0.05
   3  -6   1    0.25    0.05
   3  -6   1    0.24    0.05
   3  -6   1    0.17    0.04
  -4   6  -1    0.15    0.03
  -4   6  -1    0.11    0.03
  -4   6  -1    0.14    0.05
  -4   6  -1    0.18    0.04
  -4   6  -1    0.19    0.04
   4  -6   1    0.15    0.04
   4  -6   1    0.18    0.04
   4  -6   1    0.20    0.04
  -5   6  -1    9.14    0.31
  -5   6  -1    9.27    0.29
  -5   6  -1    9.19    0.29
  -5   6  -1    8.33    0.37
   5  -6   1    8.64    0.30
   5  -6   1    8.97    0.37
  -6   6  -1    0.52    0.08
  -6   6  -1    0.53    0.07
  -6   6  -1    0.42    0.06
   6  -6   1    0.52    0.07
  -7   6  -1    3.00    0.18
   7  -6   1    2.85    0.16
  -8   6  -1   -0.07    0.05
   8  -6   1   -0.02    0.05
   9  -6   1    1.13    0.13
   7   5  -1   -0.03    0.06
   7   5  -1    0.02    0.06
   6   5  -1   25.52    0.76
   6   5  -1   25.35    0.73
   5   5  -1    1.52    0.12
   5   5  -1    1.58    0.14
   4   5  -1   37.99    1.09
   4   5  -1   36.58    1.30
   4   5  -1   37.61    0.99
  -4  -5   1   37.11    1.02
  -4  -5   1   36.34    1.31
   3   5  -1    3.78    0.19
   3   5  -1    3.74    0.16
   3   5  -1    3.36    0.17
  -3  -5   1    3.75    0.16
  -3  -5   1    3.36    0.19
   2   5  -1    0.25    0.03
   2   5  -1    0.31    0.05
   2   5  -1    0.30    0.04
   2   5  -1    0.29    0.05
   2   5  -1    0.29    0.05
   2   5  -1    0.25    0.06
  -2  -5   1    0.25    0.04
  -2  -5   1    0.30    0.04
  -2  -5   1    0.29    0.05
   1   5  -1   33.15    0.84
   1   5  -1   31.39    0.97
   1   5  -1   30.40    1.10
   1   5  -1   31.12    0.88
   1   5  -1   33.70    1.10
   1   5  -1   33.33    0.96
  -1  -5   1   30.56    1.10
  -1  -5   1   32.17    0.85
  -1  -5   1   31.47    1.10
   0   5  -1    7.70    0.25
   0   5  -1    7.86    0.32
   0   5  -1    7.96    0.28
   0   5  -1    8.47    0.31
   0   5  -1    7.67    0.29
   0   5  -1    7.93    0.24
   0   5  -1    7.97    0.24
   0   5  -1    8.15    0.24
   0  -5   1    7.87    0.28
   0  -5   1    8.04    0.24
   0  -5   1    8.68    0.32
   0  -5   1    8.18    0.32
  -1   5  -1   41.86    1.10
  -1   5  -1   44.14    1.12
  -1   5  -1   42.20    1.18
  -1   5  -1   42.85    1.46
  -1   5  -1   43.69    1.12
  -1   5  -1   37.57    1.44
  -1   5  -1   43.98    1.07
   1  -5   1   44.24    1.12
   1  -5   1   46.04    1.12
   1  -5   1   42.88    1.26
   1  -5   1   45.85    1.45
   1  -5   1   42.38    1.45
  -2   5  -1   63.24    1.76
  -2   5  -1   65.19    1.67
  -2   5  -1   65.59    1.64
  -2   5  -1   58.17    2.17
  -2   5  -1   65.72    1.58
  -2   5  -1   67.37    1.68
   2  -5   1   64.62    1.88
   2  -5   1   64.26    2.17
   2  -5   1   67.99    1.68
   2  -5   1   68.74    2.17
  -3   5  -1    3.61    0.13
  -3   5  -1    3.58    0.14
  -3   5  -1    3.82    0.13
  -3   5  -1    3.52    0.18
  -3   5  -1    3.64    0.13
   3  -5   1    3.81    0.17
   3  -5   1    4.01    0.16
   3  -5   1    3.88    0.18
  -4   5  -1   11.75    0.37
  -4   5  -1   12.49    0.34
  -4   5  -1   11.73    0.46
  -4   5  -1   12.60    0.35
  -4   5  -1   11.92    0.35
   4  -5   1   11.55    0.45
   4  -5   1   11.63    0.40
  -5   5  -1   27.58    0.77
  -5   5  -1   26.66    0.99
  -5   5  -1   28.53    0.73
  -5   5  -1   28.84    0.75
  -5   5  -1   28.39    0.81
   5  -5   1   27.84    0.98
   5  -5   1   28.30    0.79
  -6   5  -1    4.63    0.18
  -6   5  -1    4.41    0.23
  -6   5  -1    4.41    0.20
   6  -5   1    4.51    0.19
  -7   5  -1    4.22    0.21
   7  -5   1    3.81    0.19
   8  -5   1    9.41    0.36
   9  -5   1    0.48    0.10
   7   4  -1    0.01    0.06
   7   4  -1    0.14    0.07
   6   4  -1    1.27    0.12
   6   4  -1    1.32    0.11
   5   4  -1    1.24    0.12
   5   4  -1    1.21    0.11
   4   4  -1    0.33    0.06
   4   4  -1    0.31    0.06
   4   4  -1    0.23    0.06
  -4  -4   1    0.24    0.05
  -4  -4   1    0.30    0.07
   3   4  -1    4.81    0.19
   3   4  -1    4.89    0.22
   3   4  -1    5.20    0.22
   3   4  -1    4.90    0.18
  -3  -4   1    4.78    0.23
  -3  -4   1    4.98    0.18
   2   4  -1    0.08    0.04
   2   4  -1    0.15    0.04
   2   4  -1    0.19    0.04
   2   4  -1    0.15    0.04
  -2  -4   1    0.11    0.03
  -2  -4   1    0.12    0.03
  -2  -4   1    0.39    0.06
  -2  -4   1    0.16    0.03
   1   4  -1   50.85    1.26
   1   4  -1   44.00    1.41
   1   4  -1   49.66    1.42
   1   4  -1   47.11    1.63
   1   4  -1   48.52    1.63
  -1  -4   1   49.09    1.26
  -1  -4   1   51.50    1.63
  -1  -4   1   47.48    1.63
   0   4  -1   58.80    1.66
   0   4  -1   58.54    1.48
   0   4  -1   58.49    1.40
   0   4  -1   58.51    1.91
   0   4  -1   56.26    1.48
   0  -4   1   55.56    1.91
   0  -4   1   54.91    1.91
   0  -4   1   57.90    1.48
   0  -4   1   57.39    1.66
  -1   4  -1   73.38    1.88
  -1   4  -1   72.53    1.87
  -1   4  -1   70.77    2.43
  -1   4  -1   74.66    1.77
  -1   4  -1   70.33    1.97
   1  -4   1   73.26    1.87
   1  -4   1   78.37    2.43
   1  -4   1   74.22    2.10
   1  -4   1   75.25    1.88
   1  -4   1   71.49    2.42
  -2   4  -1   23.17    0.60
  -2   4  -1   22.94    0.77
  -2   4  -1   21.73    0.63
  -2   4  -1   20.56    0.76
  -2   4  -1   22.65    0.57
   2  -4   1   23.35    0.77
   2  -4   1   23.17    0.60
   2  -4   1   22.12    0.77
   2  -4   1   21.39    0.77
   2  -4   1   22.32    0.67
  -3   4  -1    2.18    0.12
  -3   4  -1    2.27    0.09
  -3   4  -1    2.23    0.10
  -3   4  -1    2.29    0.09
  -3   4  -1    2.17    0.09
   3  -4   1    2.23    0.11
   3  -4   1    2.51    0.12
   3  -4   1    2.41    0.12
  -4   4  -1   18.16    0.56
  -4   4  -1   19.98    0.51
  -4   4  -1   19.91    0.54
  -4   4  -1   19.13    0.69
  -4   4  -1   19.23    0.52
   4  -4   1   19.18    0.61
   4  -4   1   20.37    0.69
   4  -4   1   18.65    0.68
  -5   4  -1   21.99    0.57
  -5   4  -1   21.52    0.57
  -5   4  -1   20.82    0.62
  -5   4  -1   20.35    0.76
  -5   4  -1   21.24    0.59
   5  -4   1   21.00    0.75
   5  -4   1   21.25    0.61
   5  -4   1   20.54    0.67
  -6   4  -1    5.08    0.25
  -6   4  -1    4.82    0.21
   6  -4   1    4.99    0.21
   6  -4   1    4.80    0.23
  -7   4  -1    5.19    0.23
   7  -4   1    5.14    0.22
   8  -4   1    6.74    0.28
   9  -4   1    0.07    0.07
   8   3  -1   10.98    0.41
   7   3  -1    0.46    0.08
   7   3  -1    0.46    0.08
   6   3  -1    9.67    0.34
   6   3  -1   10.12    0.34
   5   3  -1    0.71    0.08
   5   3  -1    0.51    0.07
   5   3  -1    0.56    0.07
  -5  -3   1    0.41    0.08
   4   3  -1    4.81    0.22
   4   3  -1    4.87    0.18
   4   3  -1    4.80    0.19
  -4  -3   1    4.83    0.23
  -4  -3   1    4.86    0.19
   3   3  -1    0.30    0.04
   3   3  -1    0.39    0.05
   3   3  -1    0.41    0.06
   3   3  -1    0.35    0.05
  -3  -3   1    0.34    0.04
  -3  -3   1    0.35    0.06
  -3  -3   1    0.30    0.05
  -3  -3   1    0.35    0.05
   2   3  -1    0.28    0.05
   2   3  -1    0.23    0.04
   2   3  -1    0.26    0.03
   2   3  -1    0.23    0.04
  -2  -3   1    0.28    0.05
  -2  -3   1    0.27    0.03
  -2  -3   1    0.29    0.05
  -2  -3   1    0.22    0.04
   1   3  -1   51.91    1.83
   1   3  -1   55.66    1.41
   1   3  -1   54.59    1.59
  -1  -3   1   54.26    1.42
  -1  -3   1   56.15    1.83
  -1  -3   1   55.09    1.83
  -1  -3   1   56.96    1.59
   0   3  -1  129.19    3.40
   0   3  -1  133.98    3.79
   0   3  -1  133.20    4.39
   0   3  -1  134.74    3.20
   0   3  -1  133.46    4.39
   0  -3   1  130.70    4.39
   0  -3   1  143.69    4.39
   0  -3   1  133.03    3.79
   0  -3   1  135.61    3.40
  -1   3  -1   14.78    0.38
  -1   3  -1   15.16    0.51
  -1   3  -1   15.05    0.40
  -1   3  -1   14.52    0.52
   1  -3   1   15.11    0.51
   1  -3   1   15.06    0.40
   1  -3   1   14.82    0.51
   1  -3   1   14.84    0.40
   1  -3   1   14.76    0.45
  -2   3  -1    3.29    0.13
  -2   3  -1    3.14    0.10
  -2   3  -1    3.24    0.11
  -2   3  -1    3.11    0.14
  -2   3  -1    2.98    0.11
  -2   3  -1    2.94    0.12
   2  -3   1    3.14    0.13
   2  -3   1    3.17    0.12
   2  -3   1    3.22    0.14
   2  -3   1    3.25    0.11
  -3   3  -1    0.06    0.02
  -3   3  -1    0.07    0.02
  -3   3  -1    0.08    0.03
  -3   3  -1    0.09    0.03
  -3   3  -1    0.18    0.03
  -3   3  -1    0.07    0.02
   3  -3   1    0.08    0.03
   3  -3   1    0.05    0.02
   3  -3   1    0.08    0.02
   3  -3   1    0.06    0.02
  -4   3  -1  124.93    2.95
  -4   3  -1  117.81    3.28
  -4   3  -1  124.85    3.13
  -4   3  -1  119.55    4.04
   4  -3   1  128.35    4.04
   4  -3   1  119.23    4.03
   4  -3   1  123.31    3.49
  -5   3  -1    4.64    0.18
  -5   3  -1    4.40    0.22
  -5   3  -1    4.69    0.16
  -5   3  -1    4.66    0.18
  -5   3  -1    4.81    0.18
   5  -3   1    4.87    0.18
   5  -3   1    4.63    0.20
   5  -3   1    4.47    0.21
  -6   3  -1   43.21    1.19
  -6   3  -1   41.68    1.48
   6  -3   1   42.30    1.18
   6  -3   1   43.25    1.46
   7  -3   1    3.41    0.18
   8  -3   1    0.60    0.09
   9  -3   1    0.44    0.09
   8   2  -1    1.14    0.12
   8   2  -1    1.03    0.12
   7   2  -1    1.90    0.13
   7   2  -1    1.53    0.12
   6   2  -1    5.07    0.21
   6   2  -1    5.03    0.21
   5   2  -1    0.13    0.05
   5   2  -1    0.14    0.04
   5   2  -1    0.13    0.04
   5   2  -1    0.13    0.04
  -5  -2   1    0.20    0.06
   4   2  -1    7.16    0.30
   4   2  -1    7.31    0.25
   4   2  -1    7.58    0.29
  -4  -2   1    7.38    0.31
  -4  -2   1    7.41    0.25
  -4  -2   1    7.44    0.24
  -4  -2   1    7.33    0.25
   3   2  -1   32.89    1.06
   3   2  -1   29.62    0.92
   3   2  -1   29.21    1.04
  -3  -2   1   31.81    1.05
  -3  -2   1   29.65    0.82
  -3  -2   1   29.37    1.05
  -3  -2   1   31.25    0.93
   2   2  -1   11.78    0.33
   2   2  -1   11.90    0.43
   2   2  -1   11.96    0.39
  -2  -2   1   11.67    0.43
  -2  -2   1   12.31    0.43
  -2  -2   1   12.09    0.39
  -2  -2   1   11.79    0.34
   1   2  -1  142.07    3.98
   1   2  -1  139.24    3.57
   1   2  -1  140.01    4.61
   1   2  -1  148.07    4.62
  -1  -2   1  141.17    4.61
  -1  -2   1  138.22    3.98
  -1  -2   1  141.93    3.58
  -1  -2   1  137.72    4.61
   0   2  -1    6.39    0.20
   0   2  -1    6.25    0.18
   0   2  -1    6.10    0.20
   0   2  -1    6.54    0.23
   0   2  -1    6.49    0.23
   0   2  -1    6.29    0.17
   0  -2   1    6.26    0.23
   0  -2   1    6.36    0.20
   0  -2   1    6.37    0.18
   0  -2   1    6.53    0.23
  -1   2  -1   31.73    0.90
  -1   2  -1   31.84    1.04
  -1   2  -1   31.15    0.76
  -1   2  -1   31.87    0.81
  -1   2  -1   30.45    0.81
  -1   2  -1   31.23    1.04
   1  -2   1   30.45    0.81
   1  -2   1   31.68    1.04
   1  -2   1   32.01    0.90
   1  -2   1   31.91    1.04
  -2   2  -1   25.67    0.91
  -2   2  -1   27.07    0.71
  -2   2  -1   27.23    0.91
  -2   2  -1   27.19    0.79
  -2   2  -1   27.48    0.67
   2  -2   1   27.51    0.91
   2  -2   1   26.87    0.79
   2  -2   1   26.84    0.91
   2  -2   1   27.16    0.71
  -3   2  -1   18.57    0.47
  -3   2  -1   17.32    0.51
  -3   2  -1   18.89    0.50
  -3   2  -1   18.90    0.64
  -3   2  -1   18.84    0.56
  -3   2  -1   17.07    0.64
   3  -2   1   18.24    0.50
   3  -2   1   18.95    0.64
   3  -2   1   18.09    0.63
   3  -2   1   17.96    0.56
  -4   2  -1   26.59    0.66
  -4   2  -1   25.64    0.70
  -4   2  -1   23.72    0.89
  -4   2  -1   25.53    0.72
   4  -2   1   27.07    0.90
   4  -2   1   25.66    0.89
   4  -2   1   26.03    0.79
  -5   2  -1   25.64    0.72
  -5   2  -1   25.67    0.66
  -5   2  -1   24.70    0.89
  -5   2  -1   24.80    0.70
   5  -2   1   25.57    0.79
   5  -2   1   24.84    0.71
   5  -2   1   25.02    0.88
  -6   2  -1    6.47    0.31
   6  -2   1    7.08    0.25
   6  -2   1    6.79    0.30
   7  -2   1    3.23    0.17
   8  -2   1    0.05    0.06
   9  -2   1    0.11    0.07
   8   1  -1    4.64    0.22
   8   1  -1    4.68    0.23
   7   1  -1    2.04    0.14
   7   1  -1    2.11    0.13
   6   1  -1    1.00    0.09
   6   1  -1    0.96    0.09
   5   1  -1    0.44    0.07
   5   1  -1    0.62    0.06
   5   1  -1    0.50    0.07
  -5  -1   1    0.38    0.07
  -5  -1   1    0.50    0.06
   4   1  -1    0.36    0.05
   4   1  -1    0.24    0.04
  -4  -1   1    0.24    0.05
  -4  -1   1    0.31    0.04
  -4  -1   1    0.31    0.04
  -4  -1   1    0.32    0.05
   3   1  -1   92.62    3.14
   3   1  -1   95.48    2.72
  -3  -1   1   93.15    2.44
  -3  -1   1   95.50    2.72
  -3  -1   1   99.83    3.14
  -3  -1   1   97.93    2.29
  -3  -1   1   91.32    3.14
   2   1  -1  146.30    4.66
   2   1  -1  141.18    4.02
   2   1  -1  141.56    3.61
   2   1  -1  141.74    4.65
  -2  -1   1  138.94    4.65
  -2  -1   1  141.78    3.61
  -2  -1   1  144.57    4.65
  -2  -1   1  140.95    4.02
   1   1  -1   52.04    1.34
   1   1  -1   50.74    1.49
   1   1  -1   51.17    1.72
   1   1  -1   53.86    1.72
  -1  -1   1   52.75    1.34
  -1  -1   1   52.07    1.49
  -1  -1   1   53.26    1.72
  -1  -1   1   52.53    1.72
   0   1  -1   31.68    0.87
   0   1  -1   30.10    0.87
   0   1  -1   29.70    0.79
   0   1  -1   29.99    0.73
   0   1  -1   30.83    1.01
   0   1  -1   30.47    0.79
   0   1  -1   31.93    1.01
   0  -1   1   30.14    0.79
   0  -1   1   30.60    1.01
   0  -1   1   30.43    0.87
   0  -1   1   31.77    1.01
   0  -1   1   30.59    0.87
  -1   1  -1    0.20    0.02
  -1   1  -1    0.23    0.02
  -1   1  -1    0.19    0.02
  -1   1  -1    0.21    0.03
  -1   1  -1    0.17    0.02
   1  -1   1    0.21    0.03
   1  -1   1    0.20    0.02
   1  -1   1    0.18    0.02
   1  -1   1    0.16    0.02
  -2   1  -1  341.43   11.11
  -2   1  -1  337.68    8.65
  -2   1  -1  332.19   11.08
  -2   1  -1  340.12    9.55
  -2   1  -1  340.43    8.05
   2  -1   1  332.62    9.56
   2  -1   1  339.09   11.10
   2  -1   1  335.43    9.56
   2  -1   1  347.56   11.10
  -3   1  -1    5.26    0.17
  -3   1  -1    5.64    0.18
  -3   1  -1    6.39    0.23
  -3   1  -1    5.61    0.20
  -3   1  -1    5.63    0.22
   3  -1   1    5.25    0.20
   3  -1   1    5.69    0.23
   3  -1   1    5.34    0.21
   3  -1   1    5.27    0.17
  -4   1  -1   98.78    2.54
  -4   1  -1  101.02    2.39
  -4   1  -1   95.10    3.27
  -4   1  -1   96.00    2.65
   4  -1   1   99.40    2.83
   4  -1   1  104.92    3.28
   4  -1   1   97.14    3.26
  -5   1  -1   11.76    0.46
  -5   1  -1   11.89    0.36
  -5   1  -1   12.23    0.35
  -5   1  -1   11.41    0.36
   5  -1   1   12.04    0.41
   5  -1   1   10.90    0.37
   5  -1   1   11.93    0.44
   5  -1   1   11.89    0.37
  -6   1  -1    0.47    0.08
   6  -1   1    0.61    0.07
   7  -1   1    0.04    0.05
   8  -1   1    0.03    0.06
   9  -1   1    0.01    0.06
   9   0  -1    0.52    0.10
   8   0  -1    7.53    0.31
   7   0  -1    0.72    0.08
   7   0  -1    0.77    0.09
   6   0  -1    0.88    0.09
   6   0  -1    0.69    0.08
   6   0  -1    0.65    0.08
  -6   0   1    0.64    0.09
   5   0  -1    1.11    0.09
   5   0  -1    0.98    0.09
   5   0  -1    1.12    0.08
  -5   0   1    1.22    0.10
  -5   0   1    1.20    0.09
  -5   0   1    1.13    0.10
   4   0  -1   21.27    0.76
   4   0  -1   21.26    0.67
  -4   0   1   22.38    0.68
  -4   0   1   21.28    0.60
  -4   0   1   22.64    0.77
  -4   0   1   21.78    0.57
  -4   0   1   21.53    0.62
  -4   0   1   20.72    0.76
   3   0  -1   95.89    3.20
   3   0  -1   97.04    2.77
  -3   0   1  102.52    3.21
  -3   0   1   95.14    3.20
  -3   0   1   95.82    2.78
  -3   0   1   96.92    2.34
  -3   0   1   97.71    2.49
   2   0  -1    8.39    0.29
   2   0  -1    7.79    0.26
   2   0  -1    8.18    0.23
   2   0  -1    7.93    0.29
  -2   0   1    8.04    0.23
  -2   0   1    8.31    0.29
  -2   0   1    8.12    0.22
  -2   0   1    8.04    0.26
  -2   0   1    8.25    0.29
   1   0  -1   15.16    0.39
   1   0  -1   14.69    0.37
   1   0  -1   15.14    0.44
   1   0  -1   15.16    0.50
   1   0  -1   14.90    0.50
  -1   0   1   14.97    0.37
  -1   0   1   15.11    0.39
  -1   0   1   15.18    0.50
  -1   0   1   14.79    0.44
  -1   0   1   15.16    0.50
   0   0  -1   88.02    2.29
   0   0  -1   87.94    2.29
   0   0   1   91.24    2.29
  -1   0  -1    1.27    0.06
  -1   0  -1    1.32    0.06
  -1   0  -1    1.38    0.05
  -1   0  -1    1.27    0.05
  -1   0  -1    1.50    0.06
   1   0   1    1.37    0.06
   1   0   1    1.23    0.06
   1   0   1    1.19    0.06
  -2   0  -1   48.49    1.21
  -2   0  -1   46.30    1.35
  -2   0  -1   46.53    1.56
  -2   0  -1   48.31    1.55
  -2   0  -1   45.94    1.14
   2   0   1   46.56    1.55
   2   0   1   46.96    1.21
   2   0   1   45.53    1.35
   2   0   1   47.99    1.56
  -3   0  -1   21.34    0.75
  -3   0  -1   21.01    0.55
  -3   0  -1   21.57    0.66
  -3   0  -1   22.40    0.59
   3   0   1   23.25    0.75
   3   0   1   20.74    0.66
   3   0   1   21.30    0.74
  -4   0  -1    0.70    0.05
  -4   0  -1    0.50    0.06
  -4   0  -1    0.63    0.08
   4   0   1    0.59    0.07
   4   0   1    0.48    0.07
   4   0   1    0.66    0.07
  -5   0  -1   19.89    0.53
  -5   0  -1   18.67    0.70
  -5   0  -1   19.24    0.55
   5   0   1   18.62    0.56
   5   0   1   19.34    0.62
   5   0   1   18.79    0.68
   5   0   1   19.07    0.58
  -6   0  -1    0.27    0.07
   6   0   1    0.42    0.06
   6   0   1    0.37    0.06
   7   0   1    0.57    0.09
   8   0   1    3.25    0.19
   9   0   1    0.15    0.07
   9  -1  -1    0.03    0.06
   8  -1  -1    2.99    0.18
   7  -1  -1    3.88    0.17
   7  -1  -1    4.03    0.19
   6  -1  -1    0.47    0.07
   6  -1  -1    0.59    0.07
   6  -1  -1    0.56    0.08
  -6   1   1    0.52    0.08
  -6   1   1    0.51    0.07
   5  -1  -1    3.52    0.15
   5  -1  -1    3.70    0.18
  -5   1   1    3.60    0.19
  -5   1   1    3.67    0.14
  -5   1   1    3.54    0.16
  -5   1   1    3.66    0.15
   4  -1  -1    1.83    0.11
   4  -1  -1    1.92    0.11
  -4   1   1    1.68    0.11
  -4   1   1    1.83    0.12
  -4   1   1    1.89    0.09
  -4   1   1    1.90    0.09
  -4   1   1    1.94    0.11
  -4   1   1    1.80    0.09
   3  -1  -1    5.98    0.23
   3  -1  -1    5.90    0.24
   3  -1  -1    5.83    0.21
   3  -1  -1    6.10    0.19
  -3   1   1    5.73    0.23
  -3   1   1    6.01    0.22
  -3   1   1    5.96    0.19
  -3   1   1    6.33    0.24
  -3   1   1    5.84    0.19
  -3   1   1    5.89    0.18
   2  -1  -1    5.48    0.16
   2  -1  -1    5.69    0.21
   2  -1  -1    5.33    0.19
   2  -1  -1    5.67    0.21
  -2   1   1    5.85    0.21
  -2   1   1    5.52    0.21
  -2   1   1    5.45    0.19
  -2   1   1    5.37    0.16
  -2   1   1    5.77    0.17
   1  -1  -1   28.89    0.92
   1  -1  -1   28.27    0.72
   1  -1  -1   27.34    0.67
   1  -1  -1   27.40    0.92
   1  -1  -1   27.91    0.80
  -1   1   1   27.71    0.92
  -1   1   1   27.64    0.67
  -1   1   1   28.27    0.80
  -1   1   1   28.61    0.92
   0  -1  -1   12.42    0.44
   0  -1  -1   11.88    0.33
   0  -1  -1   13.20    0.44
   0  -1  -1   12.72    0.39
   0   1   1   12.06    0.34
   0   1   1   12.50    0.39
   0   1   1   12.32    0.33
  -1  -1  -1  108.14    3.04
  -1  -1  -1  108.75    3.54
  -1  -1  -1  109.06    3.53
  -1  -1  -1  107.25    2.75
   1   1   1  105.22    3.04
   1   1   1  110.02    3.52
   1   1   1  106.05    3.55
   1   1   1  108.55    2.76
  -2  -1  -1   29.32    0.86
  -2  -1  -1   28.53    0.99
  -2  -1  -1   29.21    0.76
  -2  -1  -1   29.59    0.98
   2   1   1   30.68    0.99
   2   1   1   28.74    0.98
   2   1   1   29.50    0.76
   2   1   1   28.33    0.86
  -3  -1  -1   56.08    1.48
  -3  -1  -1   54.48    1.90
  -3  -1  -1   58.04    1.66
  -3  -1  -1   57.77    1.39
   3   1   1   55.36    1.65
   3   1   1   56.47    1.89
   3   1   1   60.70    1.91
  -4  -1  -1    7.52    0.31
  -4  -1  -1    7.59    0.25
  -4  -1  -1    8.08    0.24
   4   1   1    7.60    0.26
   4   1   1    7.88    0.29
   4   1   1    7.45    0.30
  -5  -1  -1   13.66    0.40
  -5  -1  -1   13.44    0.53
  -5  -1  -1   13.54    0.42
   5   1   1   13.77    0.39
   5   1   1   13.95    0.48
   5   1   1   13.93    0.44
   5   1   1   13.21    0.50
   5   1   1   13.51    0.42
   6   1   1    2.10    0.14
   6   1   1    2.08    0.12
   6   1   1    2.14    0.12
   7   1   1    0.57    0.08
   8   1   1    3.06    0.18
   9  -2  -1    0.07    0.07
   8  -2  -1    2.47    0.16
   7  -2  -1    2.21    0.14
   6  -2  -1    1.08    0.10
   6  -2  -1    1.25    0.11
   6  -2  -1    1.27    0.09
  -6   2   1    1.14    0.11
  -6   2   1    1.03    0.11
   5  -2  -1   11.88    0.46
   5  -2  -1   12.26    0.37
  -5   2   1   12.16    0.35
  -5   2   1   12.06    0.38
  -5   2   1   11.54    0.46
  -5   2   1   11.95    0.37
   4  -2  -1   26.87    0.95
   4  -2  -1   28.10    0.83
  -4   2   1   28.21    0.84
  -4   2   1   27.97    0.95
  -4   2   1   27.56    0.74
  -4   2   1   26.30    0.77
  -4   2   1   26.86    0.95
  -4   2   1   28.16    0.70
   3  -2  -1   21.27    0.73
   3  -2  -1   21.63    0.57
   3  -2  -1   21.34    0.64
   3  -2  -1   20.98    0.73
  -3   2   1   21.44    0.57
  -3   2   1   21.93    0.64
  -3   2   1   19.73    0.59
  -3   2   1   20.47    0.73
  -3   2   1   21.73    0.73
  -3   2   1   21.23    0.54
   2  -2  -1  142.58    4.53
   2  -2  -1  136.54    3.90
   2  -2  -1  136.72    4.55
   2  -2  -1  135.32    3.65
  -2   2   1  140.04    4.56
  -2   2   1  135.02    4.52
  -2   2   1  139.57    3.90
  -2   2   1  138.51    3.29
  -2   2   1  141.51    3.56
   1  -2  -1   27.01    0.90
   1  -2  -1   26.55    0.78
   1  -2  -1   27.12    0.66
   1  -2  -1   26.90    0.69
   1  -2  -1   26.96    0.90
  -1   2   1   26.85    0.78
  -1   2   1   27.24    0.89
  -1   2   1   26.24    0.90
  -1   2   1   27.99    0.69
  -1   2   1   26.82    0.66
   0  -2  -1  165.73    4.78
   0  -2  -1  171.23    5.57
   0  -2  -1  167.25    4.02
   0  -2  -1  172.50    5.56
   0  -2  -1  171.50    5.57
   0   2   1  167.87    4.02
   0   2   1  171.54    5.57
   0   2   1  169.67    5.56
   0   2   1  170.27    4.77
  -1  -2  -1    3.41    0.14
  -1  -2  -1    3.38    0.13
  -1  -2  -1    3.48    0.14
  -1  -2  -1    3.60    0.10
   1   2   1    3.52    0.14
   1   2   1    3.22    0.13
   1   2   1    3.52    0.14
   1   2   1    3.61    0.10
  -2  -2  -1   71.91    2.31
  -2  -2  -1   69.37    2.31
  -2  -2  -1   70.48    1.79
  -2  -2  -1   69.07    2.00
   2   2   1   73.19    2.31
   2   2   1   67.71    2.30
   2   2   1   66.87    2.00
   2   2   1   69.27    1.78
  -3  -2  -1   62.81    1.66
  -3  -2  -1   63.71    2.15
   3   2   1   64.23    1.87
   3   2   1   62.11    2.13
   3   2   1   68.38    2.15
  -4  -2  -1    0.55    0.06
  -4  -2  -1    0.68    0.08
  -4  -2  -1    0.54    0.06
   4   2   1    0.56    0.06
   4   2   1    0.66    0.06
   4   2   1    0.58    0.07
  -5  -2  -1    5.99    0.29
  -5  -2  -1    6.78    0.23
  -5  -2  -1    6.05    0.23
   5   2   1    6.30    0.22
   5   2   1    6.38    0.23
   5   2   1    6.74    0.28
   5   2   1    5.94    0.27
   5   2   1    6.61    0.25
   6   2   1    0.24    0.06
   6   2   1    0.17    0.06
   6   2   1    0.22    0.05
   7   2   1    0.10    0.05
   7   2   1    0.12    0.06
   8   2   1    3.12    0.19
   9  -3  -1    0.50    0.10
   8  -3  -1    2.86    0.17
   7  -3  -1    0.14    0.06
  -7   3   1    0.19    0.06
   6  -3  -1    0.00    0.04
   6  -3  -1    0.03    0.04
  -6   3   1    0.13    0.05
  -6   3   1    0.04    0.04
  -6   3   1   -0.01    0.04
   5  -3  -1    7.26    0.30
   5  -3  -1    6.75    0.24
  -5   3   1    6.94    0.30
  -5   3   1    7.18    0.24
  -5   3   1    7.37    0.23
  -5   3   1    6.87    0.25
   4  -3  -1    7.02    0.25
   4  -3  -1    6.64    0.27
  -4   3   1    6.31    0.23
  -4   3   1    6.43    0.21
  -4   3   1    6.69    0.21
  -4   3   1    6.81    0.21
  -4   3   1    6.99    0.27
  -4   3   1    6.36    0.27
  -4   3   1    7.02    0.26
   3  -3  -1    4.43    0.19
   3  -3  -1    4.45    0.17
   3  -3  -1    4.67    0.15
  -3   3   1    4.50    0.19
  -3   3   1    4.50    0.14
  -3   3   1    4.54    0.15
  -3   3   1    4.61    0.18
  -3   3   1    4.59    0.19
  -3   3   1    4.33    0.16
   2  -3  -1   29.07    0.95
   2  -3  -1   27.78    0.82
   2  -3  -1   28.15    0.95
   2  -3  -1   27.35    0.73
  -2   3   1   27.78    0.95
  -2   3   1   28.59    0.69
  -2   3   1   28.50    0.73
  -2   3   1   29.45    0.94
  -2   3   1   28.14    0.82
  -2   3   1   26.50    0.77
   1  -3  -1   47.04    1.58
   1  -3  -1   47.31    1.37
   1  -3  -1   49.03    1.58
   1  -3  -1   47.62    1.21
  -1   3   1   47.99    1.58
  -1   3   1   48.04    1.21
  -1   3   1   48.29    1.37
  -1   3   1   47.52    1.58
  -1   3   1   47.41    1.15
   0  -3  -1   34.79    1.19
   0  -3  -1   36.15    1.19
   0  -3  -1   34.79    1.03
   0   3   1   35.62    0.87
   0   3   1   36.09    1.19
   0   3   1   34.98    1.19
   0   3   1   37.03    0.91
   0   3   1   36.56    1.03
  -1  -3  -1  113.33    3.78
  -1  -3  -1  117.18    2.91
  -1  -3  -1  118.20    3.78
   1   3   1  119.47    3.26
   1   3   1  110.92    3.77
   1   3   1  110.69    3.26
   1   3   1  112.59    2.91
   1   3   1  117.60    3.77
  -2  -3  -1    0.50    0.06
  -2  -3  -1    0.51    0.06
  -2  -3  -1    0.60    0.04
   2   3   1    0.72    0.04
   2   3   1    0.57    0.05
   2   3   1    0.62    0.06
   2   3   1    0.50    0.06
  -3  -3  -1   56.85    1.95
  -3  -3  -1   58.06    1.51
   3   3   1   62.07    1.95
   3   3   1   57.01    1.94
   3   3   1   58.58    1.70
   3   3   1   55.75    1.62
  -4  -3  -1    0.00    0.03
  -4  -3  -1   -0.02    0.03
   4   3   1    0.04    0.03
   4   3   1    0.00    0.03
   4   3   1    0.05    0.04
   4   3   1    0.03    0.03
   4   3   1    0.03    0.03
  -5  -3  -1    0.60    0.08
   5   3   1    0.55    0.07
   5   3   1    0.60    0.07
   6   3   1    0.72    0.08
   6   3   1    0.63    0.08
   6   3   1    0.79    0.09
   7   3   1    1.18    0.11
   7   3   1    1.14    0.11
   8   3   1    1.50    0.14
   9  -4  -1    0.39    0.09
   8  -4  -1    0.26    0.08
   7  -4  -1    1.88    0.13
  -7   4   1    2.09    0.15
   6  -4  -1    1.78    0.11
   6  -4  -1    1.65    0.12
  -6   4   1    1.64    0.13
  -6   4   1    1.62    0.12
  -6   4   1    1.78    0.11
   5  -4  -1   24.45    0.69
   5  -4  -1   24.51    0.87
  -5   4   1   23.58    0.68
  -5   4   1   25.30    0.66
  -5   4   1   23.92    0.87
  -5   4   1   25.00    0.71
   4  -4  -1   23.24    0.82
   4  -4  -1   22.95    0.72
  -4   4   1   24.60    0.82
  -4   4   1   24.15    0.73
  -4   4   1   23.79    0.64
  -4   4   1   21.35    0.82
  -4   4   1   23.79    0.63
  -4   4   1   22.62    0.67
  -4   4   1   24.08    0.61
   3  -4  -1    0.23    0.04
   3  -4  -1    0.27    0.03
   3  -4  -1    0.29    0.04
  -3   4   1    0.25    0.03
  -3   4   1    0.32    0.04
  -3   4   1    0.26    0.04
  -3   4   1    0.26    0.03
  -3   4   1    0.25    0.04
  -3   4   1    0.35    0.04
   2  -4  -1    1.02    0.07
   2  -4  -1    0.87    0.04
   2  -4  -1    1.01    0.06
  -2   4   1    1.00    0.07
  -2   4   1    1.02    0.05
  -2   4   1    0.99    0.06
  -2   4   1    0.96    0.06
  -2   4   1    1.01    0.04
   1  -4  -1   10.99    0.35
   1  -4  -1   11.69    0.40
   1  -4  -1   11.12    0.29
   1  -4  -1   11.65    0.40
  -1   4   1   11.25    0.39
  -1   4   1   10.70    0.29
  -1   4   1   10.90    0.30
  -1   4   1   11.27    0.29
  -1   4   1   11.24    0.35
  -1   4   1   10.68    0.40
   0  -4  -1  111.24    3.48
   0  -4  -1  103.08    3.00
   0  -4  -1  104.49    2.67
   0  -4  -1  105.53    3.48
   0   4   1  105.83    3.00
   0   4   1  104.94    2.53
   0   4   1  106.92    3.47
   0   4   1  103.25    3.47
   0   4   1  106.23    2.67
  -1  -4  -1   20.59    0.54
  -1  -4  -1   20.09    0.71
   1   4   1   19.45    0.62
   1   4   1   20.26    0.62
   1   4   1   19.64    0.70
   1   4   1   20.50    0.53
   1   4   1   21.01    0.70
  -2  -4  -1   19.75    0.72
  -2  -4  -1   19.78    0.55
   2   4   1   19.16    0.60
   2   4   1   19.88    0.64
   2   4   1   21.25    0.64
   2   4   1   20.64    0.54
   2   4   1   20.81    0.71
   2   4   1   19.59    0.70
  -3  -4  -1   13.53    0.51
  -3  -4  -1   13.38    0.39
   3   4   1   13.13    0.46
   3   4   1   12.95    0.38
   3   4   1   12.78    0.42
   3   4   1   12.95    0.48
  -4  -4  -1    1.48    0.12
  -4  -4  -1    1.61    0.10
   4   4   1    1.85    0.13
   4   4   1    1.80    0.11
   4   4   1    1.54    0.10
   4   4   1    1.40    0.12
   4   4   1    1.93    0.11
   5   4   1    0.15    0.05
   5   4   1    0.10    0.05
   5   4   1    0.06    0.05
   6   4   1    1.31    0.11
   6   4   1    1.32    0.13
   6   4   1    1.34    0.11
   7   4   1    1.56    0.14
   7   4   1    1.63    0.13
   9  -5  -1    0.72    0.11
   8  -5  -1    0.22    0.07
  -8   5   1    0.21    0.07
   7  -5  -1    0.10    0.06
  -7   5   1    0.02    0.05
  -7   5   1    0.08    0.06
   6  -5  -1    0.78    0.08
  -6   5   1    0.54    0.07
  -6   5   1    0.28    0.05
   5  -5  -1   28.36    0.80
   5  -5  -1   28.14    1.01
  -5   5   1   29.42    0.83
  -5   5   1   28.17    0.78
  -5   5   1   29.41    0.77
  -5   5   1   28.28    1.01
   4  -5  -1   47.95    1.63
  -4   5   1   47.20    1.63
  -4   5   1   47.40    1.33
  -4   5   1   48.79    1.24
  -4   5   1   50.11    1.43
   3  -5  -1   14.36    0.38
   3  -5  -1   13.63    0.45
   3  -5  -1   13.35    0.50
  -3   5   1   13.76    0.39
  -3   5   1   13.94    0.38
  -3   5   1   14.37    0.50
  -3   5   1   14.03    0.38
  -3   5   1   13.01    0.41
  -3   5   1   13.96    0.44
  -3   5   1   13.37    0.50
   2  -5  -1    7.96    0.23
   2  -5  -1    7.92    0.31
   2  -5  -1    8.36    0.28
  -2   5   1    8.09    0.23
  -2   5   1    7.79    0.25
  -2   5   1    8.26    0.30
  -2   5   1    7.74    0.31
  -2   5   1    8.07    0.24
  -2   5   1    8.07    0.24
  -2   5   1    8.28    0.28
  -2   5   1    8.44    0.23
   1  -5  -1   52.40    1.49
   1  -5  -1   52.05    1.71
  -1   5   1   49.95    1.30
  -1   5   1   48.25    1.39
  -1   5   1   50.48    1.25
  -1   5   1   52.13    1.30
  -1   5   1   51.65    1.48
  -1   5   1   50.68    1.71
  -1   5   1   52.92    1.70
   0  -5  -1    6.90    0.25
   0  -5  -1    6.71    0.27
   0  -5  -1    6.52    0.19
   0   5   1    6.56    0.21
   0   5   1    6.74    0.27
   0   5   1    6.81    0.19
   0   5   1    6.65    0.21
   0   5   1    7.11    0.26
   0   5   1    6.88    0.24
   0   5   1    6.95    0.19
  -1  -5  -1   33.93    1.20
  -1  -5  -1   35.56    0.91
   1   5   1   35.46    0.91
   1   5   1   33.22    1.19
   1   5   1   33.79    1.05
   1   5   1   35.63    0.91
   1   5   1   36.32    1.05
   1   5   1   33.73    1.00
   1   5   1   37.84    1.19
  -2  -5  -1    1.71    0.08
  -2  -5  -1    1.84    0.12
   2   5   1    1.60    0.10
   2   5   1    1.56    0.10
   2   5   1    1.67    0.09
   2   5   1    1.55    0.11
  -3  -5  -1    0.54    0.08
  -3  -5  -1    0.56    0.06
   3   5   1    0.62    0.07
   3   5   1    0.49    0.06
   3   5   1    0.48    0.07
   3   5   1    0.50    0.08
  -4  -5  -1   -0.04    0.04
   4   5   1   -0.03    0.05
   4   5   1    0.05    0.05
   4   5   1    0.04    0.04
   5   5   1    0.25    0.07
   5   5   1    0.43    0.07
   5   5   1    0.46    0.07
   6   5   1    0.11    0.06
   6   5   1    0.07    0.07
   6   5   1    0.06    0.05
   7   5   1    0.04    0.06
   7   5   1    0.01    0.06
   9  -6  -1    0.00    0.06
  -9   6   1    0.12    0.07
   8  -6  -1    0.42    0.08
  -8   6   1    0.51    0.09
   7  -6  -1    0.19    0.06
  -7   6   1    0.27    0.07
  -7   6   1    0.20    0.07
   6  -6  -1    0.00    0.04
   6  -6  -1    0.01    0.03
  -6   6   1   -0.02    0.03
  -6   6   1   -0.03    0.04
   5  -6  -1    3.03    0.17
   5  -6  -1    3.27    0.14
  -5   6   1    3.25    0.16
  -5   6   1    3.24    0.13
  -5   6   1    3.30    0.15
  -5   6   1    3.05    0.17
   4  -6  -1   13.02    0.50
  -4   6   1   13.13    0.38
  -4   6   1   13.25    0.50
  -4   6   1   13.17    0.41
  -4   6   1   13.01    0.38
   3  -6  -1   31.37    0.80
   3  -6  -1   29.74    1.05
   3  -6  -1   30.22    0.92
  -3   6   1   29.88    0.86
  -3   6   1   30.73    0.80
  -3   6   1   28.48    1.05
  -3   6   1   30.43    0.79
  -3   6   1   31.48    0.92
   2  -6  -1   23.00    0.60
   2  -6  -1   22.78    0.80
   2  -6  -1   23.00    0.71
   2  -6  -1   22.84    0.80
  -2   6   1   23.48    0.60
  -2   6   1   23.08    0.79
  -2   6   1   23.70    0.70
  -2   6   1   22.15    0.80
  -2   6   1   22.93    0.60
  -2   6   1   23.22    0.61
  -2   6   1   21.81    0.65
  -2   6   1   22.96    0.60
   1  -6  -1    1.71    0.10
   1  -6  -1    1.64    0.10
  -1   6   1    1.61    0.08
  -1   6   1    1.52    0.10
  -1   6   1    1.60    0.09
  -1   6   1    1.67    0.06
  -1   6   1    1.59    0.10
  -1   6   1    1.90    0.10
  -1   6   1    1.63    0.08
  -1   6   1    1.60    0.06
  -1   6   1    1.55    0.08
   0  -6  -1   12.00    0.32
   0  -6  -1   12.15    0.41
   0  -6  -1   11.77    0.45
   0   6   1   12.03    0.34
   0   6   1   12.23    0.34
   0   6   1   12.28    0.35
   0   6   1   12.33    0.44
   0   6   1   11.61    0.38
   0   6   1   11.21    0.44
   0   6   1   12.07    0.32
   0   6   1   11.44    0.35
   0   6   1   11.42    0.32
   0   6   1   12.35    0.40
  -1  -6  -1   12.17    0.47
  -1  -6  -1   12.46    0.34
   1   6   1   11.83    0.42
   1   6   1   11.83    0.34
   1   6   1   11.92    0.39
   1   6   1   12.57    0.36
   1   6   1   11.95    0.35
   1   6   1   12.06    0.45
  -2  -6  -1    0.00    0.04
   2   6   1    0.00    0.04
   2   6   1   -0.04    0.03
   2   6   1   -0.01    0.03
   2   6   1    0.01    0.03
   3   6   1    0.04    0.05
   3   6   1    0.12    0.05
   3   6   1    0.13    0.06
   4   6   1   -0.02    0.05
   4   6   1   -0.09    0.04
   5   6   1    2.27    0.16
   5   6   1    2.19    0.14
   6   6   1    3.06    0.20
   6   6   1    2.58    0.17
   9  -7  -1    0.02    0.07
  -9   7   1    0.02    0.07
   8  -7  -1    0.03    0.05
  -8   7   1    0.15    0.07
  -8   7   1    0.14    0.06
   7  -7  -1    4.98    0.22
  -7   7   1    5.28    0.25
  -7   7   1    5.33    0.22
  -6   7   1    2.87    0.16
  -6   7   1    2.45    0.14
   5  -7  -1   28.85    1.07
  -5   7   1   31.92    0.89
  -5   7   1   30.48    0.83
   4  -7  -1   20.14    0.75
  -4   7   1   19.69    0.74
  -4   7   1   20.93    0.58
  -4   7   1   20.95    0.61
   3  -7  -1    0.67    0.08
  -3   7   1    0.59    0.06
  -3   7   1    0.71    0.07
   2  -7  -1    5.55    0.25
  -2   7   1    5.62    0.20
  -2   7   1    5.59    0.25
  -2   7   1    5.79    0.20
  -2   7   1    5.87    0.20
   1  -7  -1    7.62    0.31
  -1   7   1    7.16    0.30
  -1   7   1    7.26    0.24
  -1   7   1    7.42    0.23
  -1   7   1    7.45    0.25
   0  -7  -1    3.83    0.20
   0   7   1    3.69    0.14
   0   7   1    3.92    0.15
   0   7   1    3.58    0.17
   0   7   1    3.72    0.14
   0   7   1    3.81    0.18
   0   7   1    3.60    0.14
   0   7   1    3.56    0.18
  -1  -7  -1    9.96    0.42
   1   7   1   10.27    0.40
   1   7   1   10.34    0.39
   1   7   1   10.73    0.32
   1   7   1   10.07    0.35
   1   7   1   10.15    0.31
   2   7   1    1.62    0.13
   2   7   1    1.74    0.11
   2   7   1    1.57    0.13
   2   7   1    1.67    0.12
   3   7   1    0.75    0.10
   3   7   1    0.89    0.09
   4   7   1    0.29    0.08
   4   7   1    0.42    0.07
   5   7   1    0.64    0.09
   5   7   1    0.68    0.10
   6   7   1    3.23    0.21
   6   7   1    2.80    0.18
  -8   8   1    0.09    0.06
  -8   8   1   -0.04    0.06
  -7   8   1   -0.02    0.05
  -7   8   1    0.01    0.04
  -6   8   1    0.97    0.10
  -6   8   1    0.91    0.10
   5  -8  -1    0.03    0.04
  -5   8   1   -0.04    0.03
  -5   8   1   -0.04    0.04
   4  -8  -1    0.31    0.07
  -4   8   1    0.32    0.05
  -4   8   1    0.30    0.06
   3  -8  -1    0.02    0.04
   3  -8  -1   -0.05    0.03
  -3   8   1    0.03    0.03
  -3   8   1    0.02    0.03
  -3   8   1   -0.01    0.03
   2  -8  -1    3.75    0.20
  -2   8   1    3.70    0.16
  -2   8   1    3.60    0.16
  -2   8   1    3.60    0.19
  -2   8   1    3.78    0.15
  -2   8   1    3.83    0.16
   1  -8  -1    3.02    0.17
  -1   8   1    3.01    0.17
  -1   8   1    3.18    0.14
  -1   8   1    3.13    0.14
  -1   8   1    2.93    0.15
  -1   8   1    2.88    0.13
  -1   8   1    3.26    0.14
   0  -8  -1    1.69    0.13
   0   8   1    1.78    0.11
   0   8   1    1.69    0.12
   0   8   1    1.74    0.13
   0   8   1    1.69    0.10
   0   8   1    1.66    0.12
   0   8   1    1.81    0.10
   0   8   1    1.83    0.10
   1   8   1    4.16    0.17
   1   8   1    3.59    0.19
   1   8   1    3.73    0.16
   2   8   1    0.18    0.05
   2   8   1    0.19    0.06
   3   8   1    0.10    0.06
   3   8   1    0.10    0.07
   4   8   1   -0.03    0.06
   4   8   1    0.00    0.06
   5   8   1    0.03    0.06
   5   8   1    0.08    0.07
  -8   9   1    0.39    0.09
  -8   9   1    0.58    0.09
  -7   9   1    5.52    0.25
  -7   9   1    5.98    0.27
  -6   9   1    5.78    0.25
  -6   9   1    5.20    0.23
  -5   9   1    0.05    0.05
  -5   9   1    0.01    0.04
  -4   9   1    0.02    0.04
  -4   9   1    0.01    0.04
  -3   9   1    0.39    0.06
  -3   9   1    0.38    0.06
  -3   9   1    0.49    0.07
  -3   9   1    0.31    0.06
  -2   9   1    1.12    0.09
  -2   9   1    1.19    0.09
  -2   9   1    1.37    0.10
  -2   9   1    1.24    0.10
  -1   9   1    9.53    0.31
  -1   9   1    9.50    0.30
  -1   9   1    9.55    0.35
  -1   9   1    9.77    0.32
   0   9   1    0.35    0.06
   0   9   1    0.32    0.07
   0   9   1    0.34    0.05
   1   9   1    2.51    0.14
   1   9   1    2.53    0.16
   2   9   1   -0.04    0.05
   2   9   1   -0.01    0.05
   3   9   1    0.67    0.11
   4   9   1    1.66    0.16
   4   9   1    1.94    0.15
   5   9   1    0.79    0.11
   5   9   1    0.77    0.12
  -8  10   1    0.08    0.06
  -8  10   1    0.09    0.07
  -7  10   1    1.76    0.16
  -7  10   1    1.55    0.14
  -6  10   1    2.74    0.18
  -6  10   1    2.43    0.15
  -5  10   1   -0.01    0.04
  -5  10   1    0.04    0.05
  -4  10   1    0.29    0.06
  -4  10   1    0.45    0.08
  -4  10   1    0.32    0.07
  -3  10   1    0.02    0.04
  -3  10   1   -0.02    0.04
  -2  10   1    4.53    0.22
  -2  10   1    4.81    0.20
  -2  10   1    4.72    0.19
  -2  10   1    4.54    0.20
  -1  10   1    9.24    0.31
  -1  10   1    9.73    0.32
  -1  10   1    9.67    0.37
   0  10   1    1.75    0.11
   0  10   1    1.73    0.15
   0  10   1    1.86    0.13
   1  10   1    0.63    0.10
   1  10   1    0.72    0.09
   2  10   1    0.20    0.07
   2  10   1    0.05    0.07
   3  10   1    1.02    0.13
   3  10   1    1.13    0.12
   4  10   1    1.33    0.14
   4  10   1    1.28    0.15
  -7  11   1    0.23    0.07
  -7  11   1    0.19    0.08
  -6  11   1    1.01    0.11
  -6  11   1    1.16    0.13
  -5  11   1    0.04    0.04
  -5  11   1    0.02    0.06
  -4  11   1    0.01    0.04
  -4  11   1   -0.03    0.05
  -3  11   1    0.47    0.08
  -3  11   1    0.48    0.09
  -3  11   1    0.37    0.07
  -2  11   1    3.50    0.21
  -2  11   1    3.75    0.18
  -2  11   1    3.45    0.17
  -2  11   1    3.81    0.18
  -1  11   1    7.72    0.32
  -1  11   1    7.66    0.28
  -1  11   1    7.17    0.27
   0  11   1    0.77    0.10
   0  11   1    0.93    0.12
   0  11   1    1.11    0.10
   1  11   1    3.21    0.22
   1  11   1    3.33    0.18
   2  11   1    0.83    0.11
   2  11   1    1.03    0.13
   3  11   1    1.97    0.16
   3  11   1    1.93    0.19
  -6  12   1   -0.02    0.07
  -6  12   1   -0.01    0.05
  -5  12   1   -0.08    0.04
  -5  12   1   -0.02    0.06
  -4  12   1    0.20    0.07
  -4  12   1    0.15    0.06
  -3  12   1    0.73    0.09
  -3  12   1    1.06    0.12
  -3  12   1    0.78    0.10
  -2  12   1    0.75    0.11
  -2  12   1    0.53    0.08
  -2  12   1    0.72    0.09
  -1  12   1    7.01    0.28
  -1  12   1    7.82    0.34
  -1  12   1    7.79    0.29
   0  12   1    0.37    0.09
   0  12   1    0.41    0.10
   1  12   1    0.29    0.09
   1  12   1    0.14    0.08
   2  12   1    0.71    0.11
   2  12   1    0.58    0.11
  -5  13   1    0.07    0.06
  -5  13   1   -0.01    0.07
  -4  13   1    0.60    0.09
  -4  13   1    0.61    0.10
  -3  13   1    0.21    0.09
  -3  13   1    0.21    0.07
  -3  13   1    0.13    0.07
  -2  13   1    0.02    0.08
  -2  13   1    0.09    0.06
  -1  13   1    0.12    0.06
  -1  13   1    0.31    0.09
  -1  13   1    0.19    0.09
   0  13   1   -0.12    0.06
   0  13   1    0.04    0.08
   0  13  -2    0.06    0.07
   0  13  -2    0.13    0.06
   0  13  -2   -0.02    0.07
  -1  13  -2    0.64    0.12
  -1  13  -2    0.61    0.09
  -2  13  -2    0.76    0.10
  -2  13  -2    0.85    0.11
  -3  13  -2    2.11    0.15
  -3  13  -2    2.59    0.17
  -4  13  -2    0.06    0.06
  -4  13  -2    0.07    0.05
  -5  13  -2    0.07    0.06
  -5  13  -2    0.16    0.08
   2  12  -2   -0.03    0.07
   2  12  -2    0.13    0.09
   1  12  -2   -0.01    0.07
   1  12  -2   -0.03    0.06
   0  12  -2    0.88    0.11
   0  12  -2    0.79    0.10
   0  12  -2    0.78    0.12
  -1  12  -2    1.37    0.12
  -1  12  -2    1.57    0.15
  -2  12  -2    0.62    0.09
  -2  12  -2    0.64    0.09
  -3  12  -2    6.15    0.26
  -3  12  -2    5.56    0.24
  -4  12  -2    0.02    0.05
  -4  12  -2    0.00    0.05
  -5  12  -2    0.07    0.06
  -5  12  -2    0.01    0.05
  -6  12  -2    6.47    0.28
  -6  12  -2    7.15    0.31
   3  11  -2   -0.11    0.07
   3  11  -2   -0.06    0.07
   2  11  -2   -0.07    0.07
   2  11  -2    0.10    0.07
   1  11  -2    0.15    0.07
   1  11  -2    0.21    0.06
   1  11  -2    0.04    0.07
   0  11  -2    1.00    0.10
   0  11  -2    1.15    0.13
   0  11  -2    0.77    0.09
  -1  11  -2    0.52    0.08
  -1  11  -2    0.45    0.07
  -2  11  -2    0.24    0.06
  -2  11  -2    0.34    0.07
  -3  11  -2    0.51    0.08
  -3  11  -2    0.54    0.08
  -4  11  -2   13.74    0.46
  -4  11  -2   14.82    0.48
  -5  11  -2    1.69    0.15
  -5  11  -2    1.49    0.13
  -6  11  -2    1.49    0.14
  -6  11  -2    1.70    0.16
  -7  11  -2    0.03    0.06
  -7  11  -2    0.03    0.06
   4  10  -2    0.78    0.13
   4  10  -2    0.90    0.12
   3  10  -2    0.11    0.09
   3  10  -2    0.12    0.07
   2  10  -2    0.06    0.06
   2  10  -2    0.04    0.07
   1  10  -2    1.61    0.15
   1  10  -2    1.59    0.12
   1  10  -2    1.62    0.11
   0  10  -2    4.91    0.21
   0  10  -2    4.61    0.20
   0  10  -2    4.67    0.20
  -1  10  -2   14.33    0.44
  -1  10  -2   14.60    0.46
  -1  10  -2   14.27    0.42
  -2  10  -2    6.01    0.23
  -2  10  -2    5.80    0.24
  -3  10  -2    1.70    0.13
  -3  10  -2    1.57    0.12
  -4  10  -2   17.08    0.52
  -4  10  -2   17.68    0.56
  -5  10  -2    0.05    0.05
  -5  10  -2    0.01    0.04
  -6  10  -2   13.45    0.45
  -6  10  -2   14.24    0.48
  -7  10  -2    1.06    0.12
  -7  10  -2    0.75    0.10
  -8  10  -2    0.16    0.07
  -8  10  -2    0.39    0.09
   5   9  -2    0.51    0.11
   5   9  -2    0.26    0.09
   4   9  -2    0.99    0.13
   4   9  -2    1.19    0.13
   3   9  -2    0.40    0.09
   3   9  -2    0.35    0.08
   2   9  -2    0.00    0.05
   2   9  -2   -0.11    0.06
   1   9  -2    0.04    0.04
   1   9  -2    0.03    0.04
   1   9  -2    0.16    0.07
   0   9  -2    1.73    0.14
   0   9  -2    1.75    0.12
   0   9  -2    1.93    0.11
   0   9  -2    1.83    0.11
  -1   9  -2   19.80    0.57
  -1   9  -2   20.04    0.76
  -1   9  -2   20.44    0.61
  -1   9  -2   20.40    0.55
   1  -9   2   20.06    0.76
  -2   9  -2   80.53    2.12
  -2   9  -2   75.92    2.62
  -2   9  -2   78.18    1.98
   2  -9   2   74.38    2.61
  -3   9  -2    0.35    0.06
  -3   9  -2    0.13    0.07
  -3   9  -2    0.34    0.06
  -4   9  -2    3.98    0.23
  -4   9  -2    3.95    0.19
  -4   9  -2    3.80    0.17
  -5   9  -2   -0.01    0.04
  -5   9  -2   -0.05    0.03
  -6   9  -2    5.93    0.24
  -6   9  -2    6.16    0.26
  -7   9  -2    1.55    0.12
  -7   9  -2    1.70    0.15
  -8   9  -2    0.53    0.10
   5   8  -2    0.12    0.07
   5   8  -2    0.06    0.07
   4   8  -2    0.70    0.10
   4   8  -2    0.83    0.12
   3   8  -2    1.49    0.14
   3   8  -2    1.62    0.13
   2   8  -2    4.86    0.23
   2   8  -2    5.20    0.20
   2   8  -2    5.02    0.21
   1   8  -2    2.67    0.13
   1   8  -2    2.94    0.18
   1   8  -2    2.93    0.16
   1   8  -2    2.78    0.14
  -1  -8   2    2.93    0.18
   0   8  -2   70.15    1.82
   0   8  -2   64.33    2.25
   0   8  -2   63.96    1.66
   0   8  -2   67.59    1.70
   0  -8   2   65.28    2.25
  -1   8  -2   36.98    1.01
  -1   8  -2   37.00    0.95
  -1   8  -2   33.68    1.25
  -1   8  -2   36.19    0.93
   1  -8   2   34.34    1.25
  -2   8  -2    5.84    0.21
  -2   8  -2    5.70    0.20
  -2   8  -2    4.97    0.26
  -2   8  -2    5.48    0.21
   2  -8   2    5.04    0.25
  -3   8  -2    0.52    0.08
  -3   8  -2    0.49    0.06
  -3   8  -2    0.53    0.06
   3  -8   2    0.46    0.07
  -4   8  -2   13.33    0.53
  -4   8  -2   13.58    0.43
  -4   8  -2   13.52    0.40
   4  -8   2   12.42    0.51
  -5   8  -2   -0.01    0.04
  -5   8  -2    0.03    0.05
  -5   8  -2   -0.02    0.03
   5  -8   2    0.03    0.04
  -6   8  -2    7.84    0.28
  -6   8  -2    8.37    0.31
   6  -8   2    7.64    0.30
  -7   8  -2    2.41    0.14
  -7   8  -2    2.37    0.16
   7  -8   2    2.54    0.16
  -8   8  -2    0.03    0.07
   8  -8   2    0.03    0.06
   6   7  -2    2.12    0.16
   5   7  -2    0.05    0.06
   5   7  -2    0.02    0.06
   4   7  -2    1.17    0.12
   4   7  -2    1.28    0.13
   3   7  -2    3.22    0.18
   3   7  -2    3.13    0.16
   2   7  -2   17.09    0.48
   2   7  -2   16.46    0.48
   2   7  -2   16.93    0.54
   2   7  -2   16.98    0.64
  -2  -7   2   16.87    0.50
  -2  -7   2   16.21    0.64
   1   7  -2   18.49    0.51
   1   7  -2   17.74    0.68
   1   7  -2   18.78    0.51
   1   7  -2   18.48    0.53
  -1  -7   2   17.63    0.68
  -1  -7   2   18.49    0.53
   0   7  -2   29.54    0.74
   0   7  -2   26.83    0.99
   0   7  -2   28.36    0.75
   0   7  -2   27.43    0.76
   0   7  -2   27.78    0.79
   0  -7   2   28.33    0.87
   0  -7   2   28.00    0.76
   0  -7   2   27.02    0.99
  -1   7  -2   25.93    0.69
  -1   7  -2   26.25    0.75
  -1   7  -2   26.00    0.70
  -1   7  -2   25.03    0.92
  -1   7  -2   26.69    0.70
   1  -7   2   26.70    0.70
   1  -7   2   24.84    0.92
   1  -7   2   27.05    0.82
  -2   7  -2    5.00    0.19
  -2   7  -2    4.87    0.18
  -2   7  -2    5.08    0.17
  -2   7  -2    4.87    0.23
  -2   7  -2    5.05    0.18
   2  -7   2    4.76    0.23
   2  -7   2    5.33    0.22
  -3   7  -2    0.30    0.05
  -3   7  -2    0.16    0.03
  -3   7  -2    0.28    0.05
  -3   7  -2    0.25    0.06
  -3   7  -2    0.20    0.04
   3  -7   2    0.38    0.06
   3  -7   2    0.23    0.05
  -4   7  -2   13.84    0.43
  -4   7  -2   14.08    0.40
  -4   7  -2   13.48    0.39
  -4   7  -2   13.50    0.53
  -4   7  -2   13.45    0.40
   4  -7   2   13.01    0.51
   4  -7   2   13.38    0.43
   4  -7   2   13.17    0.42
  -5   7  -2    0.72    0.07
  -5   7  -2    0.69    0.09
  -5   7  -2    0.61    0.07
  -5   7  -2    0.67    0.06
   5  -7   2    0.85    0.08
   5  -7   2    0.68    0.07
  -6   7  -2   18.51    0.53
  -6   7  -2   18.57    0.57
   6  -7   2   17.58    0.56
  -7   7  -2    2.30    0.16
  -7   7  -2    2.29    0.13
   7  -7   2    2.11    0.14
  -8   7  -2    0.05    0.06
   8  -7   2    0.16    0.06
   9  -7   2    0.38    0.10
   6   6  -2    2.20    0.15
   6   6  -2    1.91    0.16
   5   6  -2    0.26    0.07
   5   6  -2    0.30    0.08
   4   6  -2   16.12    0.49
   4   6  -2   16.75    0.54
   3   6  -2    2.73    0.17
   3   6  -2    2.73    0.16
   3   6  -2    2.86    0.15
  -3  -6   2    2.64    0.17
  -3  -6   2    2.96    0.14
   2   6  -2   52.73    1.32
   2   6  -2   50.43    1.76
   2   6  -2   53.00    1.33
   2   6  -2   52.16    1.42
   2   6  -2   51.06    1.47
  -2  -6   2   51.01    1.42
  -2  -6   2   50.48    1.76
  -2  -6   2   51.75    1.37
   1   6  -2   22.09    0.67
   1   6  -2   24.13    0.75
   1   6  -2   24.81    0.63
   1   6  -2   23.00    0.84
  -1  -6   2   24.10    0.67
  -1  -6   2   23.02    0.84
  -1  -6   2   23.02    0.65
   0   6  -2    8.19    0.25
   0   6  -2    8.00    0.25
   0   6  -2    7.88    0.26
   0   6  -2    7.83    0.33
   0   6  -2    8.27    0.30
   0   6  -2    8.16    0.25
   0  -6   2    8.07    0.32
   0  -6   2    7.61    0.32
   0  -6   2    8.15    0.25
   0  -6   2    8.44    0.30
  -1   6  -2    0.10    0.03
  -1   6  -2   -0.01    0.02
  -1   6  -2   -0.02    0.02
  -1   6  -2   -0.03    0.02
  -1   6  -2    0.03    0.02
  -1   6  -2    0.00    0.02
   1  -6   2    0.01    0.02
   1  -6   2    0.01    0.03
   1  -6   2    0.01    0.02
   1  -6   2    0.03    0.02
  -2   6  -2   14.08    0.45
  -2   6  -2   15.07    0.41
  -2   6  -2   15.18    0.42
  -2   6  -2   14.73    0.55
   2  -6   2   15.22    0.49
   2  -6   2   14.57    0.55
   2  -6   2   16.55    0.55
  -3   6  -2    0.04    0.03
  -3   6  -2    0.01    0.02
  -3   6  -2    0.04    0.02
  -3   6  -2    0.04    0.03
  -3   6  -2    0.06    0.02
   3  -6   2    0.04    0.03
   3  -6   2    0.04    0.03
   3  -6   2    0.03    0.03
  -4   6  -2    8.55    0.27
  -4   6  -2    8.78    0.27
  -4   6  -2    8.87    0.36
  -4   6  -2    8.80    0.29
  -4   6  -2    8.85    0.27
   4  -6   2    8.18    0.34
   4  -6   2    8.59    0.32
   4  -6   2    8.39    0.34
   4  -6   2    8.52    0.29
  -5   6  -2    0.84    0.08
  -5   6  -2    0.81    0.09
  -5   6  -2    0.84    0.07
  -5   6  -2    0.79    0.07
  -5   6  -2    0.69    0.07
   5  -6   2    0.80    0.08
   5  -6   2    0.83    0.08
   5  -6   2    0.73    0.08
  -6   6  -2   11.39    0.36
  -6   6  -2   12.44    0.40
  -6   6  -2   11.23    0.48
   6  -6   2   11.65    0.39
  -7   6  -2    0.71    0.09
   7  -6   2    0.79    0.10
  -8   6  -2    0.03    0.06
   8  -6   2    0.12    0.06
   9  -6   2    0.58    0.11
   7   5  -2    1.19    0.14
   7   5  -2    1.57    0.14
   6   5  -2   10.43    0.37
   5   5  -2    0.01    0.05
   5   5  -2    0.07    0.05
   4   5  -2    2.43    0.16
   4   5  -2    2.35    0.14
   4   5  -2    2.61    0.16
  -4  -5   2    2.44    0.16
   3   5  -2   17.65    0.50
   3   5  -2   18.12    0.55
   3   5  -2   18.49    0.50
   3   5  -2   17.33    0.66
  -3  -5   2   17.28    0.66
  -3  -5   2   17.56    0.52
   2   5  -2    1.23    0.08
   2   5  -2    1.22    0.09
   2   5  -2    1.32    0.09
   2   5  -2    1.20    0.10
   2   5  -2    0.95    0.09
   2   5  -2    1.34    0.10
  -2  -5   2    1.16    0.10
  -2  -5   2    1.29    0.09
  -2  -5   2    1.53    0.11
  -2  -5   2    1.29    0.08
   1   5  -2   45.65    1.14
   1   5  -2   42.96    1.22
   1   5  -2   44.32    1.31
   1   5  -2   43.59    1.50
  -1  -5   2   43.02    1.50
  -1  -5   2   43.32    1.21
  -1  -5   2   46.90    1.50
  -1  -5   2   44.18    1.17
   0   5  -2    3.69    0.18
   0   5  -2    3.89    0.17
   0   5  -2    3.91    0.14
   0   5  -2    4.00    0.16
   0   5  -2    3.78    0.14
   0   5  -2    3.90    0.14
   0   5  -2    3.87    0.14
   0  -5   2    3.80    0.18
   0  -5   2    4.29    0.18
   0  -5   2    3.87    0.14
   0  -5   2    3.74    0.16
  -1   5  -2    2.74    0.12
  -1   5  -2    3.00    0.12
  -1   5  -2    3.15    0.12
  -1   5  -2    3.02    0.12
  -1   5  -2    2.83    0.15
  -1   5  -2    3.45    0.14
   1  -5   2    3.02    0.12
   1  -5   2    3.16    0.11
   1  -5   2    2.91    0.14
   1  -5   2    3.10    0.14
   1  -5   2    3.43    0.15
  -2   5  -2   16.85    0.61
  -2   5  -2   17.67    0.48
  -2   5  -2   16.83    0.47
  -2   5  -2   17.32    0.45
  -2   5  -2   17.90    0.53
  -2   5  -2   15.75    0.49
  -2   5  -2   16.85    0.46
   2  -5   2   16.82    0.53
   2  -5   2   17.42    0.47
   2  -5   2   17.27    0.60
   2  -5   2   16.74    0.60
  -3   5  -2    4.83    0.16
  -3   5  -2    4.68    0.21
  -3   5  -2    4.71    0.17
  -3   5  -2    4.74    0.16
  -3   5  -2    5.04    0.16
   3  -5   2    4.71    0.21
   3  -5   2    4.79    0.19
   3  -5   2    5.26    0.21
  -4   5  -2    9.85    0.32
  -4   5  -2    9.93    0.39
  -4   5  -2   10.12    0.30
  -4   5  -2   10.34    0.30
  -4   5  -2    9.96    0.29
   4  -5   2    9.71    0.32
   4  -5   2    9.57    0.35
   4  -5   2    9.67    0.38
  -5   5  -2    3.23    0.13
  -5   5  -2    2.92    0.13
  -5   5  -2    3.17    0.18
  -5   5  -2    2.93    0.15
  -5   5  -2    3.20    0.14
   5  -5   2    3.08    0.16
   5  -5   2    2.86    0.15
   5  -5   2    3.09    0.15
   5  -5   2    3.07    0.16
  -6   5  -2    0.01    0.03
  -6   5  -2    0.01    0.04
   6  -5   2    0.04    0.04
  -7   5  -2    0.01    0.05
   7  -5   2   -0.08    0.04
   8  -5   2    0.37    0.08
   9  -5   2    1.88    0.16
   7   4  -2    0.03    0.06
   7   4  -2    0.01    0.06
   6   4  -2    0.23    0.07
   5   4  -2    1.21    0.11
   5   4  -2    1.34    0.11
   4   4  -2   19.18    0.72
   4   4  -2   19.79    0.55
   4   4  -2   19.47    0.60
  -4  -4   2   19.32    0.72
  -4  -4   2   19.77    0.58
   3   4  -2   21.27    0.78
   3   4  -2   21.20    0.64
   3   4  -2   21.99    0.59
   3   4  -2   22.15    0.63
   3   4  -2   20.93    0.58
  -3  -4   2   21.93    0.63
  -3  -4   2   23.02    0.70
  -3  -4   2   20.99    0.78
  -3  -4   2   21.59    0.61
   2   4  -2    0.00    0.03
   2   4  -2    0.01    0.03
   2   4  -2   -0.02    0.02
   2   4  -2    0.03    0.03
  -2  -4   2    0.05    0.03
  -2  -4   2    0.05    0.03
  -2  -4   2    0.02    0.02
  -2  -4   2    0.08    0.04
  -2  -4   2    0.10    0.03
   1   4  -2   22.64    0.60
   1   4  -2   21.70    0.68
   1   4  -2   21.58    0.62
   1   4  -2   22.71    0.67
   1   4  -2   21.92    0.77
  -1  -4   2   21.86    0.60
  -1  -4   2   22.51    0.76
  -1  -4   2   22.28    0.68
  -1  -4   2   21.17    0.62
  -1  -4   2   21.64    0.77
   0   4  -2    2.61    0.13
   0   4  -2    2.44    0.12
   0   4  -2    2.50    0.10
   0   4  -2    2.46    0.10
   0   4  -2    2.63    0.12
   0   4  -2    2.51    0.10
   0   4  -2    2.48    0.10
   0   4  -2    2.61    0.11
   0  -4   2    2.35    0.11
   0  -4   2    2.46    0.10
   0  -4   2    2.61    0.12
   0  -4   2    2.71    0.12
  -1   4  -2    0.05    0.02
  -1   4  -2    0.02    0.02
  -1   4  -2    0.00    0.01
  -1   4  -2    0.02    0.02
  -1   4  -2   -0.01    0.01
  -1   4  -2   -0.01    0.01
  -1   4  -2    0.02    0.02
   1  -4   2    0.00    0.02
   1  -4   2    0.00    0.01
   1  -4   2    0.01    0.01
   1  -4   2    0.02    0.02
   1  -4   2    0.00    0.01
  -2   4  -2    0.50    0.04
  -2   4  -2    0.40    0.03
  -2   4  -2    0.47    0.04
  -2   4  -2    0.49    0.05
  -2   4  -2    0.45    0.05
  -2   4  -2    0.44    0.05
   2  -4   2    0.60    0.05
   2  -4   2    0.39    0.05
   2  -4   2    0.42    0.04
  -3   4  -2   14.18    0.40
  -3   4  -2   14.40    0.38
  -3   4  -2   13.96    0.52
  -3   4  -2   13.62    0.42
  -3   4  -2   14.45    0.39
   3  -4   2   14.05    0.45
   3  -4   2   13.97    0.51
   3  -4   2   15.46    0.52
  -4   4  -2   61.78    1.76
  -4   4  -2   67.09    1.63
  -4   4  -2   65.34    2.17
  -4   4  -2   66.36    1.59
  -4   4  -2   65.86    1.69
   4  -4   2   64.68    1.88
   4  -4   2   62.67    2.16
  -5   4  -2   25.12    0.64
  -5   4  -2   23.41    0.86
  -5   4  -2   24.47    0.69
  -5   4  -2   24.29    0.64
  -5   4  -2   24.32    0.67
   5  -4   2   22.11    0.71
   5  -4   2   24.26    0.69
   5  -4   2   23.62    0.75
   5  -4   2   24.26    0.84
  -6   4  -2    2.30    0.13
  -6   4  -2    2.53    0.15
   6  -4   2    2.51    0.14
   7  -4   2    0.12    0.06
   8  -4   2    0.28    0.08
   9  -4   2    0.36    0.09
   8   3  -2    5.39    0.26
   8   3  -2    4.85    0.24
   7   3  -2    0.51    0.09
   7   3  -2    0.44    0.08
   6   3  -2    4.26    0.19
   6   3  -2    4.19    0.20
   5   3  -2    0.45    0.07
   5   3  -2    0.38    0.07
   4   3  -2   12.09    0.36
   4   3  -2   11.96    0.38
   4   3  -2   11.71    0.35
   4   3  -2   11.59    0.46
  -4  -3   2   11.49    0.46
  -4  -3   2   11.81    0.37
   3   3  -2   34.98    1.04
   3   3  -2   33.03    1.17
  -3  -3   2   35.92    1.18
  -3  -3   2   34.96    1.04
  -3  -3   2   33.34    1.18
  -3  -3   2   33.55    0.92
  -3  -3   2   33.74    0.96
   2   3  -2    0.10    0.03
   2   3  -2    0.06    0.03
   2   3  -2    0.03    0.01
  -2  -3   2    0.16    0.03
  -2  -3   2    0.10    0.03
  -2  -3   2    0.09    0.03
  -2  -3   2    0.12    0.03
  -2  -3   2    0.07    0.03
   1   3  -2    1.91    0.10
   1   3  -2    1.93    0.09
   1   3  -2    2.04    0.10
   1   3  -2    1.87    0.10
   1   3  -2    1.96    0.08
  -1  -3   2    1.99    0.10
  -1  -3   2    2.03    0.10
  -1  -3   2    1.86    0.08
  -1  -3   2    1.84    0.10
   0   3  -2    3.97    0.13
   0   3  -2    4.25    0.17
   0   3  -2    4.17    0.15
   0   3  -2    3.87    0.16
   0   3  -2    4.14    0.13
   0   3  -2    4.11    0.13
   0   3  -2    4.04    0.15
   0  -3   2    4.24    0.16
   0  -3   2    3.83    0.15
   0  -3   2    3.96    0.13
   0  -3   2    4.01    0.16
  -1   3  -2   21.15    0.70
  -1   3  -2   20.11    0.54
  -1   3  -2   20.80    0.60
  -1   3  -2   19.88    0.55
  -1   3  -2   21.12    0.51
  -1   3  -2   19.70    0.70
   1  -3   2   20.44    0.54
   1  -3   2   20.14    0.61
   1  -3   2   20.46    0.55
   1  -3   2   20.72    0.70
   1  -3   2   21.12    0.69
  -2   3  -2   11.79    0.37
  -2   3  -2   11.99    0.42
  -2   3  -2   11.83    0.42
  -2   3  -2   11.16    0.34
  -2   3  -2   11.73    0.31
  -2   3  -2   11.89    0.33
  -2   3  -2   11.85    0.33
   2  -3   2   12.22    0.42
   2  -3   2   11.58    0.41
   2  -3   2   11.40    0.37
   2  -3   2   11.90    0.33
  -3   3  -2    0.66    0.05
  -3   3  -2    0.47    0.04
  -3   3  -2    0.44    0.05
  -3   3  -2    0.61    0.05
  -3   3  -2    0.54    0.05
   3  -3   2    0.56    0.05
   3  -3   2    0.63    0.06
   3  -3   2    0.54    0.05
  -4   3  -2   37.31    1.24
  -4   3  -2   36.29    0.96
  -4   3  -2   36.03    0.91
  -4   3  -2   34.59    1.00
   4  -3   2   35.68    1.07
   4  -3   2   34.91    1.22
   4  -3   2   38.10    1.23
  -5   3  -2   17.87    0.48
  -5   3  -2   18.12    0.48
  -5   3  -2   17.49    0.51
  -5   3  -2   17.21    0.52
  -5   3  -2   17.65    0.65
   5  -3   2   17.81    0.58
   5  -3   2   17.24    0.63
   5  -3   2   17.92    0.52
  -6   3  -2    0.58    0.07
  -6   3  -2    0.64    0.07
   6  -3   2    0.47    0.07
   7  -3   2    2.66    0.16
   8  -3   2    2.66    0.17
   9  -3   2    1.10    0.13
   8   2  -2    0.26    0.09
   8   2  -2    0.46    0.10
   7   2  -2   -0.12    0.05
   7   2  -2    0.04    0.05
   6   2  -2    0.05    0.05
   6   2  -2    0.07    0.05
   5   2  -2    6.11    0.22
   5   2  -2    6.00    0.27
  -5  -2   2    5.67    0.27
   4   2  -2    0.84    0.08
   4   2  -2    0.99    0.07
   4   2  -2    0.90    0.08
  -4  -2   2    0.90    0.08
  -4  -2   2    0.89    0.09
  -4  -2   2    0.95    0.08
  -4  -2   2    0.96    0.07
   3   2  -2   69.44    1.94
   3   2  -2   65.45    2.23
  -3  -2   2   65.05    1.81
  -3  -2   2   68.61    2.23
  -3  -2   2   63.95    2.22
  -3  -2   2   66.90    1.74
  -3  -2   2   67.35    1.94
  -3  -2   2   67.95    1.63
   2   2  -2   10.14    0.33
   2   2  -2    9.91    0.37
   2   2  -2    9.80    0.37
   2   2  -2    9.78    0.29
  -2  -2   2   10.09    0.33
  -2  -2   2    9.92    0.29
  -2  -2   2   10.19    0.37
  -2  -2   2    9.72    0.36
   1   2  -2    0.05    0.02
   1   2  -2    0.05    0.02
   1   2  -2    0.07    0.02
   1   2  -2    0.07    0.02
   1   2  -2    0.07    0.02
  -1  -2   2    0.08    0.02
  -1  -2   2    0.06    0.02
  -1  -2   2    0.06    0.02
  -1  -2   2    0.05    0.02
   0   2  -2   17.69    0.59
   0   2  -2   17.54    0.51
   0   2  -2   17.73    0.47
   0   2  -2   17.21    0.59
   0   2  -2   17.72    0.52
   0   2  -2   17.04    0.43
   0   2  -2   16.69    0.47
   0  -2   2   17.48    0.47
   0  -2   2   17.73    0.59
   0  -2   2   16.90    0.51
   0  -2   2   18.86    0.59
  -1   2  -2    7.96    0.23
  -1   2  -2    8.38    0.29
  -1   2  -2    8.04    0.21
  -1   2  -2    8.15    0.25
  -1   2  -2    8.19    0.29
  -1   2  -2    8.11    0.23
   1  -2   2    8.14    0.23
   1  -2   2    8.23    0.23
   1  -2   2    8.21    0.25
   1  -2   2    8.23    0.28
   1  -2   2    8.73    0.28
  -2   2  -2  149.88    4.90
  -2   2  -2  150.67    3.82
  -2   2  -2  149.36    3.56
  -2   2  -2  149.63    4.22
  -2   2  -2  148.32    4.90
   2  -2   2  152.82    4.91
   2  -2   2  149.59    4.89
   2  -2   2  147.97    3.80
   2  -2   2  149.98    4.22
  -3   2  -2   15.52    0.40
  -3   2  -2   14.21    0.43
  -3   2  -2   15.25    0.42
  -3   2  -2   15.17    0.54
  -3   2  -2   15.03    0.47
   3  -2   2   14.79    0.52
   3  -2   2   16.22    0.54
   3  -2   2   14.66    0.47
  -4   2  -2   28.40    0.73
  -4   2  -2   27.19    0.79
  -4   2  -2   28.18    0.77
  -4   2  -2   28.65    0.99
   4  -2   2   31.19    0.99
   4  -2   2   28.31    0.86
   4  -2   2   27.57    0.97
  -5   2  -2   10.86    0.43
  -5   2  -2   10.95    0.34
  -5   2  -2   11.07    0.32
  -5   2  -2   10.91    0.34
   5  -2   2   10.95    0.35
   5  -2   2   10.78    0.41
   5  -2   2   10.84    0.38
   5  -2   2   10.51    0.35
  -6   2  -2    0.27    0.06
   6  -2   2    0.40    0.06
   7  -2   2    3.50    0.18
   8  -2   2    1.69    0.14
   9  -2   2    3.72    0.21
   8   1  -2    1.68    0.14
   8   1  -2    1.62    0.15
   7   1  -2    0.18    0.06
   7   1  -2    0.21    0.07
   6   1  -2    4.31    0.18
   6   1  -2    4.15    0.22
   6   1  -2    4.38    0.19
   5   1  -2    2.44    0.15
   5   1  -2    2.71    0.13
  -5  -1   2    2.84    0.15
  -5  -1   2    2.42    0.15
  -5  -1   2    2.50    0.13
   4   1  -2    3.75    0.17
   4   1  -2    3.85    0.18
  -4  -1   2    3.89    0.15
  -4  -1   2    3.70    0.18
  -4  -1   2    3.56    0.18
  -4  -1   2    3.64    0.16
  -4  -1   2    3.79    0.15
   3   1  -2   19.35    0.59
   3   1  -2   18.64    0.66
  -3  -1   2   19.72    0.67
  -3  -1   2   18.56    0.66
  -3  -1   2   19.51    0.50
  -3  -1   2   18.42    0.53
  -3  -1   2   18.90    0.59
  -3  -1   2   18.10    0.54
   2   1  -2   12.86    0.46
   2   1  -2   12.66    0.40
   2   1  -2   13.26    0.46
   2   1  -2   12.87    0.36
  -2  -1   2   12.84    0.41
  -2  -1   2   12.81    0.45
  -2  -1   2   12.71    0.36
  -2  -1   2   13.44    0.46
  -2  -1   2   13.08    0.34
   1   1  -2   29.22    0.78
   1   1  -2   28.88    0.86
   1   1  -2   29.78    1.00
   1   1  -2   30.21    0.86
   1   1  -2   30.56    1.00
  -1  -1   2   30.02    0.78
  -1  -1   2   31.85    0.99
  -1  -1   2   30.20    0.99
  -1  -1   2   29.14    0.87
   0   1  -2   57.84    1.41
   0   1  -2   60.24    1.52
   0   1  -2   57.97    1.67
   0   1  -2   58.38    1.51
   0   1  -2   60.08    1.67
   0   1  -2   62.05    1.94
   0  -1   2   59.84    1.67
   0  -1   2   59.60    1.51
   0  -1   2   57.63    1.67
  -1   1  -2    4.47    0.14
  -1   1  -2    4.52    0.13
  -1   1  -2    4.65    0.16
  -1   1  -2    4.33    0.13
  -1   1  -2    4.27    0.12
  -1   1  -2    4.54    0.16
   1  -1   2    4.46    0.14
   1  -1   2    4.39    0.13
  -2   1  -2   82.37    2.77
  -2   1  -2   85.26    2.02
  -2   1  -2   83.71    2.39
  -2   1  -2   85.56    2.15
  -2   1  -2   82.00    2.77
   2  -1   2   83.03    2.76
   2  -1   2   85.88    2.15
   2  -1   2   87.80    2.77
   2  -1   2   83.73    2.39
  -3   1  -2   11.83    0.37
  -3   1  -2   11.11    0.30
  -3   1  -2   11.18    0.32
  -3   1  -2   11.03    0.41
   3  -1   2   10.93    0.40
   3  -1   2   11.54    0.41
   3  -1   2   10.99    0.36
  -4   1  -2    8.13    0.26
  -4   1  -2    7.94    0.33
  -4   1  -2    8.27    0.26
  -4   1  -2    8.70    0.25
   4  -1   2    8.77    0.33
   4  -1   2    8.22    0.30
   4  -1   2    8.12    0.31
  -5   1  -2    0.45    0.06
  -5   1  -2    0.37    0.05
  -5   1  -2    0.31    0.06
   5  -1   2    0.40    0.06
   5  -1   2    0.37    0.05
   5  -1   2    0.35    0.05
   5  -1   2    0.25    0.06
   6  -1   2    0.19    0.05
   6  -1   2    0.19    0.05
   7  -1   2    1.36    0.12
   8  -1   2    0.01    0.06
   9  -1   2    0.28    0.08
   8   0  -2    2.23    0.16
   8   0  -2    2.20    0.15
   7   0  -2    1.56    0.11
   7   0  -2    1.26    0.11
   6   0  -2    0.52    0.08
   6   0  -2    0.58    0.07
   6   0  -2    0.58    0.07
   5   0  -2   28.38    0.73
   5   0  -2   27.19    0.96
  -5   0   2   27.29    0.77
  -5   0   2   25.92    0.96
  -5   0   2   28.12    0.79
   4   0  -2    1.76    0.10
   4   0  -2    1.64    0.10
  -4   0   2    1.69    0.09
  -4   0   2    1.62    0.10
  -4   0   2    1.56    0.09
  -4   0   2    1.49    0.10
  -4   0   2    1.78    0.11
  -4   0   2    1.70    0.11
   3   0  -2   14.22    0.51
   3   0  -2   14.27    0.45
  -3   0   2   13.76    0.42
  -3   0   2   13.88    0.45
  -3   0   2   14.94    0.51
  -3   0   2   14.46    0.38
  -3   0   2   14.45    0.40
  -3   0   2   13.93    0.50
   2   0  -2    0.02    0.02
   2   0  -2    0.02    0.01
   2   0  -2    0.01    0.01
   2   0  -2    0.06    0.01
   2   0  -2    0.00    0.01
  -2   0   2    0.04    0.01
  -2   0   2    0.02    0.01
  -2   0   2    0.05    0.02
  -2   0   2    0.01    0.02
   1   0  -2    1.29    0.05
   1   0  -2    1.23    0.05
   1   0  -2    1.34    0.05
   1   0  -2    1.26    0.05
   1   0  -2    1.38    0.06
  -1   0   2    1.37    0.05
  -1   0   2    1.44    0.05
  -1   0   2    1.26    0.04
  -1   0   2    1.35    0.05
   0   0  -2  159.84    4.17
   0   0  -2  166.23    4.15
   0   0   2  158.34    4.15
   0   0   2  165.19    4.17
  -1   0  -2   49.42    1.24
  -1   0  -2   47.98    1.38
  -1   0  -2   51.02    1.59
  -1   0  -2   46.92    1.59
   1   0   2   47.61    1.38
   1   0   2   48.77    1.24
  -2   0  -2  127.73    4.19
  -2   0  -2  127.71    4.19
  -2   0  -2  129.83    3.29
  -2   0  -2  127.45    3.05
  -2   0  -2  129.17    3.62
   2   0   2  128.99    3.25
   2   0   2  124.48    4.20
   2   0   2  125.69    3.62
   2   0   2  132.66    4.20
  -3   0  -2    0.06    0.02
  -3   0  -2    0.03    0.02
  -3   0  -2    0.06    0.03
  -3   0  -2    0.07    0.03
   3   0   2    0.09    0.03
   3   0   2    0.08    0.02
   3   0   2    0.06    0.02
  -4   0  -2   26.39    0.66
  -4   0  -2   25.91    0.90
  -4   0  -2   25.77    0.70
   4   0   2   25.62    0.88
   4   0   2   24.48    0.74
   4   0   2   25.44    0.79
  -5   0  -2   11.70    0.46
  -5   0  -2   11.67    0.34
  -5   0  -2   11.08    0.36
   5   0   2   11.36    0.43
   5   0   2   12.25    0.37
   5   0   2   11.51    0.38
   5   0   2   11.36    0.41
  -6   0  -2    1.38    0.10
   6   0   2    1.26    0.11
   6   0   2    1.43    0.10
   7   0   2   16.86    0.54
   8   0   2    2.22    0.16
   9  -1  -2   -0.02    0.06
   8  -1  -2   -0.02    0.06
   7  -1  -2    0.03    0.04
   7  -1  -2    0.07    0.05
   6  -1  -2    6.73    0.24
   6  -1  -2    6.68    0.25
   6  -1  -2    6.59    0.30
  -6   1   2    7.13    0.27
   5  -1  -2   39.82    1.10
   5  -1  -2   39.76    1.38
  -5   1   2   40.18    1.09
  -5   1   2   39.24    1.07
  -5   1   2   40.47    1.13
  -5   1   2   39.84    1.38
  -5   1   2   41.83    1.05
   4  -1  -2    4.35    0.18
   4  -1  -2    4.10    0.19
  -4   1   2    4.59    0.20
  -4   1   2    4.52    0.19
  -4   1   2    4.13    0.16
  -4   1   2    4.18    0.17
  -4   1   2    4.44    0.15
  -4   1   2    4.44    0.16
  -4   1   2    4.24    0.19
   3  -1  -2   79.65    2.26
   3  -1  -2   79.26    2.61
  -3   1   2   80.39    2.03
  -3   1   2   78.91    1.90
  -3   1   2   79.49    2.27
  -3   1   2   74.18    2.13
  -3   1   2   80.78    2.61
  -3   1   2   80.53    2.61
   2  -1  -2   49.14    1.66
   2  -1  -2   50.93    1.29
   2  -1  -2   49.91    1.43
   2  -1  -2   51.70    1.66
   2  -1  -2   49.62    1.21
  -2   1   2   51.11    1.65
  -2   1   2   50.58    1.44
  -2   1   2   48.79    1.65
  -2   1   2   49.69    1.29
  -2   1   2   49.93    1.21
   1  -1  -2   18.24    0.46
   1  -1  -2   20.31    0.63
   1  -1  -2   19.50    0.50
   1  -1  -2   18.85    0.55
   1  -1  -2   19.07    0.63
  -1   1   2   18.85    0.55
  -1   1   2   18.72    0.46
   0  -1  -2  316.36    7.76
   0  -1  -2  294.74    7.76
   0   1   2  306.75    7.76
   0   1   2  307.73    7.76
  -1  -1  -2  226.29    7.36
  -1  -1  -2  229.09    6.32
  -1  -1  -2  227.76    7.34
  -1  -1  -2  219.45    5.74
   1   1   2  224.01    5.75
   1   1   2  220.96    6.33
  -2  -1  -2    0.02    0.01
  -2  -1  -2    0.01    0.02
  -2  -1  -2    0.01    0.02
  -2  -1  -2    0.03    0.01
   2   1   2    0.00    0.02
   2   1   2    0.05    0.01
   2   1   2    0.06    0.01
   2   1   2    0.04    0.02
  -3  -1  -2   27.19    0.74
  -3  -1  -2   27.92    0.70
  -3  -1  -2   26.99    0.95
   3   1   2   27.53    0.83
   3   1   2   25.76    0.93
   3   1   2   29.76    0.94
  -4  -1  -2    0.05    0.03
  -4  -1  -2    0.17    0.03
  -4  -1  -2    0.07    0.04
   4   1   2    0.07    0.03
   4   1   2    0.12    0.04
   4   1   2    0.07    0.03
  -5  -1  -2    4.05    0.17
  -5  -1  -2    4.42    0.17
   5   1   2    4.37    0.21
   5   1   2    4.18    0.19
   5   1   2    4.29    0.17
   5   1   2    4.11    0.19
   6   1   2    0.75    0.09
   6   1   2    0.77    0.09
   6   1   2    0.62    0.07
   7   1   2    1.74    0.13
   8   1   2    1.44    0.15
   9  -2  -2    1.65    0.14
   8  -2  -2    0.11    0.07
   7  -2  -2    0.31    0.06
   7  -2  -2    0.20    0.06
  -7   2   2    0.22    0.07
   6  -2  -2    7.49    0.25
   6  -2  -2    7.31    0.26
   6  -2  -2    7.32    0.32
  -6   2   2    7.09    0.26
  -6   2   2    7.88    0.28
  -6   2   2    7.04    0.26
  -6   2   2    7.54    0.25
   5  -2  -2   17.49    0.64
   5  -2  -2   17.58    0.51
  -5   2   2   18.02    0.50
  -5   2   2   17.49    0.51
  -5   2   2   17.02    0.50
  -5   2   2   17.69    0.53
  -5   2   2   16.85    0.63
   4  -2  -2    6.60    0.24
   4  -2  -2    6.53    0.26
  -4   2   2    6.42    0.24
  -4   2   2    6.41    0.21
  -4   2   2    6.00    0.22
  -4   2   2    6.75    0.26
  -4   2   2    6.19    0.26
  -4   2   2    6.25    0.21
  -4   2   2    6.55    0.20
   3  -2  -2   35.52    0.94
   3  -2  -2   35.97    1.05
   3  -2  -2   36.51    1.21
  -3   2   2   37.26    1.21
  -3   2   2   34.75    0.99
  -3   2   2   36.79    0.95
  -3   2   2   36.77    1.06
  -3   2   2   36.30    0.89
  -3   2   2   34.81    1.21
   2  -2  -2    3.32    0.10
   2  -2  -2    3.31    0.10
   2  -2  -2    3.36    0.13
   2  -2  -2    3.25    0.12
   2  -2  -2    3.30    0.13
  -2   2   2    3.37    0.13
  -2   2   2    3.07    0.13
  -2   2   2    3.28    0.12
  -2   2   2    3.10    0.10
   1  -2  -2  139.60    4.57
   1  -2  -2  133.79    3.32
   1  -2  -2  139.76    3.55
   1  -2  -2  136.24    3.93
   1  -2  -2  142.05    4.59
  -1   2   2  138.40    4.57
  -1   2   2  151.57    3.93
  -1   2   2  143.71    4.59
  -1   2   2  140.13    3.54
  -1   2   2  134.22    3.32
   0  -2  -2  699.91   16.49
   0  -2  -2  693.67   23.34
   0  -2  -2  696.28   23.26
   0   2   2  692.99   19.55
  -1  -2  -2   10.41    0.29
  -1  -2  -2   10.79    0.37
  -1  -2  -2   10.73    0.37
   1   2   2   10.99    0.36
   1   2   2   10.90    0.29
   1   2   2   10.78    0.36
   1   2   2   10.22    0.33
   1   2   2   10.70    0.36
  -2  -2  -2   35.39    1.21
  -2  -2  -2   37.06    1.05
  -2  -2  -2   35.75    0.94
   2   2   2   34.92    1.19
   2   2   2   37.50    1.20
   2   2   2   35.03    1.06
   2   2   2   36.14    0.93
  -3  -2  -2   63.93    2.15
  -3  -2  -2   63.06    1.67
   3   2   2   61.63    1.79
   3   2   2   65.46    1.87
   3   2   2   69.12    2.15
   3   2   2   63.46    2.13
  -4  -2  -2    0.49    0.06
  -4  -2  -2    0.49    0.05
  -4  -2  -2    0.53    0.07
   4   2   2    0.64    0.07
   4   2   2    0.51    0.07
   4   2   2    0.53    0.06
  -5  -2  -2   26.31    0.69
  -5  -2  -2   24.60    0.72
   5   2   2   25.92    0.69
   5   2   2   26.10    0.77
   5   2   2   26.13    0.82
   5   2   2   23.69    0.88
   5   2   2   25.70    0.73
   6   2   2    0.56    0.07
   6   2   2    0.70    0.09
   6   2   2    0.89    0.09
   7   2   2    1.86    0.13
   8   2   2    0.95    0.12
   9  -3  -2    0.16    0.08
   8  -3  -2    0.08    0.06
   7  -3  -2    3.01    0.16
  -7   3   2    2.71    0.17
   6  -3  -2    0.21    0.05
   6  -3  -2    0.13    0.04
   6  -3  -2    0.09    0.05
  -6   3   2    0.19    0.05
  -6   3   2    0.09    0.04
  -6   3   2    0.22    0.05
  -6   3   2    0.11    0.04
   5  -3  -2    8.64    0.28
   5  -3  -2    8.83    0.35
  -5   3   2    8.67    0.30
  -5   3   2    8.52    0.27
  -5   3   2    8.63    0.28
  -5   3   2    8.40    0.35
   4  -3  -2    0.08    0.03
   4  -3  -2    0.04    0.03
  -4   3   2    0.10    0.02
  -4   3   2    0.10    0.03
  -4   3   2    0.12    0.03
  -4   3   2    0.14    0.03
  -4   3   2    0.11    0.03
  -4   3   2    0.16    0.04
  -4   3   2    0.09    0.03
   3  -3  -2    6.14    0.24
   3  -3  -2    6.10    0.22
   3  -3  -2    6.31    0.19
  -3   3   2    5.85    0.20
  -3   3   2    6.06    0.18
  -3   3   2    6.05    0.19
  -3   3   2    6.03    0.24
  -3   3   2    6.18    0.24
  -3   3   2    5.87    0.19
  -3   3   2    6.46    0.22
   2  -3  -2    1.59    0.08
   2  -3  -2    1.41    0.07
   2  -3  -2    1.52    0.06
   2  -3  -2    1.53    0.06
  -2   3   2    1.31    0.07
  -2   3   2    1.45    0.06
  -2   3   2    1.53    0.07
  -2   3   2    1.55    0.06
  -2   3   2    1.45    0.08
  -2   3   2    1.58    0.07
   1  -3  -2    4.46    0.13
   1  -3  -2    4.37    0.17
   1  -3  -2    4.44    0.15
   1  -3  -2    4.54    0.17
  -1   3   2    4.32    0.13
  -1   3   2    4.39    0.15
  -1   3   2    4.31    0.16
  -1   3   2    4.40    0.16
   0  -3  -2   45.51    1.50
   0  -3  -2   45.72    1.50
   0  -3  -2   46.34    1.51
   0  -3  -2   45.52    1.10
   0  -3  -2   46.01    1.30
   0   3   2   44.92    1.49
   0   3   2   46.44    1.49
   0   3   2   44.63    1.10
   0   3   2   44.01    1.30
  -1  -3  -2  152.16    3.80
  -1  -3  -2  151.43    4.91
   1   3   2  154.53    4.24
   1   3   2  146.31    3.81
   1   3   2  145.41    4.90
   1   3   2  146.78    4.24
   1   3   2  155.24    4.90
   1   3   2  149.37    4.90
  -2  -3  -2    0.55    0.06
  -2  -3  -2    0.66    0.04
   2   3   2    0.54    0.06
   2   3   2    0.55    0.05
   2   3   2    0.61    0.05
  -3  -3  -2   45.36    1.18
  -3  -3  -2   45.87    1.53
   3   3   2   44.44    1.28
   3   3   2   45.12    1.34
   3   3   2   44.29    1.51
  -4  -3  -2    4.42    0.17
   4   3   2    4.33    0.17
   4   3   2    4.44    0.17
   4   3   2    4.29    0.19
   4   3   2    4.29    0.20
   4   3   2    4.17    0.19
  -5  -3  -2    4.17    0.19
   5   3   2    4.25    0.18
   5   3   2    4.44    0.20
   5   3   2    4.36    0.22
   5   3   2    4.12    0.18
   6   3   2    2.58    0.16
   6   3   2    2.59    0.14
   6   3   2    2.37    0.14
   7   3   2    0.68    0.09
   7   3   2    0.77    0.11
   7   3   2    0.64    0.09
   8   3   2    0.55    0.11
   9  -4  -2    0.02    0.07
   8  -4  -2    1.09    0.12
  -8   4   2    1.02    0.12
   7  -4  -2    6.55    0.26
  -7   4   2    7.52    0.29
  -7   4   2    6.90    0.27
  -7   4   2    7.17    0.27
   6  -4  -2    0.28    0.06
   6  -4  -2    0.24    0.04
   6  -4  -2    0.23    0.06
  -6   4   2    0.33    0.06
  -6   4   2    0.31    0.05
   5  -4  -2    5.83    0.26
   5  -4  -2    6.22    0.21
  -5   4   2    5.92    0.21
  -5   4   2    5.60    0.20
  -5   4   2    5.74    0.22
  -5   4   2    5.42    0.25
   4  -4  -2   -0.01    0.02
  -4   4   2    0.00    0.03
  -4   4   2    0.01    0.03
  -4   4   2    0.02    0.02
  -4   4   2    0.03    0.02
  -4   4   2    0.00    0.02
   3  -4  -2   14.69    0.52
   3  -4  -2   14.27    0.46
   3  -4  -2   14.34    0.40
  -3   4   2   14.75    0.39
  -3   4   2   14.97    0.51
  -3   4   2   14.78    0.40
  -3   4   2   14.86    0.40
  -3   4   2   13.48    0.43
  -3   4   2   14.19    0.52
  -3   4   2   14.41    0.46
   2  -4  -2   40.46    1.00
   2  -4  -2   38.84    1.14
   2  -4  -2   39.36    1.31
  -2   4   2   38.52    1.31
  -2   4   2   39.11    1.14
  -2   4   2   36.64    1.07
  -2   4   2   38.71    0.96
  -2   4   2   40.28    1.30
  -2   4   2   39.51    1.00
   1  -4  -2   85.73    2.00
   1  -4  -2   82.54    2.74
   1  -4  -2   83.56    2.37
  -1   4   2   82.80    2.74
  -1   4   2   84.03    2.37
  -1   4   2   83.65    2.00
  -1   4   2   79.69    2.23
  -1   4   2   84.43    2.73
   0  -4  -2    9.25    0.34
   0  -4  -2    9.56    0.26
   0  -4  -2    9.48    0.31
   0   4   2    8.78    0.33
   0   4   2    9.43    0.30
   0   4   2    8.98    0.26
   0   4   2    9.50    0.33
  -1  -4  -2   63.65    2.10
  -1  -4  -2   63.83    1.61
   1   4   2   62.78    1.82
   1   4   2   60.48    2.08
   1   4   2   60.89    1.82
   1   4   2   66.23    2.08
   1   4   2   64.44    2.08
   1   4   2   61.72    1.60
  -2  -4  -2    1.43    0.10
  -2  -4  -2    1.54    0.07
   2   4   2    1.51    0.09
   2   4   2    1.50    0.10
   2   4   2    1.54    0.09
   2   4   2    1.46    0.07
   2   4   2    1.34    0.08
  -3  -4  -2    0.94    0.09
  -3  -4  -2    1.03    0.07
   3   4   2    0.88    0.09
   3   4   2    1.00    0.08
   3   4   2    1.02    0.09
   3   4   2    0.91    0.07
  -4  -4  -2    0.77    0.07
   4   4   2    0.80    0.09
   4   4   2    0.94    0.08
   4   4   2    0.75    0.08
   4   4   2    0.79    0.07
   4   4   2    0.82    0.07
   5   4   2    2.21    0.13
   5   4   2    2.20    0.12
   5   4   2    1.96    0.14
   6   4   2    2.89    0.16
   6   4   2    2.98    0.16
   6   4   2    3.38    0.19
   7   4   2    0.20    0.07
   7   4   2    0.26    0.09
   7   4   2    0.10    0.07
   9  -5  -2    0.02    0.06
   8  -5  -2    0.56    0.09
  -8   5   2    0.42    0.08
  -8   5   2    0.50    0.09
   7  -5  -2    9.83    0.35
  -7   5   2   10.09    0.34
  -7   5   2   10.21    0.37
   6  -5  -2    1.21    0.11
   6  -5  -2    1.08    0.09
  -6   5   2    1.11    0.11
  -6   5   2    1.02    0.09
   5  -5  -2   13.43    0.40
   5  -5  -2   13.27    0.50
  -5   5   2   13.06    0.39
  -5   5   2   12.86    0.39
  -5   5   2   13.45    0.43
  -5   5   2   12.73    0.50
   4  -5  -2    2.24    0.13
  -4   5   2    2.31    0.11
  -4   5   2    2.30    0.10
  -4   5   2    2.38    0.13
  -4   5   2    2.23    0.13
   3  -5  -2   11.81    0.32
   3  -5  -2   11.46    0.43
   3  -5  -2   11.87    0.39
  -3   5   2   11.84    0.32
  -3   5   2   10.94    0.42
  -3   5   2   11.69    0.38
  -3   5   2   11.22    0.36
  -3   5   2   11.71    0.32
  -3   5   2   11.60    0.42
  -3   5   2   11.39    0.34
   2  -5  -2   34.38    0.89
   2  -5  -2   34.14    1.17
   2  -5  -2   35.08    1.02
  -2   5   2   35.00    0.86
  -2   5   2   33.67    0.95
  -2   5   2   34.96    1.16
  -2   5   2   34.51    1.17
  -2   5   2   34.30    0.89
  -2   5   2   34.98    1.02
  -2   5   2   34.09    0.89
   1  -5  -2  132.70    3.72
   1  -5  -2  132.03    4.30
   1  -5  -2  130.31    4.30
  -1   5   2  132.32    3.25
  -1   5   2  129.89    3.25
  -1   5   2  134.34    3.72
  -1   5   2  132.10    3.14
  -1   5   2  125.61    3.50
  -1   5   2  133.49    4.29
  -1   5   2  127.92    4.30
   0  -5  -2    5.59    0.22
   0  -5  -2    5.33    0.21
   0   5   2    5.50    0.20
   0   5   2    4.98    0.17
   0   5   2    5.10    0.21
   0   5   2    5.43    0.21
   0   5   2    5.29    0.18
  -1  -5  -2   44.31    1.12
  -1  -5  -2   44.40    1.48
   1   5   2   40.28    1.45
   1   5   2   41.27    1.23
   1   5   2   44.53    1.29
   1   5   2   43.07    1.12
   1   5   2   46.06    1.46
   1   5   2   45.01    1.13
   1   5   2   42.75    1.29
  -2  -5  -2    0.06    0.02
  -2  -5  -2    0.04    0.04
   2   5   2    0.07    0.04
   2   5   2    0.03    0.03
   2   5   2    0.04    0.03
   2   5   2    0.05    0.03
   2   5   2    0.06    0.02
  -3  -5  -2    1.97    0.10
   3   5   2    1.87    0.13
   3   5   2    1.98    0.11
   3   5   2    2.02    0.11
   3   5   2    2.06    0.13
   4   5   2    4.53    0.23
   4   5   2    4.74    0.19
   4   5   2    4.84    0.22
   5   5   2    0.69    0.09
   5   5   2    0.69    0.09
   6   5   2    0.53    0.08
   6   5   2    0.38    0.08
   6   5   2    0.37    0.07
   7   5   2    0.36    0.08
   7   5   2    0.32    0.10
   9  -6  -2    1.11    0.13
  -9   6   2    0.89    0.13
   8  -6  -2    0.25    0.07
  -8   6   2    0.27    0.07
  -8   6   2    0.27    0.08
   7  -6  -2    4.75    0.21
  -7   6   2    5.74    0.25
  -7   6   2    5.35    0.22
   6  -6  -2    0.07    0.04
  -6   6   2    0.01    0.03
  -6   6   2    0.03    0.03
  -6   6   2    0.08    0.04
   5  -6  -2    0.05    0.04
  -5   6   2    0.02    0.02
  -5   6   2    0.18    0.05
  -5   6   2    0.08    0.04
  -5   6   2    0.04    0.04
   4  -6  -2    0.14    0.04
  -4   6   2    0.03    0.03
  -4   6   2    0.01    0.03
  -4   6   2    0.00    0.02
  -4   6   2   -0.01    0.03
   3  -6  -2   46.15    1.57
  -3   6   2   46.11    1.57
  -3   6   2   46.80    1.28
  -3   6   2   46.16    1.20
  -3   6   2   46.87    1.20
   2  -6  -2   26.24    0.91
  -2   6   2   25.78    0.90
  -2   6   2   25.49    0.74
  -2   6   2   26.03    0.69
  -2   6   2   27.23    0.79
  -2   6   2   25.93    0.67
  -2   6   2   26.00    0.68
   1  -6  -2    0.35    0.05
   1  -6  -2    0.30    0.05
  -1   6   2    0.35    0.05
  -1   6   2    0.32    0.05
  -1   6   2    0.37    0.04
  -1   6   2    0.27    0.05
  -1   6   2    0.32    0.04
   0  -6  -2    7.13    0.29
   0   6   2    7.14    0.22
   0   6   2    6.71    0.28
   0   6   2    6.98    0.25
   0   6   2    7.36    0.22
   0   6   2    6.92    0.23
  -1  -6  -2   12.79    0.49
   1   6   2   12.44    0.46
   1   6   2   13.16    0.38
   1   6   2   12.12    0.41
   1   6   2   12.50    0.36
   1   6   2   12.59    0.44
   2   6   2    2.79    0.13
   2   6   2    2.58    0.14
   2   6   2    2.76    0.13
   2   6   2    2.72    0.14
   2   6   2    2.68    0.16
   3   6   2   11.61    0.44
   3   6   2   11.50    0.36
   3   6   2   11.66    0.40
   4   6   2   14.27    0.43
   4   6   2   14.33    0.49
   5   6   2    0.45    0.09
   5   6   2    0.32    0.07
   6   6   2    0.79    0.12
   6   6   2    0.52    0.09
   9  -7  -2    2.13    0.16
  -9   7   2    2.96    0.20
  -9   7   2    2.39    0.20
  -8   7   2    0.12    0.07
  -8   7   2    0.02    0.05
  -7   7   2    6.51    0.26
  -7   7   2    6.75    0.29
  -6   7   2    0.18    0.05
  -6   7   2    0.09    0.05
  -5   7   2   11.75    0.39
  -5   7   2   11.15    0.36
  -4   7   2    1.42    0.12
  -4   7   2    1.50    0.11
  -4   7   2    1.44    0.10
   3  -7  -2    1.63    0.12
  -3   7   2    1.84    0.11
  -3   7   2    1.94    0.10
  -3   7   2    1.80    0.12
   2  -7  -2   25.73    0.91
   2  -7  -2   25.38    0.91
  -2   7   2   26.33    0.71
  -2   7   2   26.58    0.70
  -2   7   2   25.39    0.90
  -2   7   2   25.73    0.74
   1  -7  -2    5.35    0.24
  -1   7   2    5.36    0.20
  -1   7   2    4.97    0.23
  -1   7   2    5.35    0.21
  -1   7   2    5.51    0.19
  -1   7   2    5.20    0.18
  -1   7   2    5.40    0.19
   0   7   2   11.06    0.32
   0   7   2   10.86    0.32
   0   7   2   10.56    0.33
   0   7   2   10.73    0.33
   0   7   2   10.40    0.41
   0   7   2   10.98    0.36
   1   7   2    2.53    0.14
   1   7   2    2.63    0.13
   1   7   2    2.42    0.12
   1   7   2    2.77    0.11
   1   7   2    2.56    0.15
   1   7   2    2.76    0.16
   2   7   2    2.17    0.12
   2   7   2    1.95    0.12
   2   7   2    2.22    0.14
   2   7   2    1.83    0.14
   3   7   2   12.20    0.43
   3   7   2   12.03    0.38
   4   7   2    3.34    0.20
   4   7   2    3.51    0.18
   5   7   2    0.34    0.09
   5   7   2    0.35    0.08
   6   7   2    0.17    0.07
   6   7   2    0.30    0.09
  -8   8   2   -0.03    0.06
  -8   8   2    0.10    0.06
  -7   8   2    0.13    0.06
  -7   8   2    0.06    0.06
  -6   8   2    0.00    0.04
  -6   8   2    0.01    0.05
  -5   8   2    2.43    0.14
  -5   8   2    2.33    0.16
  -4   8   2    1.31    0.12
  -4   8   2    1.33    0.10
  -4   8   2    1.30    0.10
  -3   8   2    0.10    0.04
  -3   8   2   -0.03    0.03
  -3   8   2    0.04    0.03
  -3   8   2    0.04    0.04
  -2   8   2    9.04    0.37
  -2   8   2    8.98    0.31
  -2   8   2    9.46    0.31
  -2   8   2    9.28    0.30
  -2   8   2    9.38    0.29
  -2   8   2    9.40    0.32
  -1   8   2    5.39    0.22
  -1   8   2    5.38    0.21
  -1   8   2    5.17    0.19
  -1   8   2    4.94    0.19
  -1   8   2    4.98    0.23
  -1   8   2    5.62    0.19
   0   8   2    1.96    0.12
   0   8   2    2.10    0.10
   0   8   2    1.96    0.12
   0   8   2    2.07    0.14
   0   8   2    1.99    0.11
   0   8   2    1.98    0.13
   1   8   2    0.24    0.06
   1   8   2    0.42    0.07
   1   8   2    0.28    0.06
   1   8   2    0.23    0.07
   2   8   2    0.36    0.07
   2   8   2    0.36    0.07
   3   8   2    5.78    0.24
   3   8   2    6.02    0.28
   4   8   2    1.41    0.14
   4   8   2    1.08    0.12
   5   8   2    0.08    0.07
   5   8   2    0.00    0.06
  -8   9   2   -0.08    0.06
  -8   9   2    0.01    0.05
  -7   9   2    2.38    0.16
  -7   9   2    2.19    0.17
  -6   9   2    0.06    0.05
  -6   9   2    0.03    0.05
  -5   9   2   -0.02    0.04
  -5   9   2   -0.05    0.04
  -4   9   2    4.87    0.20
  -4   9   2    4.79    0.21
  -3   9   2    0.05    0.05
  -3   9   2    0.05    0.04
  -3   9   2    0.02    0.03
  -3   9   2    0.11    0.05
  -3   9   2    0.05    0.04
  -2   9   2    3.80    0.17
  -2   9   2    3.94    0.17
  -2   9   2    3.87    0.18
  -2   9   2    3.74    0.17
  -2   9   2    3.70    0.16
  -1   9   2    1.77    0.11
  -1   9   2    1.96    0.14
  -1   9   2    1.81    0.12
  -1   9   2    1.94    0.11
   0   9   2    0.91    0.08
   0   9   2    0.75    0.09
   0   9   2    1.05    0.10
   0   9   2    0.96    0.09
   1   9   2    1.97    0.13
   1   9   2    2.02    0.13
   1   9   2    2.03    0.15
   2   9   2    0.21    0.06
   2   9   2    0.25    0.07
   3   9   2    1.65    0.16
   3   9   2    1.85    0.14
   4   9   2    0.73    0.11
   4   9   2    0.49    0.09
   5   9   2    0.14    0.07
  -8  10   2    0.12    0.08
  -8  10   2    0.18    0.07
  -7  10   2    0.03    0.07
  -7  10   2   -0.03    0.05
  -6  10   2    0.06    0.06
  -6  10   2    0.10    0.05
  -5  10   2    0.00    0.05
  -5  10   2    0.04    0.04
  -4  10   2    4.84    0.22
  -4  10   2    5.04    0.22
  -4  10   2    4.67    0.21
  -3  10   2    1.38    0.11
  -3  10   2    1.36    0.12
  -3  10   2    1.21    0.11
  -3  10   2    1.23    0.12
  -3  10   2    1.17    0.11
  -2  10   2    3.71    0.17
  -2  10   2    3.94    0.18
  -2  10   2    4.03    0.18
  -2  10   2    3.81    0.20
  -2  10   2    3.72    0.18
  -1  10   2    0.60    0.08
  -1  10   2    0.55    0.09
  -1  10   2    0.42    0.07
   0  10   2    0.07    0.05
   0  10   2    0.13    0.04
   0  10   2    0.10    0.06
   1  10   2    2.25    0.17
   1  10   2    2.20    0.15
   2  10   2    0.33    0.08
   2  10   2    0.24    0.08
   3  10   2    0.27    0.09
   3  10   2    0.13    0.07
   4  10   2    0.51    0.11
   4  10   2    0.64    0.11
  -7  11   2    0.05    0.06
  -7  11   2   -0.05    0.06
  -6  11   2    0.53    0.10
  -6  11   2    0.63    0.09
  -5  11   2    0.00    0.06
  -5  11   2    0.05    0.05
  -5  11   2   -0.01    0.06
  -4  11   2    1.27    0.13
  -4  11   2    1.23    0.11
  -3  11   2    0.77    0.09
  -3  11   2    0.67    0.09
  -3  11   2    0.94    0.10
  -2  11   2    0.21    0.07
  -2  11   2    0.05    0.06
  -2  11   2    0.05    0.05
  -2  11   2    0.01    0.05
  -1  11   2    0.05    0.06
  -1  11   2    0.13    0.07
  -1  11   2    0.05    0.05
   0  11   2    0.11    0.07
   0  11   2    0.14    0.06
   1  11   2    1.48    0.15
   1  11   2    2.02    0.15
   2  11   2    0.34    0.10
   2  11   2    0.44    0.09
   3  11   2    0.81    0.13
   3  11   2    0.73    0.11
  -6  12   2    1.03    0.12
  -6  12   2    1.55    0.16
  -5  12   2    0.03    0.07
  -5  12   2    0.08    0.06
  -4  12   2    1.69    0.15
  -4  12   2    1.71    0.13
  -3  12   2    0.47    0.08
  -3  12   2    0.37    0.07
  -2  12   2    0.11    0.07
  -2  12   2    0.02    0.05
  -2  12   2   -0.02    0.06
  -1  12   2   -0.05    0.06
  -1  12   2   -0.02    0.07
  -1  12   2   -0.06    0.05
   0  12   2   -0.15    0.06
   0  12   2    0.01    0.06
   1  12   2    0.25    0.08
   1  12   2    0.31    0.09
  -5  13   2    0.22    0.08
  -5  13   2    0.32    0.08
  -4  13   2    0.24    0.08
  -4  13   2    0.22    0.07
  -3  13   2    0.05    0.06
  -2  13   2    0.03    0.06
  -2  13   2    0.00    0.08
  -2  13   2    0.05    0.07
  -1  13   2    0.29    0.10
  -1  13   2    0.39    0.10
   0  13   2   -0.06    0.07
   0  13   2    0.00    0.08
   0  13  -3    0.61    0.13
   0  13  -3    0.49    0.09
  -1  13  -3    1.06    0.14
  -1  13  -3    0.97    0.11
  -2  13  -3    0.09    0.06
  -2  13  -3    0.14    0.06
  -3  13  -3    1.46    0.14
  -4  13  -3    0.27    0.08
  -4  13  -3    0.40    0.08
  -5  13  -3    2.31    0.17
  -5  13  -3    2.50    0.18
   2  12  -3    0.87    0.12
   1  12  -3   -0.03    0.05
   1  12  -3   -0.03    0.08
   1  12  -3   -0.15    0.05
   0  12  -3    3.12    0.22
   0  12  -3    2.74    0.16
  -1  12  -3    0.63    0.09
  -1  12  -3    0.68    0.09
  -2  12  -3    0.08    0.06
  -2  12  -3    0.05    0.06
  -3  12  -3    0.10    0.06
  -3  12  -3    0.19    0.07
  -4  12  -3    0.07    0.06
  -4  12  -3   -0.04    0.05
  -5  12  -3    2.76    0.18
  -5  12  -3    3.42    0.20
  -6  12  -3    5.91    0.27
  -6  12  -3    6.30    0.29
   3  11  -3    0.00    0.08
   3  11  -3   -0.09    0.06
   2  11  -3    1.15    0.12
   2  11  -3    1.35    0.15
   1  11  -3    2.51    0.15
   1  11  -3    2.75    0.20
   1  11  -3    2.75    0.17
   0  11  -3    2.34    0.14
   0  11  -3    2.21    0.14
  -1  11  -3    1.34    0.12
  -1  11  -3    1.37    0.11
  -2  11  -3    0.89    0.10
  -2  11  -3    0.70    0.09
  -3  11  -3    0.23    0.07
  -3  11  -3    0.23    0.06
  -4  11  -3    0.05    0.06
  -4  11  -3    0.02    0.05
  -5  11  -3    0.76    0.10
  -5  11  -3    0.71    0.09
  -6  11  -3    0.11    0.07
  -6  11  -3   -0.04    0.05
  -7  11  -3    0.11    0.06
  -7  11  -3    0.13    0.07
   4  10  -3    0.27    0.09
   4  10  -3    0.21    0.09
   3  10  -3    0.68    0.10
   3  10  -3    0.95    0.13
   2  10  -3    6.18    0.25
   2  10  -3    6.30    0.29
   1  10  -3    3.53    0.17
   1  10  -3    3.62    0.17
   1  10  -3    3.80    0.21
   0  10  -3   -0.11    0.04
   0  10  -3    0.12    0.05
   0  10  -3   -0.04    0.04
  -1  10  -3    0.09    0.05
  -1  10  -3    0.06    0.05
  -2  10  -3    0.37    0.06
  -2  10  -3    0.29    0.07
  -3  10  -3    6.22    0.25
  -3  10  -3    7.08    0.27
  -4  10  -3    9.42    0.33
  -4  10  -3   10.08    0.36
  -5  10  -3    4.60    0.20
  -5  10  -3    4.80    0.22
  -6  10  -3    7.46    0.30
  -6  10  -3    6.68    0.28
  -7  10  -3    0.12    0.06
  -7  10  -3   -0.01    0.06
   5   9  -3    0.03    0.07
   4   9  -3    0.39    0.09
   4   9  -3    0.31    0.10
   3   9  -3   -0.07    0.07
   3   9  -3   -0.13    0.05
   2   9  -3   16.69    0.57
   2   9  -3   16.41    0.50
   2   9  -3   17.02    0.50
   1   9  -3    6.73    0.24
   1   9  -3    7.00    0.26
   1   9  -3    6.58    0.25
   0   9  -3    1.73    0.14
   0   9  -3    1.65    0.13
   0   9  -3    1.76    0.11
   0   9  -3    1.68    0.11
  -1   9  -3    0.18    0.06
  -1   9  -3    0.24    0.07
  -1   9  -3    0.23    0.06
  -2   9  -3    0.02    0.04
  -2   9  -3   -0.05    0.05
  -2   9  -3    0.03    0.05
  -3   9  -3    2.18    0.13
  -3   9  -3    2.02    0.15
  -3   9  -3    2.26    0.14
  -4   9  -3    0.18    0.05
  -4   9  -3    0.08    0.05
  -5   9  -3    3.20    0.17
  -5   9  -3    3.32    0.16
  -6   9  -3    3.66    0.18
  -6   9  -3    3.98    0.20
  -7   9  -3    0.20    0.06
  -7   9  -3    0.14    0.07
   7  -9   3    0.10    0.06
  -8   9  -3    0.25    0.09
   8  -9   3    0.33    0.09
   5   8  -3    0.61    0.10
   5   8  -3    0.57    0.11
   4   8  -3    1.05    0.12
   4   8  -3    1.24    0.13
   3   8  -3    0.18    0.06
   3   8  -3    0.08    0.07
   2   8  -3    2.93    0.16
   2   8  -3    3.05    0.18
   2   8  -3    3.05    0.20
   2   8  -3    3.16    0.15
   1   8  -3    2.03    0.11
   1   8  -3    1.89    0.11
   1   8  -3    1.91    0.15
   1   8  -3    1.84    0.12
   0   8  -3   -0.03    0.04
   0   8  -3    0.05    0.05
   0   8  -3   -0.12    0.03
   0   8  -3   -0.12    0.04
   0   8  -3    0.04    0.04
   0   8  -3   -0.01    0.04
  -1   8  -3    8.50    0.27
  -1   8  -3    8.28    0.30
  -1   8  -3    8.02    0.36
  -1   8  -3    8.55    0.28
  -1   8  -3    8.69    0.29
   1  -8   3    8.85    0.28
   1  -8   3    9.12    0.34
   1  -8   3    8.68    0.37
  -2   8  -3    2.24    0.12
  -2   8  -3    2.18    0.11
  -2   8  -3    2.08    0.10
  -2   8  -3    2.31    0.13
  -2   8  -3    1.95    0.14
   2  -8   3    2.24    0.14
   2  -8   3    2.09    0.14
  -3   8  -3    8.80    0.29
  -3   8  -3    8.94    0.29
  -3   8  -3    8.82    0.31
  -3   8  -3    8.32    0.37
   3  -8   3    8.85    0.37
  -4   8  -3    3.86    0.17
  -4   8  -3    3.97    0.17
  -4   8  -3    4.03    0.18
  -4   8  -3    3.93    0.15
   4  -8   3    3.46    0.17
  -5   8  -3   -0.02    0.03
  -5   8  -3    0.14    0.05
   5  -8   3   -0.03    0.04
   5  -8   3    0.05    0.04
  -6   8  -3    0.20    0.06
  -6   8  -3    0.23    0.06
   6  -8   3    0.26    0.07
  -7   8  -3    1.83    0.15
  -7   8  -3    1.68    0.12
   7  -8   3    1.55    0.13
  -8   8  -3    2.69    0.19
   8  -8   3    2.31    0.17
   6   7  -3    0.09    0.07
   5   7  -3    0.31    0.08
   5   7  -3    0.37    0.09
   4   7  -3   10.76    0.37
   4   7  -3   11.29    0.41
   3   7  -3    2.82    0.17
   3   7  -3    2.96    0.19
   3   7  -3    3.15    0.16
   2   7  -3   11.09    0.34
   2   7  -3   10.78    0.34
   2   7  -3   10.91    0.45
   2   7  -3   10.27    0.38
  -2  -7   3   10.37    0.35
  -2  -7   3   11.20    0.36
  -2  -7   3   11.15    0.34
   1   7  -3   11.31    0.33
   1   7  -3    9.75    0.34
   1   7  -3   10.80    0.44
   1   7  -3   11.14    0.36
   1   7  -3   11.18    0.34
  -1  -7   3   11.40    0.34
  -1  -7   3   10.70    0.44
  -1  -7   3   11.33    0.35
   0   7  -3    0.05    0.03
   0   7  -3    0.01    0.01
   0   7  -3    0.06    0.03
   0   7  -3    0.06    0.04
   0   7  -3    0.02    0.03
   0  -7   3    0.12    0.05
   0  -7   3    0.11    0.04
   0  -7   3    0.16    0.05
  -1   7  -3    5.47    0.21
  -1   7  -3    5.27    0.25
  -1   7  -3    5.37    0.20
  -1   7  -3    6.01    0.20
   1  -7   3    5.52    0.23
   1  -7   3    5.43    0.19
   1  -7   3    5.38    0.25
  -2   7  -3    2.02    0.11
  -2   7  -3    2.21    0.11
  -2   7  -3    2.03    0.12
  -2   7  -3    2.16    0.14
   2  -7   3    2.00    0.13
   2  -7   3    2.27    0.13
  -3   7  -3   25.57    0.67
  -3   7  -3   25.01    0.91
  -3   7  -3   25.39    0.68
  -3   7  -3   25.59    0.73
  -3   7  -3   24.80    0.69
   3  -7   3   25.51    0.80
   3  -7   3   25.19    0.89
  -4   7  -3   26.64    0.95
  -4   7  -3   26.38    0.77
  -4   7  -3   25.96    0.73
  -4   7  -3   27.30    0.70
  -4   7  -3   26.66    0.72
   4  -7   3   26.41    0.76
   4  -7   3   25.97    0.83
   4  -7   3   25.82    0.93
   4  -7   3   26.66    0.79
  -5   7  -3    0.27    0.06
  -5   7  -3    0.33    0.06
  -5   7  -3    0.42    0.06
   5  -7   3    0.44    0.07
   5  -7   3    0.33    0.06
  -6   7  -3    1.93    0.12
  -6   7  -3    1.56    0.14
   6  -7   3    1.66    0.13
  -7   7  -3    0.16    0.06
   7  -7   3    0.19    0.06
  -8   7  -3    0.43    0.09
   8  -7   3    0.40    0.08
   6   6  -3    0.27    0.08
   5   6  -3    0.03    0.05
   5   6  -3   -0.03    0.05
   4   6  -3    2.76    0.16
   4   6  -3    2.47    0.15
   3   6  -3    1.15    0.09
   3   6  -3    1.13    0.10
   3   6  -3    1.33    0.12
   3   6  -3    1.21    0.11
  -3  -6   3    1.37    0.10
   2   6  -3    1.29    0.09
   2   6  -3    1.42    0.12
   2   6  -3    1.22    0.10
   2   6  -3    1.40    0.11
  -2  -6   3    1.30    0.09
  -2  -6   3    1.35    0.11
  -2  -6   3    1.12    0.10
  -2  -6   3    1.37    0.09
   1   6  -3    4.88    0.18
   1   6  -3    4.81    0.19
   1   6  -3    4.97    0.23
  -1  -6   3    4.89    0.18
  -1  -6   3    4.98    0.19
  -1  -6   3    5.07    0.22
  -1  -6   3    4.58    0.22
  -1  -6   3    4.73    0.18
   0   6  -3    7.19    0.25
   0   6  -3    6.87    0.30
   0   6  -3    7.35    0.23
   0   6  -3    7.21    0.24
   0   6  -3    7.28    0.23
   0  -6   3    7.35    0.24
   0  -6   3    7.26    0.28
   0  -6   3    7.22    0.30
   0  -6   3    7.14    0.24
  -1   6  -3    1.51    0.09
  -1   6  -3    1.62    0.08
  -1   6  -3    1.59    0.11
  -1   6  -3    1.60    0.09
  -1   6  -3    1.77    0.09
   1  -6   3    1.79    0.11
   1  -6   3    1.54    0.10
   1  -6   3    1.55    0.08
  -2   6  -3    2.04    0.09
  -2   6  -3    2.17    0.10
  -2   6  -3    1.94    0.11
  -2   6  -3    2.23    0.10
  -2   6  -3    2.02    0.13
   2  -6   3    2.05    0.12
   2  -6   3    2.24    0.12
  -3   6  -3    0.75    0.08
  -3   6  -3    0.74    0.06
  -3   6  -3    0.73    0.06
  -3   6  -3    0.79    0.07
  -3   6  -3    0.78    0.06
   3  -6   3    0.73    0.07
   3  -6   3    0.76    0.08
   3  -6   3    0.79    0.08
  -4   6  -3    6.56    0.21
  -4   6  -3    6.07    0.28
  -4   6  -3    6.40    0.21
  -4   6  -3    5.95    0.22
  -4   6  -3    6.28    0.21
   4  -6   3    6.26    0.25
   4  -6   3    6.32    0.23
   4  -6   3    5.94    0.23
   4  -6   3    6.02    0.26
  -5   6  -3    4.57    0.18
  -5   6  -3    4.39    0.18
  -5   6  -3    4.63    0.17
  -5   6  -3    4.59    0.19
   5  -6   3    4.28    0.19
   5  -6   3    4.55    0.20
   5  -6   3    4.22    0.21
   5  -6   3    4.51    0.21
  -6   6  -3    0.13    0.05
  -6   6  -3    0.07    0.05
   6  -6   3    0.16    0.05
  -7   6  -3    2.39    0.15
   7  -6   3    2.12    0.14
   8  -6   3    0.15    0.07
   9  -6   3    3.15    0.20
   7   5  -3   -0.02    0.07
   7   5  -3    0.04    0.07
   6   5  -3    2.73    0.18
   5   5  -3    2.11    0.14
   4   5  -3   15.58    0.46
   4   5  -3   15.28    0.49
   4   5  -3   15.28    0.60
   3   5  -3    9.68    0.34
   3   5  -3   10.15    0.34
   3   5  -3   10.23    0.41
   3   5  -3   10.09    0.32
   3   5  -3    9.98    0.31
  -3  -5   3   10.09    0.33
  -3  -5   3   10.23    0.34
  -3  -5   3    9.85    0.32
  -3  -5   3   10.22    0.41
   2   5  -3   10.10    0.30
   2   5  -3    9.51    0.30
   2   5  -3    9.54    0.32
   2   5  -3    9.55    0.39
  -2  -5   3   10.16    0.32
  -2  -5   3    9.23    0.38
  -2  -5   3    9.70    0.31
   1   5  -3    9.34    0.31
   1   5  -3    9.80    0.34
   1   5  -3    9.09    0.37
   1   5  -3    9.08    0.28
   1   5  -3    9.86    0.29
  -1  -5   3    9.07    0.29
  -1  -5   3    8.79    0.36
  -1  -5   3    9.54    0.34
  -1  -5   3    9.43    0.31
  -1  -5   3   10.19    0.37
   0   5  -3   27.37    0.76
   0   5  -3   27.52    0.97
   0   5  -3   27.74    0.71
   0   5  -3   27.66    0.74
   0   5  -3   27.24    0.79
   0   5  -3   29.16    0.85
   0  -5   3   28.29    0.85
   0  -5   3   29.00    0.76
   0  -5   3   26.79    0.79
   0  -5   3   30.14    0.96
   0  -5   3   26.86    0.96
  -1   5  -3   83.73    2.01
  -1   5  -3   82.33    2.75
  -1   5  -3   82.34    2.13
  -1   5  -3   83.77    2.08
  -1   5  -3   79.22    2.24
   1  -5   3   82.00    2.74
   1  -5   3   89.56    2.74
   1  -5   3   81.08    2.38
   1  -5   3   82.85    2.13
  -2   5  -3  100.60    2.54
  -2   5  -3  102.22    2.39
  -2   5  -3  100.24    2.48
  -2   5  -3   94.94    3.27
  -2   5  -3   95.03    2.66
   2  -5   3  105.20    3.27
   2  -5   3  101.10    3.27
   2  -5   3   94.62    2.73
   2  -5   3   97.79    2.83
  -3   5  -3    8.15    0.24
  -3   5  -3    7.66    0.26
  -3   5  -3    8.00    0.32
  -3   5  -3    8.04    0.25
  -3   5  -3    8.18    0.24
   3  -5   3    8.03    0.29
   3  -5   3    7.90    0.27
   3  -5   3    7.85    0.31
  -4   5  -3   21.31    0.59
  -4   5  -3   20.98    0.62
  -4   5  -3   21.85    0.77
  -4   5  -3   21.53    0.57
  -4   5  -3   22.29    0.58
   4  -5   3   20.48    0.64
   4  -5   3   21.42    0.67
   4  -5   3   21.11    0.62
   4  -5   3   21.22    0.75
  -5   5  -3    0.42    0.06
  -5   5  -3    0.27    0.05
  -5   5  -3    0.33    0.05
  -5   5  -3    0.37    0.05
   5  -5   3    0.22    0.05
   5  -5   3    0.37    0.06
   5  -5   3    0.41    0.06
   5  -5   3    0.36    0.06
  -6   5  -3    0.07    0.04
  -6   5  -3    0.21    0.06
   6  -5   3    0.40    0.06
   6  -5   3    0.17    0.05
  -7   5  -3    1.24    0.12
   7  -5   3    1.20    0.11
   8  -5   3    0.89    0.11
   9  -5   3    4.86    0.25
   7   4  -3    0.02    0.06
   7   4  -3    0.00    0.06
   6   4  -3    2.19    0.16
   5   4  -3    0.17    0.06
   5   4  -3    0.16    0.06
   4   4  -3   14.14    0.41
   4   4  -3   14.08    0.42
   4   4  -3   13.85    0.54
   4   4  -3   14.28    0.45
  -4  -4   3   13.68    0.44
  -4  -4   3   13.31    0.53
   3   4  -3   46.65    1.32
   3   4  -3   48.71    1.21
   3   4  -3   45.83    1.59
   3   4  -3   45.06    1.19
  -3  -4   3   46.30    1.25
  -3  -4   3   45.04    1.58
  -3  -4   3   47.72    1.30
   2   4  -3   13.99    0.53
   2   4  -3   13.89    0.43
   2   4  -3   14.30    0.41
   2   4  -3   14.07    0.47
  -2  -4   3   14.78    0.48
  -2  -4   3   15.29    0.53
  -2  -4   3   14.55    0.44
  -2  -4   3   13.95    0.42
  -2  -4   3   13.75    0.52
   1   4  -3   19.89    0.59
   1   4  -3   20.91    0.54
   1   4  -3   19.55    0.55
   1   4  -3   21.48    0.64
   1   4  -3   20.34    0.72
  -1  -4   3   20.49    0.64
  -1  -4   3   21.24    0.64
  -1  -4   3   20.61    0.57
  -1  -4   3   19.97    0.59
  -1  -4   3   21.58    0.71
  -1  -4   3   19.68    0.71
   0   4  -3    0.03    0.02
   0   4  -3    0.00    0.02
   0   4  -3    0.03    0.02
   0   4  -3    0.03    0.02
   0   4  -3    0.04    0.02
   0   4  -3    0.03    0.02
   0   4  -3    0.02    0.02
   0  -4   3    0.00    0.02
   0  -4   3    0.03    0.02
   0  -4   3    0.01    0.02
   0  -4   3    0.02    0.02
   0  -4   3    0.03    0.02
  -1   4  -3    0.06    0.02
  -1   4  -3    0.09    0.03
  -1   4  -3    0.02    0.02
  -1   4  -3    0.10    0.02
  -1   4  -3    0.03    0.02
  -1   4  -3    0.01    0.02
   1  -4   3    0.05    0.02
   1  -4   3    0.03    0.02
   1  -4   3    0.08    0.02
   1  -4   3    0.03    0.02
   1  -4   3    0.15    0.03
  -2   4  -3   88.66    2.42
  -2   4  -3   89.02    2.97
  -2   4  -3   90.28    2.16
  -2   4  -3   89.04    2.30
   2  -4   3   89.30    2.96
   2  -4   3   84.77    2.56
   2  -4   3   98.31    2.96
  -3   4  -3    2.61    0.13
  -3   4  -3    2.56    0.10
  -3   4  -3    2.21    0.10
  -3   4  -3    2.50    0.10
  -3   4  -3    2.21    0.11
   3  -4   3    2.36    0.12
   3  -4   3    2.30    0.12
   3  -4   3    2.64    0.12
  -4   4  -3    0.19    0.04
  -4   4  -3    0.16    0.03
  -4   4  -3    0.13    0.03
  -4   4  -3    0.16    0.03
   4  -4   3    0.16    0.04
   4  -4   3    0.15    0.04
   4  -4   3    0.26    0.05
   4  -4   3    0.13    0.04
  -5   4  -3   21.34    0.62
  -5   4  -3   21.27    0.60
  -5   4  -3   21.37    0.57
  -5   4  -3   21.76    0.57
   5  -4   3   20.87    0.64
   5  -4   3   20.64    0.62
   5  -4   3   21.00    0.75
   5  -4   3   20.54    0.67
  -6   4  -3   -0.03    0.04
  -6   4  -3   -0.06    0.03
   6  -4   3   -0.09    0.03
   6  -4   3   -0.05    0.03
   6  -4   3   -0.03    0.04
   7  -4   3    3.57    0.18
   8  -4   3    2.44    0.16
   9  -4   3    1.83    0.16
   8   3  -3    0.28    0.09
   8   3  -3    0.18    0.08
   7   3  -3    0.27    0.08
   7   3  -3    0.41    0.09
   6   3  -3    5.34    0.23
   5   3  -3    1.35    0.11
   5   3  -3    1.53    0.12
   4   3  -3   44.19    1.15
   4   3  -3   43.97    1.26
   4   3  -3   44.60    1.53
  -4  -3   3   46.12    1.25
  -4  -3   3   43.51    1.20
  -4  -3   3   44.39    1.52
   3   3  -3    0.23    0.05
   3   3  -3    0.29    0.04
  -3  -3   3    0.20    0.05
  -3  -3   3    0.37    0.05
  -3  -3   3    0.25    0.05
  -3  -3   3    0.19    0.04
   2   3  -3    1.26    0.09
   2   3  -3    1.15    0.08
   2   3  -3    1.15    0.08
  -2  -3   3    1.17    0.08
  -2  -3   3    1.30    0.09
  -2  -3   3    1.18    0.07
  -2  -3   3    1.19    0.09
  -2  -3   3    1.45    0.09
   1   3  -3  240.62    6.15
   1   3  -3  244.95    7.93
   1   3  -3  245.70    6.83
   1   3  -3  243.64    6.84
   1   3  -3  234.03    6.46
  -1  -3   3  239.13    6.84
  -1  -3   3  238.28    6.16
  -1  -3   3  241.11    7.93
  -1  -3   3  237.72    6.46
  -1  -3   3  257.95    7.96
  -1  -3   3  248.28    6.84
   0   3  -3   75.31    1.81
   0   3  -3   74.94    1.94
   0   3  -3   75.89    1.94
   0   3  -3   76.36    2.15
   0   3  -3   76.06    2.48
   0   3  -3   73.20    2.03
   0   3  -3   76.74    2.48
   0   3  -3   77.20    2.14
   0  -3   3   75.50    1.94
   0  -3   3   74.74    2.48
   0  -3   3   73.43    2.15
   0  -3   3   71.70    2.03
   0  -3   3   79.15    2.47
  -1   3  -3  169.45    4.26
  -1   3  -3  164.47    4.25
  -1   3  -3  167.13    3.98
  -1   3  -3  164.25    5.47
  -1   3  -3  171.42    5.47
  -1   3  -3  161.05    4.46
  -1   3  -3  168.65    4.72
   1  -3   3  176.94    4.26
   1  -3   3  168.65    4.25
   1  -3   3  167.85    4.72
   1  -3   3  166.56    5.47
   1  -3   3  159.96    4.46
   1  -3   3  172.45    5.49
  -2   3  -3  151.19    4.25
  -2   3  -3  148.96    3.83
  -2   3  -3  150.62    3.84
  -2   3  -3  143.91    4.02
  -2   3  -3  150.17    3.59
  -2   3  -3  152.43    4.93
   2  -3   3  149.19    4.92
   2  -3   3  148.50    4.26
   2  -3   3  161.30    4.93
   2  -3   3  151.90    3.84
  -3   3  -3    2.74    0.10
  -3   3  -3    2.57    0.11
  -3   3  -3    2.75    0.11
  -3   3  -3    3.18    0.14
   3  -3   3    2.94    0.13
   3  -3   3    2.63    0.12
   3  -3   3    2.71    0.12
   3  -3   3    2.68    0.12
  -4   3  -3    6.46    0.23
  -4   3  -3    6.99    0.28
  -4   3  -3    7.00    0.22
  -4   3  -3    7.00    0.23
   4  -3   3    6.90    0.24
   4  -3   3    6.81    0.27
   4  -3   3    7.00    0.25
  -5   3  -3   10.58    0.33
  -5   3  -3   10.62    0.34
  -5   3  -3   10.77    0.32
   5  -3   3   10.86    0.35
   5  -3   3   10.79    0.40
   5  -3   3   10.39    0.36
   5  -3   3   10.93    0.38
  -6   3  -3    2.48    0.13
   6  -3   3    2.20    0.13
   6  -3   3    2.61    0.15
   6  -3   3    2.38    0.14
   7  -3   3    6.94    0.28
   8  -3   3    0.05    0.06
   9  -3   3    0.19    0.08
   8   2  -3    0.73    0.11
   8   2  -3    1.08    0.12
   7   2  -3    0.79    0.10
   7   2  -3    0.78    0.10
   6   2  -3    1.60    0.12
   5   2  -3   10.25    0.32
   5   2  -3    9.31    0.39
  -5  -2   3    9.74    0.34
  -5  -2   3    9.24    0.39
   4   2  -3    4.40    0.21
   4   2  -3    4.40    0.17
  -4  -2   3    4.43    0.17
  -4  -2   3    3.99    0.19
  -4  -2   3    4.08    0.19
   3   2  -3   93.98    3.16
   3   2  -3   98.51    2.74
  -3  -2   3   93.12    2.58
  -3  -2   3   95.94    2.75
  -3  -2   3   99.10    3.16
  -3  -2   3   93.17    2.47
  -3  -2   3   98.92    2.31
  -3  -2   3   91.66    3.15
   2   2  -3   24.76    0.72
   2   2  -3   23.63    0.82
   2   2  -3   23.78    0.72
  -2  -2   3   24.32    0.73
  -2  -2   3   22.92    0.81
  -2  -2   3   22.50    0.68
  -2  -2   3   25.14    0.81
  -2  -2   3   23.46    0.65
   1   2  -3    3.96    0.15
   1   2  -3    4.24    0.17
   1   2  -3    4.17    0.17
   1   2  -3    4.20    0.15
   1   2  -3    4.25    0.14
  -1  -2   3    4.07    0.15
  -1  -2   3    4.27    0.14
  -1  -2   3    4.48    0.16
  -1  -2   3    4.38    0.16
   0   2  -3    8.39    0.26
   0   2  -3    8.32    0.24
   0   2  -3    8.23    0.25
   0   2  -3    8.45    0.22
   0   2  -3    8.12    0.24
   0   2  -3    8.57    0.29
   0   2  -3    8.57    0.29
   0  -2   3    8.28    0.26
   0  -2   3    8.11    0.24
   0  -2   3    8.31    0.26
  -1   2  -3   95.81    3.00
  -1   2  -3   90.28    3.00
  -1   2  -3   89.65    2.19
  -1   2  -3   91.95    2.34
  -1   2  -3   92.29    2.35
  -1   2  -3   91.50    2.59
   1  -2   3   89.78    2.59
   1  -2   3   92.25    2.34
   1  -2   3   92.88    2.35
  -2   2  -3   24.83    0.73
  -2   2  -3   24.96    0.62
  -2   2  -3   24.49    0.66
  -2   2  -3   24.65    0.66
  -2   2  -3   25.09    0.84
   2  -2   3   26.44    0.83
   2  -2   3   24.07    0.73
   2  -2   3   24.61    0.83
   2  -2   3   25.02    0.67
  -3   2  -3    0.01    0.01
  -3   2  -3    0.15    0.03
  -3   2  -3    0.01    0.02
  -3   2  -3    0.06    0.02
   3  -2   3    0.02    0.01
   3  -2   3    0.05    0.02
   3  -2   3    0.03    0.02
  -4   2  -3    9.57    0.36
  -4   2  -3    9.46    0.27
  -4   2  -3    9.08    0.28
  -4   2  -3    9.05    0.28
   4  -2   3    8.19    0.30
   4  -2   3    9.37    0.34
   4  -2   3    9.22    0.32
  -5   2  -3    1.24    0.09
  -5   2  -3    1.04    0.08
  -5   2  -3    1.35    0.09
   5  -2   3    1.24    0.10
   5  -2   3    1.41    0.09
   5  -2   3    1.10    0.09
   5  -2   3    1.18    0.10
  -6   2  -3    7.36    0.25
   6  -2   3    7.53    0.30
   6  -2   3    7.51    0.29
   6  -2   3    7.61    0.27
   7  -2   3    7.44    0.29
   8  -2   3    1.00    0.12
   9  -2   3    0.20    0.08
   8   1  -3    2.38    0.16
   8   1  -3    2.24    0.16
   7   1  -3    0.40    0.08
   7   1  -3    0.41    0.07
   6   1  -3    7.62    0.27
   5   1  -3    1.28    0.11
   5   1  -3    1.66    0.11
  -5  -1   3    1.59    0.12
  -5  -1   3    1.36    0.11
  -5  -1   3    1.27    0.11
   4   1  -3    9.87    0.38
   4   1  -3    9.81    0.29
  -4  -1   3    9.09    0.29
  -4  -1   3    9.31    0.36
  -4  -1   3    9.39    0.30
  -4  -1   3    9.22    0.32
   3   1  -3    8.60    0.33
   3   1  -3    8.48    0.29
  -3  -1   3    8.30    0.32
  -3  -1   3    8.40    0.28
  -3  -1   3    8.18    0.27
  -3  -1   3    8.61    0.30
  -3  -1   3    8.68    0.25
  -3  -1   3    8.72    0.32
   2   1  -3   13.51    0.46
   2   1  -3   12.98    0.37
   2   1  -3   12.90    0.40
  -2  -1   3   12.92    0.37
  -2  -1   3   12.07    0.38
  -2  -1   3   12.73    0.45
  -2  -1   3   12.61    0.34
  -2  -1   3   13.65    0.45
  -2  -1   3   13.06    0.41
   1   1  -3   17.28    0.56
   1   1  -3   15.99    0.49
   1   1  -3   16.71    0.49
   1   1  -3   16.16    0.56
   1   1  -3   16.72    0.45
  -1  -1   3   16.84    0.41
  -1  -1   3   16.66    0.45
  -1  -1   3   16.55    0.49
   0   1  -3  100.91    2.48
   0   1  -3   97.19    2.48
   0   1  -3   96.94    2.31
   0  -1   3   98.16    2.74
   0  -1   3   97.34    2.48
   0  -1   3   94.20    2.74
  -1   1  -3    9.58    0.25
  -1   1  -3    9.88    0.27
  -1   1  -3    9.78    0.29
  -1   1  -3    9.87    0.28
   1  -1   3    9.74    0.29
   1  -1   3   10.14    0.28
   1  -1   3    9.81    0.27
  -2   1  -3   23.47    0.77
  -2   1  -3   23.05    0.61
  -2   1  -3   22.42    0.57
  -2   1  -3   23.00    0.77
  -2   1  -3   22.45    0.67
   2  -1   3   22.37    0.67
   2  -1   3   23.17    0.61
  -3   1  -3    0.11    0.02
  -3   1  -3    0.08    0.02
  -3   1  -3    0.10    0.02
   3  -1   3    0.08    0.02
   3  -1   3    0.09    0.02
   3  -1   3    0.13    0.02
  -4   1  -3    1.82    0.08
  -4   1  -3    1.43    0.08
  -4   1  -3    1.49    0.10
  -4   1  -3    1.51    0.08
   4  -1   3    1.33    0.09
   4  -1   3    1.56    0.09
   4  -1   3    1.52    0.10
  -5   1  -3    1.10    0.09
  -5   1  -3    1.14    0.08
   5  -1   3    1.17    0.08
   5  -1   3    1.26    0.10
   5  -1   3    0.89    0.09
   5  -1   3    1.09    0.09
  -6   1  -3    2.87    0.14
   6  -1   3    2.97    0.17
   6  -1   3    2.81    0.16
   6  -1   3    2.82    0.15
   7  -1   3    1.44    0.12
   8  -1   3    0.63    0.10
   9  -1   3    0.84    0.12
   8   0  -3    2.48    0.16
   8   0  -3    2.45    0.17
   7   0  -3    6.82    0.26
   7   0  -3    6.85    0.27
   6   0  -3    4.34    0.19
  -6   0   3    4.69    0.22
   5   0  -3   26.89    0.96
   5   0  -3   28.50    0.74
  -5   0   3   25.81    0.95
  -5   0   3   26.88    0.76
  -5   0   3   25.78    0.76
  -5   0   3   28.23    0.73
  -5   0   3   28.20    0.80
   4   0  -3    0.27    0.05
  -4   0   3    0.19    0.04
  -4   0   3    0.15    0.04
  -4   0   3    0.17    0.04
  -4   0   3    0.27    0.04
   3   0  -3    3.49    0.15
   3   0  -3    3.17    0.14
  -3   0   3    3.19    0.14
  -3   0   3    3.37    0.12
  -3   0   3    3.13    0.14
  -3   0   3    3.46    0.15
  -3   0   3    3.56    0.15
  -3   0   3    3.45    0.13
   2   0  -3   18.39    0.61
   2   0  -3   18.19    0.61
   2   0  -3   17.69    0.53
   2   0  -3   17.51    0.45
   2   0  -3   17.60    0.48
  -2   0   3   17.91    0.49
  -2   0   3   17.98    0.45
  -2   0   3   17.26    0.60
  -2   0   3   17.38    0.51
  -2   0   3   17.58    0.54
  -2   0   3   18.77    0.60
   1   0  -3   45.14    1.11
   1   0  -3   46.12    1.31
   1   0  -3   47.12    1.19
  -1   0   3   45.93    1.31
  -1   0   3   47.14    1.19
   0   0  -3   44.02    1.14
   0   0  -3   45.63    1.14
   0   0   3   42.91    1.14
   0   0   3   44.88    1.14
  -1   0  -3    1.21    0.05
  -1   0  -3    1.03    0.05
   1   0   3    1.30    0.05
   1   0   3    1.02    0.05
  -2   0  -3    0.59    0.04
  -2   0  -3    0.56    0.04
  -2   0  -3    0.58    0.04
  -2   0  -3    0.54    0.04
  -2   0  -3    0.58    0.04
   2   0   3    0.54    0.04
   2   0   3    0.54    0.04
  -3   0  -3    0.01    0.02
  -3   0  -3    0.07    0.02
  -3   0  -3    0.02    0.02
   3   0   3    0.01    0.01
   3   0   3    0.03    0.01
   3   0   3    0.03    0.02
  -4   0  -3    0.89    0.06
  -4   0  -3    0.91    0.08
  -4   0  -3    0.82    0.07
   4   0   3    0.88    0.06
   4   0   3    0.96    0.08
   4   0   3    0.79    0.08
  -5   0  -3   16.11    0.46
  -5   0  -3   16.79    0.49
   5   0   3   16.51    0.55
   5   0   3   16.99    0.50
   5   0   3   16.85    0.53
   5   0   3   16.64    0.59
  -6   0  -3    1.05    0.09
   6   0   3    0.95    0.10
   6   0   3    1.13    0.10
   6   0   3    1.01    0.10
   7   0   3    9.30    0.34
   9  -1  -3    1.99    0.16
   8  -1  -3    3.76    0.20
   8  -1  -3    3.51    0.19
   7  -1  -3    0.04    0.05
   7  -1  -3    0.12    0.05
   6  -1  -3    5.34    0.21
   6  -1  -3    5.46    0.22
  -6   1   3    6.00    0.24
  -6   1   3    5.47    0.21
  -6   1   3    5.29    0.22
   5  -1  -3    3.71    0.19
   5  -1  -3    3.64    0.16
  -5   1   3    3.60    0.18
  -5   1   3    3.62    0.16
  -5   1   3    3.67    0.16
  -5   1   3    3.70    0.17
  -5   1   3    3.79    0.17
   4  -1  -3    0.11    0.03
   4  -1  -3    0.08    0.03
  -4   1   3    0.11    0.04
  -4   1   3    0.10    0.04
  -4   1   3    0.11    0.03
  -4   1   3    0.10    0.03
  -4   1   3    0.10    0.03
   3  -1  -3   16.89    0.59
   3  -1  -3   16.66    0.51
  -3   1   3   16.60    0.58
  -3   1   3   17.08    0.52
  -3   1   3   16.77    0.43
  -3   1   3   17.39    0.58
  -3   1   3   16.00    0.49
  -3   1   3   17.10    0.47
   2  -1  -3   37.31    1.08
   2  -1  -3   37.44    0.92
   2  -1  -3   38.37    1.25
   2  -1  -3   37.83    1.25
   2  -1  -3   37.18    0.98
  -2   1   3   35.31    1.03
  -2   1   3   39.07    1.24
  -2   1   3   37.10    1.24
  -2   1   3   37.73    1.09
  -2   1   3   38.17    0.98
  -2   1   3   37.68    0.91
   1  -1  -3  133.91    3.67
   1  -1  -3  131.31    3.30
   1  -1  -3  128.16    3.09
  -1   1   3  128.36    3.67
   0  -1  -3  124.18    3.10
   0  -1  -3  121.92    3.10
   0   1   3  118.03    3.10
   0   1   3  125.36    3.10
  -1  -1  -3    0.64    0.03
   1   1   3    0.70    0.04
   1   1   3    0.60    0.03
  -2  -1  -3    3.22    0.14
  -2  -1  -3    3.46    0.11
  -2  -1  -3    3.19    0.12
   2   1   3    3.14    0.13
   2   1   3    3.23    0.11
  -3  -1  -3    2.54    0.13
  -3  -1  -3    2.56    0.10
   3   1   3    2.31    0.12
   3   1   3    2.73    0.13
   3   1   3    2.59    0.11
   3   1   3    2.74    0.12
  -4  -1  -3    3.33    0.14
  -4  -1  -3    3.39    0.14
   4   1   3    3.48    0.16
   4   1   3    3.46    0.16
   4   1   3    3.44    0.15
  -5  -1  -3    4.02    0.17
  -5  -1  -3    3.99    0.17
   5   1   3    4.14    0.18
   5   1   3    3.88    0.19
   5   1   3    3.92    0.17
   5   1   3    4.18    0.20
  -6  -1  -3    2.24    0.13
   6   1   3    2.19    0.15
   6   1   3    2.01    0.13
   7   1   3    0.30    0.07
   7   1   3    0.38    0.08
   8   1   3    0.03    0.07
   9  -2  -3    0.22    0.08
   8  -2  -3    2.74    0.17
   7  -2  -3    5.88    0.23
   7  -2  -3    5.60    0.24
  -7   2   3    6.09    0.23
  -7   2   3    5.90    0.26
   6  -2  -3    1.31    0.10
   6  -2  -3    1.31    0.10
  -6   2   3    1.46    0.11
  -6   2   3    1.54    0.13
  -6   2   3    1.35    0.10
  -6   2   3    1.31    0.12
   5  -2  -3    0.77    0.08
   5  -2  -3    0.72    0.07
  -5   2   3    0.75    0.07
  -5   2   3    0.76    0.08
  -5   2   3    0.76    0.08
  -5   2   3    0.63    0.07
  -5   2   3    0.86    0.08
  -5   2   3    0.63    0.07
   4  -2  -3    0.09    0.03
   4  -2  -3   -0.02    0.02
  -4   2   3   -0.03    0.02
  -4   2   3   -0.01    0.03
  -4   2   3    0.03    0.02
  -4   2   3    0.00    0.02
  -4   2   3    0.03    0.02
   3  -2  -3    6.94    0.23
   3  -2  -3    6.67    0.26
   3  -2  -3    6.82    0.21
  -3   2   3    7.16    0.24
  -3   2   3    6.50    0.26
  -3   2   3    6.60    0.23
  -3   2   3    6.83    0.20
  -3   2   3    7.09    0.21
  -3   2   3    7.20    0.22
  -3   2   3    7.01    0.26
   2  -2  -3    0.72    0.04
   2  -2  -3    0.78    0.04
   2  -2  -3    0.69    0.05
  -2   2   3    0.68    0.04
  -2   2   3    0.70    0.05
  -2   2   3    0.79    0.04
  -2   2   3    0.70    0.05
  -2   2   3    0.83    0.04
   1  -2  -3   19.85    0.66
   1  -2  -3   18.94    0.49
   1  -2  -3   20.07    0.57
   1  -2  -3   19.81    0.52
   1  -2  -3   20.83    0.66
  -1   2   3   20.20    0.52
  -1   2   3   19.40    0.58
   0  -2  -3  104.33    2.56
   0  -2  -3  100.79    2.40
   0  -2  -3   96.33    2.56
   0   2   3  102.66    2.56
   0   2   3  101.45    2.85
  -1  -2  -3   50.49    1.64
  -1  -2  -3   49.40    1.27
  -1  -2  -3   51.42    1.64
   1   2   3   49.01    1.27
   1   2   3   48.66    1.43
  -2  -2  -3    6.94    0.27
  -2  -2  -3    7.14    0.21
   2   2   3    7.22    0.21
   2   2   3    7.35    0.25
   2   2   3    7.04    0.25
  -3  -2  -3   30.37    1.02
  -3  -2  -3   29.51    0.79
   3   2   3   29.56    0.90
   3   2   3   28.28    0.85
   3   2   3   31.14    1.00
   3   2   3   28.63    0.99
  -4  -2  -3    0.95    0.07
   4   2   3    1.05    0.09
   4   2   3    0.81    0.07
   4   2   3    0.81    0.09
   4   2   3    0.91    0.06
  -5  -2  -3   36.48    0.93
  -5  -2  -3   34.54    0.97
   5   2   3   35.75    0.99
   5   2   3   35.09    1.04
   5   2   3   35.39    0.93
   5   2   3   36.00    1.10
  -6  -2  -3    1.04    0.10
   6   2   3    1.03    0.11
   6   2   3    1.01    0.10
   7   2   3    0.43    0.09
   7   2   3    0.55    0.09
   8   2   3    0.71    0.11
   9  -3  -3    0.10    0.07
   8  -3  -3    3.56    0.19
  -8   3   3    3.43    0.22
   7  -3  -3    5.45    0.23
   7  -3  -3    5.73    0.23
  -7   3   3    5.79    0.25
  -7   3   3    5.81    0.23
  -7   3   3    5.65    0.24
  -7   3   3    5.92    0.26
   6  -3  -3    1.29    0.10
   6  -3  -3    1.47    0.10
  -6   3   3    1.29    0.12
  -6   3   3    1.24    0.12
  -6   3   3    1.43    0.10
  -6   3   3    1.41    0.10
   5  -3  -3   -0.03    0.03
   5  -3  -3   -0.03    0.03
   5  -3  -3    0.01    0.03
  -5   3   3    0.01    0.02
  -5   3   3    0.08    0.04
  -5   3   3    0.04    0.03
  -5   3   3    0.07    0.03
  -5   3   3   -0.07    0.03
  -5   3   3    0.03    0.03
   4  -3  -3    6.56    0.27
  -4   3   3    6.49    0.23
  -4   3   3    6.50    0.26
  -4   3   3    6.50    0.21
  -4   3   3    6.55    0.22
   3  -3  -3   16.58    0.51
   3  -3  -3   16.33    0.45
   3  -3  -3   16.66    0.58
  -3   3   3   16.34    0.43
  -3   3   3   16.08    0.48
  -3   3   3   16.05    0.45
  -3   3   3   16.56    0.51
  -3   3   3   16.93    0.57
  -3   3   3   16.61    0.57
   2  -3  -3   13.55    0.36
   2  -3  -3   13.74    0.35
   2  -3  -3   14.04    0.47
   2  -3  -3   13.48    0.41
  -2   3   3   12.60    0.39
  -2   3   3   13.96    0.46
  -2   3   3   13.30    0.42
  -2   3   3   13.48    0.46
  -2   3   3   13.56    0.35
  -2   3   3   13.75    0.37
   1  -3  -3   56.87    1.86
   1  -3  -3   57.44    1.43
   1  -3  -3   56.56    1.61
   1  -3  -3   56.02    1.36
  -1   3   3   56.34    1.61
  -1   3   3   55.98    1.43
   0  -3  -3   76.52    2.44
   0  -3  -3   73.51    1.78
   0   3   3   73.00    2.11
  -1  -3  -3   23.02    0.59
  -1  -3  -3   22.61    0.77
   1   3   3   22.91    0.59
   1   3   3   22.16    0.68
  -2  -3  -3    5.32    0.22
  -2  -3  -3    5.46    0.17
   2   3   3    5.38    0.19
   2   3   3    5.23    0.21
   2   3   3    5.45    0.20
   2   3   3    5.21    0.20
   2   3   3    5.48    0.17
   2   3   3    5.67    0.20
   2   3   3    5.19    0.20
  -3  -3  -3    5.13    0.17
   3   3   3    5.12    0.21
   3   3   3    5.10    0.20
   3   3   3    4.94    0.20
  -4  -3  -3    0.06    0.03
   4   3   3    0.06    0.03
   4   3   3    0.06    0.03
   4   3   3    0.06    0.04
   4   3   3    0.05    0.04
   4   3   3    0.16    0.04
  -5  -3  -3    6.14    0.23
   5   3   3    6.06    0.25
   5   3   3    6.18    0.22
   5   3   3    6.18    0.23
   6   3   3    0.95    0.10
   6   3   3    0.73    0.09
   6   3   3    0.83    0.11
   7   3   3   -0.12    0.05
   7   3   3   -0.07    0.06
   8   3   3    0.42    0.10
   9  -4  -3    0.68    0.10
   8  -4  -3    3.31    0.18
  -8   4   3    3.70    0.22
   7  -4  -3    1.55    0.12
  -7   4   3    1.58    0.13
  -7   4   3    1.82    0.15
  -7   4   3    1.81    0.15
   6  -4  -3    0.55    0.06
   6  -4  -3    0.38    0.06
  -6   4   3    0.32    0.07
  -6   4   3    0.39    0.06
  -6   4   3    0.28    0.06
  -6   4   3    0.50    0.07
   5  -4  -3    1.55    0.09
   5  -4  -3    1.21    0.09
  -5   4   3    1.30    0.08
  -5   4   3    1.19    0.09
  -5   4   3    1.10    0.10
  -5   4   3    1.32    0.09
  -5   4   3    1.28    0.09
   4  -4  -3    4.82    0.21
  -4   4   3    4.70    0.18
  -4   4   3    4.58    0.20
  -4   4   3    4.15    0.16
  -4   4   3    4.72    0.17
   3  -4  -3    2.28    0.11
   3  -4  -3    2.47    0.12
   3  -4  -3    2.38    0.09
  -3   4   3    2.38    0.12
  -3   4   3    2.39    0.11
  -3   4   3    2.38    0.10
  -3   4   3    2.65    0.09
  -3   4   3    2.38    0.10
  -3   4   3    2.51    0.11
  -3   4   3    2.15    0.11
   2  -4  -3   20.46    0.71
   2  -4  -3   21.09    0.62
   2  -4  -3   21.09    0.53
   2  -4  -3   20.29    0.54
  -2   4   3   20.99    0.55
  -2   4   3   19.69    0.59
  -2   4   3   21.09    0.70
  -2   4   3   20.78    0.62
  -2   4   3   21.40    0.53
  -2   4   3   20.24    0.70
  -2   4   3   20.62    0.54
   1  -4  -3    2.02    0.08
   1  -4  -3    1.97    0.10
   1  -4  -3    2.02    0.09
  -1   4   3    2.10    0.08
  -1   4   3    2.01    0.09
  -1   4   3    2.04    0.08
  -1   4   3    1.86    0.09
  -1   4   3    1.95    0.08
   0  -4  -3   18.26    0.63
   0  -4  -3   18.76    0.63
   0  -4  -3   18.63    0.47
   0   4   3   18.49    0.61
   0   4   3   18.52    0.51
   0   4   3   17.90    0.56
  -1  -4  -3    5.20    0.15
  -1  -4  -3    5.14    0.16
  -1  -4  -3    5.23    0.21
   1   4   3    5.03    0.19
   1   4   3    5.13    0.15
   1   4   3    5.16    0.19
   1   4   3    4.90    0.18
   1   4   3    4.84    0.18
   1   4   3    5.05    0.20
   1   4   3    5.13    0.18
  -2  -4  -3    6.71    0.28
  -2  -4  -3    6.97    0.21
   2   4   3    6.52    0.25
   2   4   3    6.59    0.26
   2   4   3    6.99    0.25
   2   4   3    6.84    0.20
   2   4   3    7.04    0.25
   2   4   3    6.52    0.24
   2   4   3    6.77    0.23
  -3  -4  -3   27.77    0.76
   3   4   3   28.36    0.84
   3   4   3   27.71    0.96
   3   4   3   29.29    0.88
   3   4   3   28.31    0.74
  -4  -4  -3    0.56    0.06
   4   4   3    0.61    0.06
   4   4   3    0.46    0.08
   4   4   3    0.47    0.06
   4   4   3    0.45    0.07
   4   4   3    0.57    0.06
   5   4   3    4.01    0.18
   5   4   3    4.27    0.21
   5   4   3    4.27    0.18
   6   4   3    0.05    0.05
   6   4   3    0.02    0.06
   6   4   3   -0.02    0.04
   7   4   3    0.17    0.08
   7   4   3    0.18    0.06
   7   4   3    0.09    0.06
   9  -5  -3    0.35    0.09
  -9   5   3    0.41    0.11
   8  -5  -3    1.73    0.13
  -8   5   3    2.25    0.18
  -8   5   3    1.93    0.17
   7  -5  -3    0.19    0.06
  -7   5   3    0.26    0.07
  -7   5   3    0.24    0.06
  -7   5   3    0.31    0.07
   6  -5  -3    0.05    0.04
   6  -5  -3   -0.01    0.03
  -6   5   3    0.04    0.04
  -6   5   3    0.06    0.04
  -6   5   3    0.01    0.04
   5  -5  -3   11.54    0.34
   5  -5  -3   11.03    0.34
  -5   5   3   11.33    0.35
  -5   5   3   10.71    0.34
  -5   5   3   10.92    0.43
  -5   5   3   11.29    0.34
  -5   5   3   11.37    0.38
   4  -5  -3    7.79    0.32
  -4   5   3    7.82    0.24
  -4   5   3    7.67    0.31
  -4   5   3    8.31    0.26
  -4   5   3    7.64    0.27
   3  -5  -3   11.22    0.31
   3  -5  -3   11.32    0.41
  -3   5   3   10.85    0.33
  -3   5   3   10.78    0.40
  -3   5   3   10.88    0.31
  -3   5   3   10.89    0.35
   2  -5  -3   17.96    0.62
   2  -5  -3   17.25    0.45
   2  -5  -3   17.98    0.54
  -2   5   3   17.41    0.60
  -2   5   3   16.86    0.46
  -2   5   3   17.36    0.46
  -2   5   3   17.69    0.60
  -2   5   3   17.68    0.48
  -2   5   3   17.08    0.51
  -2   5   3   17.35    0.54
   1  -5  -3    0.07    0.03
   1  -5  -3    0.10    0.03
   1  -5  -3    0.12    0.03
  -1   5   3    0.10    0.02
  -1   5   3    0.17    0.03
  -1   5   3    0.09    0.03
  -1   5   3    0.15    0.03
  -1   5   3    0.10    0.03
  -1   5   3    0.15    0.03
   0  -5  -3    0.18    0.04
   0   5   3    0.17    0.02
   0   5   3    0.16    0.03
   0   5   3    0.14    0.02
   0   5   3    0.21    0.04
  -1  -5  -3    6.26    0.26
  -1  -5  -3    6.41    0.18
   1   5   3    6.15    0.21
   1   5   3    5.85    0.22
   1   5   3    5.50    0.23
   1   5   3    6.12    0.17
   1   5   3    6.48    0.23
   1   5   3    5.92    0.23
  -2  -5  -3    2.81    0.11
   2   5   3    2.75    0.14
   2   5   3    2.59    0.12
   2   5   3    2.70    0.15
   2   5   3    2.76    0.13
   2   5   3    2.71    0.12
   3   5   3   15.46    0.51
   3   5   3   16.05    0.55
   3   5   3   15.46    0.56
   3   5   3   16.26    0.45
   4   5   3    0.03    0.05
   4   5   3    0.01    0.04
   5   5   3    0.97    0.09
   5   5   3    0.85    0.11
   6   5   3    0.06    0.07
   6   5   3    0.06    0.05
   7   5   3    0.39    0.10
   7   5   3    0.41    0.08
   9  -6  -3    0.28    0.08
  -9   6   3    0.14    0.09
   8  -6  -3    0.61    0.09
  -8   6   3    0.65    0.10
  -8   6   3    0.48    0.09
  -8   6   3    0.71    0.11
   7  -6  -3    0.53    0.08
  -7   6   3    0.40    0.08
  -7   6   3    0.48    0.09
  -6   6   3    0.70    0.09
  -6   6   3    0.70    0.08
  -5   6   3    7.87    0.27
  -5   6   3    7.61    0.28
  -5   6   3    7.27    0.25
  -4   6   3    9.98    0.31
  -4   6   3    9.78    0.38
  -4   6   3   10.08    0.33
  -4   6   3    9.64    0.30
  -3   6   3    1.36    0.09
  -3   6   3    1.36    0.10
  -3   6   3    1.36    0.09
   2  -6  -3    6.93    0.28
  -2   6   3    6.82    0.27
  -2   6   3    6.83    0.23
  -2   6   3    7.00    0.23
  -2   6   3    7.12    0.24
   1  -6  -3    0.11    0.03
   1  -6  -3    0.10    0.03
  -1   6   3    0.10    0.03
  -1   6   3    0.11    0.03
  -1   6   3    0.06    0.02
  -1   6   3    0.12    0.03
  -1   6   3    0.11    0.04
   0   6   3    2.67    0.12
   0   6   3    2.76    0.11
   0   6   3    2.75    0.12
   0   6   3    2.74    0.13
   0   6   3    2.25    0.10
   0   6   3    2.86    0.13
   1   6   3    2.74    0.12
   1   6   3    2.56    0.14
   1   6   3    2.62    0.15
   1   6   3    2.58    0.12
   1   6   3    2.77    0.13
   2   6   3    2.48    0.13
   2   6   3    2.65    0.15
   2   6   3    2.71    0.14
   2   6   3    2.89    0.13
   2   6   3    2.57    0.16
   3   6   3    4.80    0.19
   3   6   3    4.55    0.23
   3   6   3    4.78    0.22
   4   6   3    0.53    0.08
   4   6   3    0.49    0.09
   5   6   3    0.01    0.06
   5   6   3    0.02    0.05
   6   6   3   -0.04    0.05
   6   6   3    0.00    0.06
  -8   7   3    0.00    0.06
  -8   7   3   -0.07    0.05
  -8   7   3   -0.01    0.06
  -7   7   3    0.19    0.07
  -7   7   3    0.15    0.06
  -6   7   3    0.23    0.06
  -6   7   3    0.24    0.06
  -5   7   3    4.46    0.21
  -5   7   3    4.61    0.19
  -5   7   3    4.42    0.18
  -4   7   3   12.57    0.47
  -4   7   3   12.62    0.38
  -4   7   3   12.53    0.41
  -4   7   3   11.95    0.37
  -3   7   3    0.86    0.07
  -3   7   3    0.69    0.07
  -3   7   3    0.75    0.07
  -3   7   3    0.88    0.09
  -2   7   3    0.86    0.08
  -2   7   3    0.84    0.07
  -2   7   3    0.78    0.08
  -2   7   3    0.89    0.08
  -2   7   3    1.09    0.08
  -2   7   3    0.79    0.07
  -1   7   3    0.87    0.08
  -1   7   3    1.15    0.09
  -1   7   3    1.04    0.07
  -1   7   3    0.99    0.07
  -1   7   3    1.37    0.09
   0   7   3    2.69    0.12
   0   7   3    2.81    0.13
   0   7   3    2.70    0.13
   0   7   3    2.89    0.14
   0   7   3    2.85    0.14
   1   7   3    4.85    0.21
   1   7   3    4.99    0.20
   1   7   3    4.70    0.21
   1   7   3    4.97    0.23
   1   7   3    5.24    0.19
   2   7   3    2.52    0.15
   2   7   3    2.31    0.16
   2   7   3    2.57    0.14
   2   7   3    2.35    0.13
   3   7   3    4.88    0.20
   3   7   3    4.67    0.23
   4   7   3    0.81    0.09
   4   7   3    0.66    0.10
   5   7   3    0.20    0.08
   5   7   3    0.16    0.07
   6   7   3    0.23    0.09
   6   7   3    0.28    0.08
  -8   8   3    0.00    0.06
  -8   8   3   -0.02    0.05
  -7   8   3    0.16    0.06
  -7   8   3    0.10    0.06
  -6   8   3    0.22    0.06
  -6   8   3    0.22    0.06
  -5   8   3    6.18    0.24
  -5   8   3    5.92    0.25
  -4   8   3   12.59    0.38
  -4   8   3   12.49    0.41
  -4   8   3   12.01    0.39
  -3   8   3    0.38    0.06
  -3   8   3    0.28    0.05
  -3   8   3    0.38    0.06
  -3   8   3    0.31    0.06
  -3   8   3    0.28    0.06
  -2   8   3    0.22    0.05
  -2   8   3    0.23    0.05
  -2   8   3    0.23    0.04
  -2   8   3    0.18    0.05
  -2   8   3    0.19    0.05
  -2   8   3    0.23    0.06
  -1   8   3    0.04    0.04
  -1   8   3    0.04    0.03
  -1   8   3    0.03    0.04
  -1   8   3    0.02    0.03
  -1   8   3    0.04    0.02
  -1   8   3    0.02    0.04
   0   8   3    0.14    0.04
   0   8   3    0.20    0.04
   0   8   3    0.17    0.05
   0   8   3    0.14    0.05
   0   8   3    0.16    0.05
   0   8   3    0.16    0.05
   1   8   3    2.21    0.15
   1   8   3    2.33    0.14
   1   8   3    2.21    0.13
   2   8   3    0.12    0.06
   2   8   3    0.07    0.05
   2   8   3    0.03    0.05
   3   8   3    2.55    0.17
   3   8   3    2.39    0.15
   4   8   3    1.44    0.13
   4   8   3    1.82    0.16
   5   8   3    0.18    0.08
   5   8   3    0.36    0.08
  -8   9   3    0.08    0.07
  -8   9   3    0.04    0.06
  -7   9   3   -0.01    0.05
  -7   9   3    0.02    0.06
  -6   9   3    1.33    0.12
  -6   9   3    1.46    0.14
  -5   9   3    0.77    0.09
  -5   9   3    0.67    0.09
  -4   9   3    6.03    0.24
  -4   9   3    5.65    0.23
  -4   9   3    6.11    0.25
  -3   9   3   -0.04    0.03
  -3   9   3   -0.03    0.04
  -3   9   3    0.00    0.03
  -3   9   3    0.00    0.05
  -2   9   3    0.05    0.04
  -2   9   3    0.01    0.04
  -2   9   3   -0.01    0.03
  -2   9   3   -0.02    0.04
  -2   9   3    0.01    0.05
  -1   9   3    0.60    0.08
  -1   9   3    0.46    0.07
  -1   9   3    0.54    0.08
  -1   9   3    0.64    0.07
   0   9   3    1.93    0.13
   0   9   3    1.62    0.10
   0   9   3    1.60    0.14
   0   9   3    1.68    0.12
   1   9   3    4.02    0.19
   1   9   3    4.43    0.22
   1   9   3    4.26    0.19
   2   9   3    0.04    0.06
   2   9   3    0.00    0.05
   3   9   3    0.81    0.11
   3   9   3    1.10    0.12
   4   9   3    0.07    0.08
   4   9   3    0.16    0.08
  -7  10   3    1.54    0.15
  -7  10   3    1.42    0.14
  -6  10   3    1.59    0.13
  -6  10   3    1.55    0.15
  -5  10   3    0.68    0.10
  -5  10   3    0.58    0.08
  -4  10   3    0.53    0.08
  -4  10   3    0.61    0.09
  -4  10   3    0.53    0.10
  -4  10   3    0.58    0.08
  -3  10   3    0.06    0.06
  -3  10   3    0.04    0.05
  -3  10   3    0.05    0.05
  -3  10   3    0.03    0.04
  -2  10   3    0.13    0.05
  -2  10   3    0.29    0.07
  -2  10   3    0.08    0.05
  -2  10   3    0.24    0.06
  -2  10   3    0.17    0.06
  -1  10   3    1.23    0.12
  -1  10   3    1.16    0.11
  -1  10   3    1.46    0.12
  -1  10   3    1.16    0.10
   0  10   3    0.06    0.06
   0  10   3   -0.01    0.05
   0  10   3   -0.02    0.05
   1  10   3    2.41    0.18
   1  10   3    2.70    0.16
   2  10   3    0.27    0.08
   2  10   3    0.41    0.09
   3  10   3    0.03    0.07
   3  10   3   -0.01    0.06
   4  10   3    0.02    0.07
   4  10   3   -0.08    0.07
  -7  11   3    0.44    0.09
  -7  11   3    0.41    0.09
  -6  11   3    3.46    0.20
  -6  11   3    3.70    0.22
  -5  11   3    0.14    0.07
  -5  11   3    0.00    0.05
  -5  11   3    0.06    0.06
  -4  11   3    0.91    0.12
  -4  11   3    0.76    0.09
  -4  11   3    0.82    0.10
  -3  11   3    0.11    0.06
  -3  11   3    0.15    0.06
  -3  11   3    0.09    0.05
  -3  11   3    0.16    0.07
  -2  11   3    1.12    0.11
  -2  11   3    1.23    0.12
  -2  11   3    1.08    0.11
  -1  11   3    2.86    0.17
  -1  11   3    2.69    0.15
  -1  11   3    2.75    0.18
   0  11   3   -0.01    0.06
   0  11   3    0.07    0.06
   1  11   3    0.84    0.12
   1  11   3    0.82    0.11
   2  11   3    0.04    0.07
   2  11   3    0.14    0.08
   3  11   3    0.00    0.08
   3  11   3    0.05    0.08
  -6  12   3    0.32    0.09
  -6  12   3    0.16    0.07
  -6  12   3    0.44    0.10
  -5  12   3    0.01    0.05
  -5  12   3   -0.02    0.07
  -4  12   3   -0.08    0.06
  -4  12   3    0.00    0.05
  -3  12   3    0.07    0.07
  -3  12   3    0.12    0.06
  -3  12   3    0.02    0.06
  -2  12   3    1.37    0.13
  -2  12   3    1.32    0.12
  -2  12   3    1.54    0.16
  -1  12   3    2.44    0.17
  -1  12   3    2.54    0.20
  -1  12   3    2.25    0.15
   0  12   3    0.45    0.10
   0  12   3    0.37    0.09
   1  12   3    0.01    0.07
   1  12   3    0.09    0.08
  -5  13   3    0.07    0.06
  -4  13   3   -0.11    0.06
  -4  13   3   -0.05    0.05
  -3  13   3   -0.01    0.05
  -2  13   3    0.71    0.10
  -2  13   3    0.74    0.12
  -2  13   3    0.58    0.10
  -1  13   3    2.26    0.17
  -1  13   3    2.07    0.19
   0  13  -4   -0.04    0.05
  -1  13  -4    0.37    0.08
  -2  13  -4    1.04    0.12
  -2  13  -4    0.96    0.11
  -3  13  -4    0.79    0.10
  -3  13  -4    0.51    0.09
  -4  13  -4    0.01    0.06
  -4  13  -4    0.10    0.06
  -5  13  -4    1.81    0.15
   1  12  -4   -0.04    0.06
   1  12  -4    0.01    0.09
   1  12  -4    0.05    0.05
   0  12  -4    0.41    0.08
  -1  12  -4    0.80    0.10
  -1  12  -4    0.92    0.11
  -2  12  -4    0.46    0.08
  -2  12  -4    0.39    0.08
  -3  12  -4    2.34    0.16
  -3  12  -4    2.16    0.15
  -4  12  -4    0.38    0.08
  -4  12  -4    0.33    0.07
  -5  12  -4    1.06    0.12
  -5  12  -4    1.15    0.12
  -6  12  -4    0.15    0.08
  -6  12  -4    0.22    0.08
   3  11  -4    0.08    0.07
   3  11  -4   -0.02    0.09
   2  11  -4    1.38    0.16
   2  11  -4    1.32    0.13
   1  11  -4    2.05    0.18
   1  11  -4    1.94    0.14
   1  11  -4    2.00    0.15
   0  11  -4    0.13    0.06
   0  11  -4    0.14    0.06
  -1  11  -4    0.42    0.08
  -1  11  -4    0.46    0.08
  -2  11  -4    0.17    0.05
  -2  11  -4    0.12    0.06
  -3  11  -4    6.21    0.27
  -3  11  -4    6.20    0.25
  -4  11  -4    1.79    0.13
  -4  11  -4    2.00    0.15
  -5  11  -4    0.00    0.05
  -5  11  -4    0.07    0.06
  -6  11  -4    0.20    0.07
  -6  11  -4    0.19    0.07
  -7  11  -4    0.41    0.09
  -7  11  -4    0.40    0.08
   4  10  -4    2.33    0.20
   4  10  -4    2.12    0.17
   3  10  -4    1.89    0.17
   3  10  -4    1.85    0.15
   2  10  -4    4.34    0.25
   2  10  -4    4.58    0.21
   2  10  -4    4.57    0.21
   1  10  -4    0.07    0.05
   1  10  -4    0.01    0.05
   0  10  -4    0.69    0.09
   0  10  -4    0.61    0.08
  -1  10  -4    0.62    0.08
  -1  10  -4    0.64    0.08
  -2  10  -4    3.46    0.18
  -2  10  -4    3.43    0.17
  -3  10  -4    9.72    0.33
  -3  10  -4    9.97    0.36
  -4  10  -4    1.18    0.12
  -4  10  -4    1.00    0.09
  -5  10  -4    0.45    0.09
  -5  10  -4    0.44    0.07
  -6  10  -4    0.08    0.06
  -6  10  -4    0.06    0.06
  -7  10  -4   -0.01    0.05
  -7  10  -4    0.03    0.06
   4   9  -4    1.86    0.16
   4   9  -4    1.56    0.16
   3   9  -4    0.07    0.08
   3   9  -4    0.04    0.06
   2   9  -4    2.39    0.15
   2   9  -4    2.61    0.18
   2   9  -4    2.50    0.15
   1   9  -4    0.00    0.04
   1   9  -4    0.02    0.04
   1   9  -4   -0.04    0.04
   0   9  -4    0.01    0.04
   0   9  -4    0.01    0.04
   0   9  -4   -0.06    0.04
  -1   9  -4    9.06    0.32
  -1   9  -4    8.73    0.30
  -2   9  -4    2.33    0.14
  -2   9  -4    2.25    0.14
  -2   9  -4    2.34    0.13
  -3   9  -4    4.23    0.18
  -3   9  -4    4.16    0.19
  -4   9  -4    4.44    0.19
  -4   9  -4    4.63    0.21
  -5   9  -4    0.06    0.05
  -5   9  -4    0.12    0.05
   5  -9   4    0.18    0.06
  -6   9  -4    0.30    0.07
  -6   9  -4    0.21    0.07
   6  -9   4    0.31    0.07
  -7   9  -4    3.01    0.16
  -7   9  -4    3.12    0.18
   7  -9   4    2.57    0.17
  -8   9  -4    0.35    0.09
   8  -9   4    0.30    0.09
   5   8  -4    1.66    0.15
   5   8  -4    1.80    0.17
   4   8  -4    6.53    0.27
   4   8  -4    6.67    0.30
   3   8  -4    0.17    0.08
   3   8  -4    0.29    0.07
   3   8  -4    0.16    0.05
   2   8  -4    0.23    0.06
   2   8  -4    0.14    0.07
   2   8  -4    0.34    0.06
  -2  -8   4    0.26    0.06
   1   8  -4    0.30    0.06
   1   8  -4    0.33    0.06
   1   8  -4    0.40    0.06
   1   8  -4    0.38    0.06
  -1  -8   4    0.39    0.06
  -1  -8   4    0.43    0.06
  -1  -8   4    0.42    0.06
   0   8  -4   14.11    0.44
   0   8  -4   15.11    0.44
   0   8  -4   14.03    0.42
   0   8  -4   14.55    0.47
   0   8  -4   14.35    0.44
   0  -8   4   15.61    0.52
   0  -8   4   14.74    0.45
   0  -8   4   14.61    0.46
  -1   8  -4   36.12    1.00
  -1   8  -4   34.82    0.94
  -1   8  -4   32.64    0.94
  -1   8  -4   35.25    0.91
   1  -8   4   35.18    0.98
   1  -8   4   35.69    1.08
   1  -8   4   34.00    1.22
   1  -8   4   35.62    0.95
  -2   8  -4    1.71    0.10
  -2   8  -4    1.63    0.11
  -2   8  -4    2.02    0.10
  -2   8  -4    1.70    0.12
   2  -8   4    1.54    0.12
   2  -8   4    1.74    0.11
   2  -8   4    1.76    0.13
  -3   8  -4    1.23    0.09
  -3   8  -4    1.15    0.11
  -3   8  -4    1.30    0.09
  -3   8  -4    1.30    0.08
   3  -8   4    1.17    0.10
   3  -8   4    1.36    0.12
  -4   8  -4    0.49    0.06
  -4   8  -4    0.54    0.07
  -4   8  -4    0.61    0.07
  -4   8  -4    0.56    0.07
   4  -8   4    0.71    0.09
   4  -8   4    0.49    0.07
  -5   8  -4    2.21    0.14
  -5   8  -4    2.21    0.12
   5  -8   4    2.04    0.14
   5  -8   4    1.91    0.13
  -6   8  -4    8.97    0.33
  -6   8  -4    8.84    0.31
   6  -8   4    9.01    0.34
   6  -8   4    9.02    0.34
  -7   8  -4    0.31    0.07
   7  -8   4    0.38    0.08
  -8   8  -4    3.62    0.21
   8  -8   4    3.36    0.21
   6   7  -4    0.52    0.10
   5   7  -4    1.98    0.15
   4   7  -4    8.98    0.33
   4   7  -4    9.12    0.35
   3   7  -4    0.08    0.05
   3   7  -4    0.07    0.04
   3   7  -4    0.06    0.06
   2   7  -4    4.41    0.18
   2   7  -4    4.45    0.19
   2   7  -4    4.91    0.20
  -2  -7   4    4.83    0.20
  -2  -7   4    4.20    0.19
  -2  -7   4    4.45    0.19
   1   7  -4    0.32    0.05
   1   7  -4    0.16    0.05
   1   7  -4    0.16    0.05
   1   7  -4    0.13    0.05
  -1  -7   4    0.27    0.05
  -1  -7   4    0.24    0.05
  -1  -7   4    0.21    0.05
  -1  -7   4    0.24    0.05
  -1  -7   4    0.09    0.06
   0   7  -4    3.52    0.16
   0   7  -4    3.42    0.15
   0   7  -4    3.55    0.15
   0   7  -4    3.66    0.15
   0  -7   4    3.48    0.15
   0  -7   4    3.63    0.18
   0  -7   4    3.41    0.15
   0  -7   4    3.26    0.17
  -1   7  -4   57.32    1.52
  -1   7  -4   57.81    1.59
  -1   7  -4   58.93    1.44
  -1   7  -4   55.81    1.96
  -1   7  -4   57.04    1.48
   1  -7   4   57.73    1.94
   1  -7   4   59.06    1.52
   1  -7   4   57.57    1.70
  -2   7  -4   34.47    0.92
  -2   7  -4   34.37    0.88
  -2   7  -4   34.66    0.98
  -2   7  -4   34.53    0.91
   2  -7   4   34.26    1.18
   2  -7   4   33.54    1.05
  -3   7  -4   13.00    0.38
  -3   7  -4   12.33    0.37
  -3   7  -4   13.19    0.38
  -3   7  -4   12.54    0.40
   3  -7   4   12.89    0.41
   3  -7   4   12.81    0.44
   3  -7   4   12.57    0.48
   3  -7   4   12.54    0.42
  -4   7  -4    0.89    0.07
  -4   7  -4    0.99    0.08
  -4   7  -4    0.91    0.08
  -4   7  -4    1.04    0.10
   4  -7   4    0.96    0.10
   4  -7   4    0.91    0.09
   4  -7   4    0.88    0.09
   4  -7   4    0.79    0.08
  -5   7  -4    8.50    0.28
  -5   7  -4    8.72    0.30
  -5   7  -4    8.67    0.28
   5  -7   4    8.03    0.31
   5  -7   4    8.54    0.32
  -6   7  -4    4.36    0.20
  -6   7  -4    4.38    0.18
   6  -7   4    4.20    0.21
   6  -7   4    4.38    0.21
  -7   7  -4    5.48    0.24
   7  -7   4    4.87    0.24
   8  -7   4    0.98    0.12
   6   6  -4    1.70    0.15
   5   6  -4    0.55    0.09
   4   6  -4    1.65    0.13
   4   6  -4    1.63    0.13
   3   6  -4    1.14    0.11
   3   6  -4    1.28    0.10
   3   6  -4    1.24    0.10
  -3  -6   4    1.25    0.11
  -3  -6   4    1.05    0.09
   2   6  -4    0.01    0.04
   2   6  -4   -0.01    0.03
   2   6  -4    0.04    0.04
  -2  -6   4    0.09    0.04
  -2  -6   4    0.11    0.04
  -2  -6   4    0.01    0.04
  -2  -6   4    0.10    0.04
  -2  -6   4    0.06    0.04
   1   6  -4    3.02    0.14
   1   6  -4    3.29    0.14
   1   6  -4    3.39    0.14
   1   6  -4    3.27    0.14
   1   6  -4    3.21    0.18
   1   6  -4    3.40    0.15
  -1  -6   4    3.25    0.15
  -1  -6   4    3.20    0.17
  -1  -6   4    3.05    0.14
  -1  -6   4    3.23    0.14
  -1  -6   4    3.19    0.16
   0   6  -4   15.68    0.47
   0   6  -4   15.97    0.59
   0   6  -4   16.21    0.45
   0   6  -4   16.21    0.49
   0   6  -4   16.51    0.46
   0  -6   4   15.85    0.47
   0  -6   4   15.84    0.47
   0  -6   4   16.51    0.49
   0  -6   4   15.58    0.58
   0  -6   4   15.90    0.53
  -1   6  -4   22.47    0.79
  -1   6  -4   22.31    0.62
  -1   6  -4   22.11    0.61
  -1   6  -4   22.18    0.58
  -1   6  -4   21.95    0.65
   1  -6   4   21.14    0.61
   1  -6   4   22.02    0.69
   1  -6   4   22.14    0.78
   1  -6   4   22.99    0.62
  -2   6  -4    0.43    0.06
  -2   6  -4    0.40    0.05
  -2   6  -4    0.51    0.06
  -2   6  -4    0.41    0.05
  -2   6  -4    0.38    0.05
   2  -6   4    0.47    0.06
   2  -6   4    0.41    0.06
   2  -6   4    0.37    0.05
  -3   6  -4   10.32    0.31
  -3   6  -4   10.23    0.31
  -3   6  -4   10.49    0.33
  -3   6  -4   10.29    0.30
   3  -6   4   10.29    0.39
   3  -6   4   10.05    0.34
   3  -6   4    9.58    0.33
   3  -6   4   10.11    0.36
  -4   6  -4    4.62    0.18
  -4   6  -4    4.51    0.17
  -4   6  -4    4.01    0.16
  -4   6  -4    4.53    0.17
   4  -6   4    4.33    0.20
   4  -6   4    4.03    0.19
   4  -6   4    4.44    0.19
  -5   6  -4   11.45    0.34
  -5   6  -4   11.05    0.34
  -5   6  -4   11.61    0.37
   5  -6   4   11.54    0.39
   5  -6   4   11.00    0.38
  -6   6  -4   16.39    0.48
  -6   6  -4   16.33    0.51
   6  -6   4   15.83    0.52
   6  -6   4   16.36    0.53
  -7   6  -4    1.35    0.13
   7  -6   4    1.08    0.12
   8  -6   4    0.18    0.07
   7   5  -4    2.70    0.19
   6   5  -4    6.50    0.27
   5   5  -4   -0.02    0.05
   4   5  -4    0.71    0.08
   4   5  -4    0.67    0.08
   4   5  -4    0.72    0.08
   3   5  -4    1.16    0.10
   3   5  -4    1.09    0.09
   3   5  -4    1.16    0.10
   3   5  -4    1.11    0.09
  -3  -5   4    1.22    0.11
  -3  -5   4    1.21    0.10
  -3  -5   4    1.16    0.09
  -3  -5   4    1.10    0.09
   2   5  -4    0.27    0.05
   2   5  -4    0.29    0.05
   2   5  -4    0.22    0.05
   2   5  -4    0.30    0.05
  -2  -5   4    0.24    0.05
  -2  -5   4    0.36    0.05
  -2  -5   4    0.31    0.05
  -2  -5   4    0.26    0.05
  -2  -5   4    0.49    0.06
   1   5  -4   35.91    0.88
   1   5  -4   34.11    0.98
   1   5  -4   35.30    1.19
   1   5  -4   35.23    0.91
  -1  -5   4   35.24    1.05
  -1  -5   4   33.17    1.17
  -1  -5   4   33.96    0.94
  -1  -5   4   32.83    0.93
  -1  -5   4   34.84    0.98
   0   5  -4    3.17    0.16
   0   5  -4    3.00    0.13
   0   5  -4    3.31    0.13
   0   5  -4    2.98    0.13
   0   5  -4    3.09    0.15
   0   5  -4    2.78    0.14
   0  -5   4    2.98    0.13
   0  -5   4    3.33    0.14
   0  -5   4    3.23    0.14
   0  -5   4    3.05    0.14
   0  -5   4    2.73    0.14
  -1   5  -4  133.15    3.46
  -1   5  -4  138.41    3.85
  -1   5  -4  138.23    3.37
  -1   5  -4  131.97    3.63
  -1   5  -4  136.64    3.25
  -1   5  -4  137.08    4.45
   1  -5   4  129.76    3.71
   1  -5   4  131.68    3.84
   1  -5   4  146.04    4.44
   1  -5   4  133.04    4.44
   1  -5   4  133.04    3.46
  -2   5  -4    0.22    0.04
  -2   5  -4    0.14    0.03
  -2   5  -4    0.14    0.03
  -2   5  -4    0.16    0.03
  -2   5  -4    0.09    0.04
   2  -5   4    0.15    0.04
   2  -5   4    0.16    0.04
   2  -5   4    0.11    0.03
   2  -5   4    0.18    0.03
  -3   5  -4   47.74    1.19
  -3   5  -4   48.06    1.57
  -3   5  -4   45.62    1.28
  -3   5  -4   46.08    1.22
  -3   5  -4   46.78    1.15
   3  -5   4   45.29    1.31
   3  -5   4   45.18    1.36
   3  -5   4   45.60    1.55
  -4   5  -4    2.49    0.11
  -4   5  -4    2.49    0.11
  -4   5  -4    2.23    0.12
  -4   5  -4    2.57    0.12
   4  -5   4    2.47    0.14
   4  -5   4    2.53    0.13
   4  -5   4    2.46    0.13
   4  -5   4    2.22    0.13
  -5   5  -4   -0.03    0.03
  -5   5  -4    0.00    0.03
  -5   5  -4    0.04    0.03
   5  -5   4    0.01    0.03
   5  -5   4    0.02    0.03
   5  -5   4   -0.01    0.03
   5  -5   4    0.08    0.04
  -6   5  -4   15.78    0.48
  -6   5  -4   14.94    0.44
   6  -5   4   14.49    0.48
   6  -5   4   14.84    0.49
   7  -5   4    1.96    0.14
   8  -5   4    0.01    0.06
   9  -5   4    0.00    0.07
   7   4  -4    2.73    0.18
   6   4  -4    5.14    0.23
   5   4  -4    1.17    0.11
   4   4  -4    1.55    0.10
   4   4  -4    1.47    0.11
   4   4  -4    1.60    0.11
  -4  -4   4    1.56    0.12
  -4  -4   4    1.59    0.13
   3   4  -4    0.54    0.06
   3   4  -4    0.47    0.06
   3   4  -4    0.47    0.07
   3   4  -4    0.47    0.06
   3   4  -4    0.45    0.07
  -3  -4   4    0.46    0.06
  -3  -4   4    0.61    0.07
  -3  -4   4    0.51    0.07
  -3  -4   4    0.43    0.06
   2   4  -4    9.43    0.36
   2   4  -4    9.11    0.28
   2   4  -4    8.45    0.30
  -2  -4   4    8.77    0.34
  -2  -4   4    8.89    0.29
  -2  -4   4    8.84    0.30
   1   4  -4    1.97    0.11
   1   4  -4    1.99    0.10
   1   4  -4    2.13    0.10
   1   4  -4    2.32    0.12
   1   4  -4    2.33    0.12
  -1  -4   4    2.22    0.11
  -1  -4   4    2.16    0.12
  -1  -4   4    2.14    0.12
  -1  -4   4    2.18    0.12
  -1  -4   4    2.18    0.10
  -1  -4   4    2.37    0.11
   0   4  -4    0.27    0.04
   0   4  -4    0.24    0.04
   0   4  -4    0.30    0.04
   0   4  -4    0.27    0.04
   0   4  -4    0.24    0.04
   0   4  -4    0.28    0.04
   0  -4   4    0.28    0.04
   0  -4   4    0.21    0.04
   0  -4   4    0.26    0.03
   0  -4   4    0.34    0.04
   0  -4   4    0.29    0.04
  -1   4  -4   35.78    0.92
  -1   4  -4   35.71    1.19
  -1   4  -4   34.78    0.98
  -1   4  -4   34.83    0.94
  -1   4  -4   35.02    0.88
   1  -4   4   36.49    1.17
   1  -4   4   34.70    0.98
   1  -4   4   36.13    0.94
   1  -4   4   35.33    1.18
   1  -4   4   34.91    1.04
  -2   4  -4    2.19    0.10
  -2   4  -4    2.27    0.09
  -2   4  -4    2.27    0.12
  -2   4  -4    2.15    0.09
  -2   4  -4    2.26    0.10
   2  -4   4    2.21    0.11
   2  -4   4    2.35    0.10
   2  -4   4    1.95    0.10
   2  -4   4    2.20    0.10
  -3   4  -4   17.79    0.51
  -3   4  -4   17.23    0.52
  -3   4  -4   18.48    0.64
  -3   4  -4   18.08    0.48
  -3   4  -4   17.91    0.47
   3  -4   4   18.23    0.56
   3  -4   4   18.77    0.62
   3  -4   4   17.69    0.54
   3  -4   4   17.74    0.62
  -4   4  -4    8.25    0.24
  -4   4  -4    8.15    0.25
  -4   4  -4    7.97    0.27
  -4   4  -4    8.03    0.26
   4  -4   4    8.12    0.27
   4  -4   4    8.00    0.29
   4  -4   4    8.14    0.31
   4  -4   4    7.73    0.28
  -5   4  -4    0.35    0.05
  -5   4  -4    0.17    0.04
  -5   4  -4    0.19    0.04
   5  -4   4    0.15    0.05
   5  -4   4    0.27    0.05
   5  -4   4    0.14    0.04
   5  -4   4    0.16    0.04
   5  -4   4    0.14    0.05
  -6   4  -4    2.03    0.12
  -6   4  -4    2.28    0.13
   6  -4   4    2.24    0.14
   6  -4   4    2.08    0.13
   7  -4   4    1.67    0.13
   8  -4   4    0.08    0.06
   9  -4   4    0.02    0.07
   8   3  -4    0.18    0.08
   8   3  -4    0.24    0.08
   7   3  -4    0.46    0.09
   6   3  -4    8.43    0.31
   5   3  -4    1.99    0.13
   4   3  -4    0.19    0.05
   4   3  -4    0.51    0.07
  -4  -3   4    0.33    0.06
  -4  -3   4    0.37    0.06
  -4  -3   4    0.26    0.06
  -4  -3   4    0.27    0.05
   3   3  -4   13.39    0.51
   3   3  -4   13.48    0.40
   3   3  -4   13.62    0.39
  -3  -3   4   13.28    0.49
  -3  -3   4   13.28    0.43
  -3  -3   4   13.41    0.41
   2   3  -4    2.98    0.15
   2   3  -4    3.04    0.12
   2   3  -4    2.74    0.13
   2   3  -4    2.72    0.13
  -2  -3   4    2.90    0.12
  -2  -3   4    2.81    0.14
  -2  -3   4    2.81    0.13
  -2  -3   4    2.98    0.13
  -2  -3   4    2.82    0.14
   1   3  -4  227.83    5.43
   1   3  -4  227.65    5.64
   1   3  -4  230.17    6.43
   1   3  -4  233.36    7.46
   1   3  -4  218.03    6.08
  -1  -3   4  235.26    6.43
  -1  -3   4  224.13    7.44
  -1  -3   4  226.64    6.43
  -1  -3   4  222.24    5.79
  -1  -3   4  244.25    7.48
  -1  -3   4  220.01    6.08
   0   3  -4   12.38    0.33
   0   3  -4   13.08    0.39
   0   3  -4   12.12    0.38
   0   3  -4   12.19    0.36
   0   3  -4   13.06    0.39
   0   3  -4   13.02    0.37
   0   3  -4   12.89    0.44
   0  -3   4   12.34    0.38
   0  -3   4   12.09    0.39
   0  -3   4   12.61    0.36
  -1   3  -4   39.62    1.14
  -1   3  -4   41.21    1.01
  -1   3  -4   40.96    1.09
  -1   3  -4   42.18    1.38
  -1   3  -4   42.51    1.09
  -1   3  -4   42.39    1.19
   1  -3   4   43.22    1.10
   1  -3   4   41.58    1.20
   1  -3   4   41.53    1.09
   1  -3   4   39.97    1.14
  -2   3  -4    3.03    0.12
  -2   3  -4    3.11    0.11
  -2   3  -4    3.22    0.14
  -2   3  -4    2.93    0.11
   2  -3   4    2.88    0.12
  -3   3  -4   13.34    0.35
  -3   3  -4   13.28    0.38
  -3   3  -4   12.92    0.39
  -3   3  -4   12.83    0.47
   3  -3   4   12.93    0.42
   3  -3   4   12.91    0.45
   3  -3   4   12.62    0.41
   3  -3   4   14.40    0.46
  -4   3  -4   29.37    0.84
  -4   3  -4   31.17    0.77
  -4   3  -4   30.35    0.82
   4  -3   4   30.41    0.88
   4  -3   4   29.49    1.02
   4  -3   4   30.66    0.85
   4  -3   4   30.47    0.91
  -5   3  -4   12.00    0.37
  -5   3  -4   11.75    0.37
  -5   3  -4   11.95    0.35
   5  -3   4   11.17    0.40
   5  -3   4   12.14    0.41
   5  -3   4   11.90    0.38
   5  -3   4   12.57    0.44
  -6   3  -4    0.25    0.05
   6  -3   4    0.23    0.06
   6  -3   4    0.20    0.05
   7  -3   4    0.49    0.08
   8  -3   4    0.03    0.05
   9  -3   4    0.08    0.07
   8   2  -4    1.49    0.15
   8   2  -4    1.54    0.14
   7   2  -4   -0.07    0.05
   6   2  -4    3.70    0.18
   5   2  -4    1.39    0.10
  -5  -2   4    1.26    0.12
  -5  -2   4    1.22    0.12
   4   2  -4    1.21    0.10
  -4  -2   4    1.21    0.12
  -4  -2   4    1.50    0.10
  -4  -2   4    1.37    0.09
  -4  -2   4    1.47    0.12
   3   2  -4    0.93    0.08
  -3  -2   4    0.82    0.08
  -3  -2   4    0.80    0.06
  -3  -2   4    0.90    0.09
  -3  -2   4    0.82    0.07
   2   2  -4    0.03    0.02
   2   2  -4    0.01    0.02
   2   2  -4    0.05    0.02
  -2  -2   4    0.04    0.02
  -2  -2   4   -0.02    0.02
  -2  -2   4    0.01    0.02
  -2  -2   4    0.05    0.02
  -2  -2   4   -0.03    0.03
  -2  -2   4    0.02    0.02
   1   2  -4   26.64    0.71
   1   2  -4   25.02    0.74
   1   2  -4   27.96    0.89
   1   2  -4   26.59    0.77
   1   2  -4   27.16    0.77
  -1  -2   4   25.90    0.78
  -1  -2   4   26.63    0.71
  -1  -2   4   24.70    0.74
   0   2  -4   31.81    0.98
   0   2  -4   35.89    1.14
   0   2  -4   35.79    1.14
   0   2  -4   33.53    0.96
   0   2  -4   34.42    0.92
   0   2  -4   35.48    0.92
   0   2  -4   34.79    0.84
   0   2  -4   36.45    0.99
   0  -2   4   35.18    0.91
   0  -2   4   33.87    0.99
   0  -2   4   33.76    0.96
   0  -2   4   34.64    1.00
  -1   2  -4   15.12    0.49
  -1   2  -4   14.76    0.41
  -1   2  -4   14.81    0.43
  -1   2  -4   14.22    0.42
  -1   2  -4   15.50    0.49
  -1   2  -4   14.39    0.41
  -1   2  -4   14.63    0.37
   1  -2   4   15.16    0.41
   1  -2   4   14.09    0.43
   1  -2   4   14.22    0.42
   1  -2   4   14.53    0.41
  -2   2  -4   30.58    0.80
  -2   2  -4   30.86    1.00
  -2   2  -4   29.05    0.83
  -2   2  -4   30.21    0.74
   2  -2   4   29.55    0.87
  -3   2  -4    5.18    0.20
  -3   2  -4    4.93    0.16
  -3   2  -4    4.89    0.17
  -3   2  -4    4.95    0.15
   3  -2   4    4.57    0.18
   3  -2   4    4.83    0.18
  -4   2  -4   41.21    1.13
  -4   2  -4   41.99    1.03
  -4   2  -4   41.00    1.10
   4  -2   4   40.71    1.18
   4  -2   4   41.49    1.22
   4  -2   4   42.12    1.13
   4  -2   4   40.53    1.37
   4  -2   4   41.14    1.37
  -5   2  -4   31.38    0.83
  -5   2  -4   30.98    0.88
   5  -2   4   33.83    0.95
   5  -2   4   31.75    0.98
   5  -2   4   32.25    0.91
   5  -2   4   32.64    1.09
  -6   2  -4    0.08    0.04
   6  -2   4    0.00    0.04
   6  -2   4    0.03    0.04
  -7   2  -4    0.39    0.07
   7  -2   4    0.30    0.07
   7  -2   4    0.24    0.07
   8  -2   4    0.49    0.09
   9  -2   4    0.03    0.07
   8   1  -4    5.57    0.26
   8   1  -4    5.28    0.25
   7   1  -4    0.02    0.05
   7   1  -4   -0.03    0.05
   6   1  -4    2.08    0.13
  -6  -1   4    2.15    0.16
   5   1  -4   11.55    0.35
  -5  -1   4   11.19    0.38
  -5  -1   4   11.25    0.37
  -5  -1   4   10.77    0.43
   4   1  -4    0.20    0.05
   4   1  -4    0.17    0.04
  -4  -1   4    0.25    0.05
  -4  -1   4    0.21    0.04
  -4  -1   4    0.11    0.04
  -4  -1   4    0.18    0.05
  -4  -1   4    0.06    0.03
   3   1  -4   74.57    2.45
   3   1  -4   74.09    2.12
  -3  -1   4   73.44    2.43
  -3  -1   4   74.05    2.13
  -3  -1   4   73.87    1.79
  -3  -1   4   70.86    2.01
  -3  -1   4   76.98    2.44
  -3  -1   4   71.84    1.92
   2   1  -4    0.91    0.06
   2   1  -4    0.90    0.06
  -2  -1   4    0.89    0.05
  -2  -1   4    0.78    0.06
  -2  -1   4    0.62    0.07
  -2  -1   4    0.81    0.04
  -2  -1   4    0.80    0.06
  -2  -1   4    0.85    0.05
   1   1  -4   73.41    2.08
   1   1  -4   74.06    1.90
   1   1  -4   74.89    2.41
   1   1  -4   77.26    2.41
   1   1  -4   73.59    2.08
  -1  -1   4   72.57    2.09
  -1  -1   4   69.86    1.99
  -1  -1   4   74.44    1.90
   0   1  -4    6.28    0.19
   0   1  -4    6.34    0.19
   0   1  -4    6.16    0.16
   0  -1   4    6.18    0.19
   0  -1   4    6.32    0.19
   0  -1   4    5.82    0.19
  -1   1  -4   11.22    0.32
  -1   1  -4   11.32    0.28
  -1   1  -4   11.35    0.32
   1  -1   4   11.56    0.32
   1  -1   4   11.15    0.33
   1  -1   4   11.23    0.32
  -2   1  -4    1.12    0.06
  -2   1  -4    1.21    0.06
  -2   1  -4    1.16    0.05
  -2   1  -4    1.19    0.06
  -2   1  -4    1.14    0.06
   2  -1   4    1.17    0.06
   2  -1   4    1.24    0.06
  -3   1  -4    0.15    0.03
  -3   1  -4    0.04    0.02
  -3   1  -4    0.06    0.02
   3  -1   4    0.06    0.02
   3  -1   4    0.09    0.03
  -4   1  -4   33.21    0.82
  -4   1  -4   32.39    0.87
   4  -1   4   30.35    0.94
   4  -1   4   32.39    1.08
   4  -1   4   32.91    0.98
   4  -1   4   33.15    0.90
  -5   1  -4   18.54    0.55
  -5   1  -4   19.24    0.52
   5  -1   4   18.92    0.66
   5  -1   4   18.83    0.59
   5  -1   4   19.41    0.57
   5  -1   4   18.97    0.62
  -6   1  -4    0.39    0.06
   6  -1   4    0.39    0.06
   6  -1   4    0.41    0.07
   7  -1   4    0.03    0.06
   7  -1   4   -0.04    0.06
   8  -1   4    0.07    0.06
   8   0  -4    5.08    0.24
   8   0  -4    4.74    0.23
   7   0  -4    0.69    0.10
   7   0  -4    0.82    0.10
   6   0  -4    0.83    0.09
  -6   0   4    0.72    0.08
  -6   0   4    0.80    0.10
   5   0  -4    0.33    0.06
  -5   0   4    0.26    0.06
  -5   0   4    0.33    0.06
  -5   0   4    0.25    0.05
  -5   0   4    0.38    0.06
   4   0  -4    2.68    0.13
   4   0  -4    2.95    0.15
  -4   0   4    2.89    0.15
  -4   0   4    2.72    0.14
  -4   0   4    2.72    0.13
  -4   0   4    2.93    0.14
  -4   0   4    2.90    0.13
   3   0  -4   62.22    1.80
   3   0  -4   64.44    2.09
   3   0  -4   63.07    1.53
  -3   0   4   66.19    2.08
  -3   0   4   61.00    2.07
  -3   0   4   62.70    1.82
  -3   0   4   60.92    1.72
  -3   0   4   61.82    1.64
  -3   0   4   63.19    1.52
   2   0  -4    8.72    0.28
   2   0  -4    8.62    0.24
   2   0  -4    8.83    0.26
   2   0  -4    9.19    0.32
  -2   0   4    8.67    0.28
  -2   0   4    8.33    0.28
  -2   0   4    9.01    0.27
   1   0  -4   13.16    0.36
   1   0  -4   12.69    0.32
  -1   0   4   13.42    0.36
  -1   0   4   12.42    0.38
  -1   0   4   12.83    0.38
   0   0  -4    4.65    0.15
   0   0  -4    4.60    0.15
   0   0   4    4.47    0.14
   0   0   4    4.82    0.15
  -1   0  -4    5.87    0.17
  -1   0  -4    5.48    0.17
   1   0   4    5.88    0.18
  -2   0  -4   40.58    1.14
  -2   0  -4   40.95    1.32
  -2   0  -4   38.80    0.97
  -2   0  -4   39.19    1.04
   2   0   4   39.15    1.15
   2   0   4   40.11    1.04
  -3   0  -4    2.01    0.09
  -3   0  -4    1.90    0.10
  -3   0  -4    1.81    0.08
   3   0   4    1.86    0.10
   3   0   4    1.81    0.10
  -4   0  -4   27.01    0.68
  -4   0  -4   25.94    0.72
   4   0   4   26.67    0.81
   4   0   4   27.03    0.74
   4   0   4   24.83    0.77
   4   0   4   26.51    0.88
  -5   0  -4    3.17    0.14
  -5   0  -4    2.97    0.14
   5   0   4    3.02    0.14
   5   0   4    3.00    0.16
   5   0   4    3.17    0.15
   5   0   4    3.03    0.16
  -6   0  -4    1.42    0.10
   6   0   4    1.54    0.11
   6   0   4    1.33    0.12
   7   0   4    0.08    0.06
   7   0   4    0.06    0.06
   8   0   4    0.09    0.07
   8  -1  -4    3.29    0.18
   8  -1  -4    3.46    0.19
   7  -1  -4    1.30    0.11
   7  -1  -4    1.44    0.12
  -7   1   4    1.50    0.15
   6  -1  -4    0.08    0.05
  -6   1   4    0.06    0.05
  -6   1   4    0.20    0.05
  -6   1   4    0.11    0.06
   5  -1  -4    5.90    0.22
  -5   1   4    5.63    0.21
  -5   1   4    5.78    0.25
  -5   1   4    5.92    0.23
  -5   1   4    5.71    0.22
  -5   1   4    6.22    0.24
   4  -1  -4    8.90    0.34
  -4   1   4    8.42    0.29
  -4   1   4    8.44    0.32
  -4   1   4    8.53    0.28
  -4   1   4    8.25    0.28
   3  -1  -4   35.87    0.91
   3  -1  -4   37.16    1.07
   3  -1  -4   37.92    1.24
  -3   1   4   35.81    0.96
  -3   1   4   36.03    1.22
  -3   1   4   38.98    1.22
  -3   1   4   37.43    0.90
  -3   1   4   34.12    1.02
  -3   1   4   36.74    1.08
  -3   1   4   37.03    0.98
   2  -1  -4    6.88    0.20
   2  -1  -4    7.40    0.26
   2  -1  -4    7.15    0.23
   2  -1  -4    7.34    0.22
  -2   1   4    7.08    0.22
  -2   1   4    6.67    0.23
  -2   1   4    7.24    0.23
   1  -1  -4   12.22    0.31
   1  -1  -4   12.80    0.35
  -1   1   4   13.16    0.37
   0  -1  -4    0.07    0.02
   0   1   4    0.05    0.02
   0   1   4    0.05    0.01
  -1  -1  -4    0.87    0.04
  -1  -1  -4    0.83    0.04
   1   1   4    0.90    0.05
   1   1   4    0.82    0.04
  -2  -1  -4   17.74    0.49
  -2  -1  -4   18.60    0.62
   2   1   4   18.64    0.50
   2   1   4   17.97    0.55
  -3  -1  -4    9.59    0.29
  -3  -1  -4   10.11    0.36
   3   1   4    9.36    0.32
   3   1   4    9.29    0.32
  -4  -1  -4    5.71    0.20
  -4  -1  -4    5.58    0.20
   4   1   4    5.80    0.20
   4   1   4    5.61    0.23
   4   1   4    5.54    0.21
   4   1   4    5.74    0.22
  -5  -1  -4    1.21    0.09
  -5  -1  -4    1.08    0.09
   5   1   4    1.21    0.10
   5   1   4    1.30    0.08
   5   1   4    1.16    0.12
   5   1   4    1.27    0.10
  -6  -1  -4   -0.02    0.04
   6   1   4   -0.01    0.04
   6   1   4    0.02    0.05
   7   1   4    3.49    0.20
   7   1   4    3.39    0.18
   8   1   4    0.18    0.08
   9  -2  -4   -0.03    0.07
   8  -2  -4    2.80    0.17
   8  -2  -4    2.73    0.17
   7  -2  -4    0.47    0.07
   7  -2  -4    0.40    0.07
  -7   2   4    0.49    0.09
  -7   2   4    0.56    0.08
   6  -2  -4    0.78    0.08
   6  -2  -4    0.80    0.08
  -6   2   4    0.95    0.10
  -6   2   4    0.86    0.09
  -6   2   4    0.80    0.09
   5  -2  -4   10.63    0.32
  -5   2   4    9.93    0.33
  -5   2   4   10.31    0.35
  -5   2   4    9.86    0.39
  -5   2   4   10.18    0.34
  -5   2   4   10.33    0.33
  -5   2   4   10.40    0.32
   4  -2  -4    0.29    0.04
  -4   2   4    0.14    0.04
  -4   2   4    0.16    0.03
  -4   2   4    0.20    0.04
  -4   2   4    0.19    0.04
  -4   2   4    0.16    0.04
   3  -2  -4   34.17    0.99
   3  -2  -4   34.65    1.14
   3  -2  -4   33.84    0.84
  -3   2   4   32.80    0.88
  -3   2   4   33.81    0.99
  -3   2   4   32.45    1.11
  -3   2   4   34.23    0.90
  -3   2   4   32.09    0.94
  -3   2   4   34.05    0.83
  -3   2   4   34.64    1.12
   2  -2  -4   11.95    0.33
   2  -2  -4   11.92    0.31
   2  -2  -4   12.70    0.42
  -2   2   4   11.70    0.36
  -2   2   4   12.23    0.37
   1  -2  -4    1.10    0.04
   1  -2  -4    1.14    0.05
  -1   2   4    1.03    0.06
  -1   2   4    1.09    0.05
  -1   2   4    1.09    0.05
   0  -2  -4   14.43    0.38
   0  -2  -4   14.87    0.39
   0  -2  -4   13.85    0.36
   0   2   4   14.90    0.39
   0   2   4   14.24    0.38
   0   2   4   14.13    0.42
  -1  -2  -4    0.01    0.01
  -1  -2  -4    0.02    0.01
  -1  -2  -4    0.06    0.02
   1   2   4    0.08    0.02
   1   2   4    0.01    0.01
  -2  -2  -4   25.74    0.69
  -2  -2  -4   27.53    0.89
   2   2   4   25.90    0.69
   2   2   4   25.38    0.78
   2   2   4   27.38    0.69
   2   2   4   24.59    0.75
  -3  -2  -4    1.38    0.07
   3   2   4    1.51    0.09
   3   2   4    1.38    0.09
  -4  -2  -4    2.84    0.13
   4   2   4    2.92    0.15
   4   2   4    2.97    0.15
   4   2   4    2.80    0.12
   4   2   4    2.87    0.13
  -5  -2  -4    0.99    0.09
   5   2   4    1.01    0.09
   5   2   4    0.85    0.09
   5   2   4    0.93    0.08
  -6  -2  -4    0.90    0.09
   6   2   4    0.99    0.10
   6   2   4    0.85    0.11
   7   2   4    2.10    0.15
   7   2   4    2.35    0.18
   8   2   4    1.07    0.13
   9  -3  -4    1.83    0.15
   8  -3  -4    0.93    0.11
   8  -3  -4    0.92    0.11
  -8   3   4    0.93    0.12
   7  -3  -4    0.07    0.05
   7  -3  -4    0.02    0.05
  -7   3   4    0.12    0.06
  -7   3   4   -0.02    0.05
  -7   3   4    0.09    0.05
  -7   3   4    0.01    0.06
   6  -3  -4    8.60    0.30
   6  -3  -4    8.31    0.28
  -6   3   4    8.99    0.29
  -6   3   4    8.86    0.33
  -6   3   4    8.36    0.30
  -6   3   4    8.21    0.31
   5  -3  -4   15.86    0.48
   5  -3  -4   16.78    0.47
  -5   3   4   16.27    0.51
  -5   3   4   15.68    0.48
  -5   3   4   15.69    0.48
  -5   3   4   16.79    0.48
  -5   3   4   16.09    0.46
  -5   3   4   16.03    0.58
  -4   3   4    0.66    0.05
  -4   3   4    0.60    0.05
  -4   3   4    0.53    0.06
  -4   3   4    0.71    0.06
  -4   3   4    0.52    0.06
   3  -3  -4   10.34    0.33
   3  -3  -4   10.36    0.29
   3  -3  -4   10.64    0.38
  -3   3   4    9.90    0.30
  -3   3   4   10.61    0.35
  -3   3   4    9.97    0.35
  -3   3   4   10.09    0.34
  -3   3   4    9.62    0.32
   2  -3  -4   20.23    0.59
   2  -3  -4   20.04    0.53
   2  -3  -4   19.58    0.50
   2  -3  -4   20.70    0.68
  -2   3   4   20.17    0.54
  -2   3   4   19.21    0.57
  -2   3   4   19.91    0.60
  -2   3   4   20.04    0.53
   1  -3  -4    0.28    0.02
   1  -3  -4    0.32    0.03
   1  -3  -4    0.29    0.03
   1  -3  -4    0.22    0.03
   1  -3  -4    0.28    0.03
  -1   3   4    0.23    0.03
  -1   3   4    0.22    0.03
  -1   3   4    0.28    0.03
   0  -3  -4   15.37    0.50
   0  -3  -4   14.66    0.39
   0  -3  -4   15.04    0.39
   0  -3  -4   14.29    0.38
   0   3   4   14.83    0.39
   0   3   4   15.15    0.45
  -1  -3  -4   20.23    0.66
  -1  -3  -4   19.34    0.51
   1   3   4   19.40    0.54
   1   3   4   19.69    0.51
   1   3   4   18.85    0.59
  -2  -3  -4   13.70    0.38
  -2  -3  -4   13.80    0.50
   2   3   4   13.29    0.43
   2   3   4   13.89    0.45
   2   3   4   14.19    0.41
   2   3   4   14.59    0.39
  -3  -3  -4    5.44    0.18
   3   3   4    5.48    0.21
   3   3   4    5.58    0.23
  -4  -3  -4    1.20    0.08
   4   3   4    1.05    0.10
   4   3   4    1.38    0.09
   4   3   4    1.19    0.09
   4   3   4    1.23    0.07
   4   3   4    1.10    0.10
  -5  -3  -4    0.06    0.05
   5   3   4    0.04    0.04
   5   3   4    0.05    0.04
   5   3   4    0.04    0.05
  -6  -3  -4    0.43    0.08
   6   3   4    0.38    0.08
   6   3   4    0.39    0.07
   7   3   4    2.53    0.16
   7   3   4    3.10    0.20
   9  -4  -4    0.01    0.07
   8  -4  -4    1.27    0.12
  -8   4   4    1.07    0.13
  -8   4   4    1.00    0.13
   7  -4  -4    0.36    0.07
   7  -4  -4    0.35    0.07
  -7   4   4    0.33    0.07
  -7   4   4    0.27    0.07
  -7   4   4    0.41    0.09
  -7   4   4    0.38    0.08
   6  -4  -4    0.95    0.09
   6  -4  -4    1.00    0.09
  -6   4   4    0.79    0.09
  -6   4   4    0.97    0.10
  -6   4   4    0.88    0.10
   5  -4  -4   12.14    0.37
   5  -4  -4   12.81    0.37
  -5   4   4   12.18    0.40
  -5   4   4   12.40    0.38
  -5   4   4   11.36    0.37
  -5   4   4   11.71    0.38
  -5   4   4   12.33    0.37
  -5   4   4   11.98    0.45
  -4   4   4    0.48    0.06
  -4   4   4    0.50    0.05
  -4   4   4    0.52    0.06
   3  -4  -4   11.83    0.43
   3  -4  -4   11.90    0.33
  -3   4   4   11.47    0.37
  -3   4   4   11.91    0.35
  -3   4   4   12.10    0.39
  -3   4   4   12.05    0.41
  -3   4   4   11.29    0.41
  -3   4   4   11.68    0.33
   2  -4  -4    0.56    0.03
   2  -4  -4    0.56    0.05
   2  -4  -4    0.47    0.05
   2  -4  -4    0.49    0.05
  -2   4   4    0.46    0.03
  -2   4   4    0.57    0.05
  -2   4   4    0.68    0.05
  -2   4   4    0.55    0.05
   1  -4  -4    5.07    0.18
   1  -4  -4    5.32    0.20
   1  -4  -4    5.13    0.15
  -1   4   4    5.03    0.18
  -1   4   4    4.73    0.17
  -1   4   4    5.23    0.18
   0  -4  -4   30.76    1.00
   0  -4  -4   29.31    0.74
   0   4   4   29.58    0.87
   0   4   4   28.80    0.79
  -1  -4  -4    1.84    0.10
  -1  -4  -4    1.92    0.07
   1   4   4    1.97    0.07
   1   4   4    1.85    0.10
   1   4   4    1.81    0.10
   1   4   4    1.83    0.10
   1   4   4    1.89    0.10
  -2  -4  -4    5.36    0.17
   2   4   4    5.13    0.21
   2   4   4    4.97    0.20
   2   4   4    5.58    0.17
   2   4   4    5.14    0.19
  -3  -4  -4    4.21    0.15
   3   4   4    4.03    0.19
   3   4   4    4.15    0.19
   3   4   4    4.31    0.16
   4   4   4    0.49    0.05
   4   4   4    0.54    0.08
   4   4   4    0.51    0.06
   5   4   4    0.07    0.04
   5   4   4    0.06    0.05
   5   4   4    0.01    0.05
   6   4   4    0.40    0.07
   6   4   4    0.32    0.08
   6   4   4    0.33    0.07
   7   4   4    0.09    0.08
   7   4   4    0.03    0.06
   9  -5  -4   -0.09    0.06
  -9   5   4   -0.06    0.08
   8  -5  -4    0.25    0.07
  -8   5   4    0.28    0.09
  -8   5   4    0.48    0.09
  -8   5   4    0.28    0.08
   7  -5  -4    0.88    0.10
   7  -5  -4    0.71    0.09
  -7   5   4    0.90    0.11
  -7   5   4    0.86    0.11
   6  -5  -4   -0.05    0.04
   6  -5  -4    0.01    0.03
  -6   5   4    0.03    0.04
  -6   5   4    0.03    0.04
  -6   5   4    0.02    0.04
  -6   5   4    0.05    0.04
   5  -5  -4    6.34    0.23
  -5   5   4    6.46    0.25
  -5   5   4    6.27    0.26
  -5   5   4    6.18    0.23
  -5   5   4    6.53    0.24
  -4   5   4    3.40    0.13
  -4   5   4    3.71    0.17
  -4   5   4    3.68    0.15
  -4   5   4    3.57    0.16
  -4   5   4    3.42    0.15
  -3   5   4    5.91    0.21
  -3   5   4    5.72    0.22
  -3   5   4    5.94    0.20
  -3   5   4    5.69    0.18
   2  -5  -4    0.20    0.04
  -2   5   4    0.22    0.04
  -2   5   4    0.29    0.04
  -2   5   4    0.24    0.02
  -2   5   4    0.35    0.05
   1  -5  -4    0.08    0.03
   1  -5  -4    0.09    0.03
  -1   5   4    0.01    0.02
  -1   5   4    0.01    0.02
  -1   5   4    0.02    0.03
  -1   5   4   -0.02    0.03
   0   5   4   18.52    0.53
   0   5   4   19.50    0.58
   0   5   4   18.69    0.56
   0   5   4   17.82    0.52
   1   5   4    1.92    0.11
   1   5   4    1.92    0.11
   1   5   4    1.79    0.10
   1   5   4    1.79    0.10
   2   5   4    6.85    0.27
   2   5   4    6.44    0.24
   2   5   4    6.86    0.22
   2   5   4    6.51    0.25
   3   5   4    3.25    0.14
   3   5   4    2.98    0.16
   3   5   4    3.11    0.17
   4   5   4    0.71    0.09
   4   5   4    0.79    0.08
   5   5   4    2.13    0.16
   5   5   4    2.10    0.13
   6   5   4    0.11    0.06
   6   5   4    0.08    0.07
   7   5   4    1.16    0.14
   7   5   4    0.84    0.11
  -8   6   4    0.05    0.06
  -8   6   4   -0.06    0.07
  -8   6   4   -0.03    0.06
  -7   6   4    3.27    0.19
  -7   6   4    3.35    0.20
  -7   6   4    3.54    0.20
   6  -6  -4    0.51    0.07
  -6   6   4    0.55    0.08
  -6   6   4    0.54    0.08
  -6   6   4    0.51    0.07
  -5   6   4    7.08    0.25
  -5   6   4    7.39    0.28
  -5   6   4    7.12    0.26
  -4   6   4    1.88    0.11
  -4   6   4    1.90    0.11
  -4   6   4    1.88    0.11
  -4   6   4    1.90    0.12
  -3   6   4    0.20    0.04
  -3   6   4    0.03    0.03
  -3   6   4    0.03    0.02
  -3   6   4    0.00    0.03
  -2   6   4    2.21    0.12
  -2   6   4    2.19    0.10
  -2   6   4    2.20    0.11
  -2   6   4    2.32    0.11
  -2   6   4    2.11    0.11
  -1   6   4    0.72    0.07
  -1   6   4    0.79    0.07
  -1   6   4    0.84    0.07
  -1   6   4    0.75    0.06
   0   6   4    3.86    0.15
   0   6   4    3.88    0.17
   0   6   4    4.03    0.17
   1   6   4    4.62    0.18
   1   6   4    4.84    0.19
   1   6   4    4.59    0.21
   1   6   4    4.80    0.20
   2   6   4    1.08    0.10
   2   6   4    0.97    0.09
   2   6   4    0.90    0.09
   2   6   4    0.99    0.10
   3   6   4    2.72    0.14
   3   6   4    2.37    0.16
   4   6   4    0.73    0.10
   4   6   4    0.83    0.09
   5   6   4    0.02    0.05
   5   6   4   -0.02    0.05
   6   6   4    1.12    0.12
   6   6   4    1.39    0.15
  -8   7   4   -0.01    0.06
  -8   7   4    0.04    0.07
  -8   7   4    0.03    0.06
  -7   7   4    4.54    0.22
  -7   7   4    4.68    0.24
   6  -7  -4    0.07    0.05
  -6   7   4    0.11    0.05
  -6   7   4    0.06    0.05
  -5   7   4   10.60    0.37
  -5   7   4   10.46    0.33
  -5   7   4    9.79    0.34
  -4   7   4    2.67    0.14
  -4   7   4    2.74    0.14
  -4   7   4    2.65    0.14
  -4   7   4    2.75    0.15
  -3   7   4    1.78    0.10
  -3   7   4    1.71    0.10
  -3   7   4    1.65    0.11
  -3   7   4    1.49    0.09
  -2   7   4   12.97    0.40
  -2   7   4   12.12    0.39
  -2   7   4   12.38    0.37
  -2   7   4   12.14    0.44
  -2   7   4   12.30    0.37
  -2   7   4   12.96    0.39
  -1   7   4    1.12    0.09
  -1   7   4    1.63    0.11
  -1   7   4    1.19    0.08
  -1   7   4    1.08    0.08
  -1   7   4    1.35    0.10
   0   7   4    3.77    0.16
   0   7   4    3.82    0.17
   0   7   4    3.72    0.17
   1   7   4    2.26    0.13
   1   7   4    2.40    0.15
   1   7   4    2.40    0.13
   1   7   4    2.45    0.14
   2   7   4    1.43    0.11
   2   7   4    1.51    0.13
   2   7   4    1.25    0.11
   3   7   4    2.63    0.15
   3   7   4    2.68    0.17
   4   7   4    0.02    0.05
   4   7   4    0.11    0.07
   5   7   4    0.62    0.11
   5   7   4    0.59    0.09
   6   7   4   -0.01    0.06
   6   7   4    0.33    0.10
  -8   8   4    0.05    0.07
  -8   8   4   -0.09    0.06
  -8   8   4   -0.01    0.06
  -7   8   4    1.60    0.16
  -7   8   4    1.65    0.14
  -6   8   4    0.25    0.07
  -6   8   4    0.19    0.06
  -5   8   4    6.51    0.27
  -5   8   4    6.04    0.24
  -5   8   4    6.25    0.24
  -4   8   4    2.85    0.15
  -4   8   4    2.85    0.17
  -4   8   4    2.94    0.15
  -3   8   4    1.85    0.11
  -3   8   4    1.79    0.10
  -3   8   4    1.80    0.11
  -3   8   4    1.97    0.13
  -3   8   4    1.95    0.13
  -2   8   4   11.96    0.37
  -2   8   4   12.22    0.39
  -2   8   4   12.37    0.39
  -2   8   4   11.69    0.39
  -2   8   4   11.66    0.43
  -2   8   4   12.05    0.37
  -1   8   4    4.92    0.20
  -1   8   4    5.15    0.19
  -1   8   4    5.08    0.21
  -1   8   4    4.70    0.21
  -1   8   4    4.66    0.19
   0   8   4    9.83    0.34
   0   8   4    8.94    0.34
   0   8   4    9.25    0.31
   0   8   4    9.58    0.33
   1   8   4    9.95    0.35
   1   8   4    9.48    0.36
   1   8   4   10.22    0.33
   2   8   4    0.16    0.05
   2   8   4    0.14    0.06
   2   8   4    0.06    0.05
   3   8   4    0.60    0.10
   3   8   4    0.49    0.08
   4   8   4    2.26    0.18
   4   8   4    2.14    0.15
   5   8   4    0.24    0.09
   5   8   4    0.33    0.08
  -8   9   4   -0.02    0.05
  -8   9   4    0.00    0.07
  -7   9   4    0.53    0.09
  -7   9   4    0.55    0.10
  -6   9   4    0.35    0.08
  -6   9   4    0.24    0.07
  -5   9   4    0.54    0.08
  -5   9   4    0.70    0.09
  -5   9   4    0.61    0.09
  -4   9   4    0.42    0.07
  -4   9   4    0.43    0.08
  -4   9   4    0.43    0.08
  -4   9   4    0.21    0.06
  -3   9   4    2.22    0.13
  -3   9   4    2.33    0.15
  -3   9   4    2.32    0.15
  -3   9   4    2.29    0.13
  -2   9   4    0.57    0.07
  -2   9   4    0.65    0.09
  -2   9   4    0.62    0.08
  -2   9   4    0.62    0.07
  -2   9   4    0.79    0.09
  -1   9   4    0.06    0.04
  -1   9   4   -0.04    0.04
  -1   9   4    0.07    0.06
  -1   9   4    0.03    0.05
   0   9   4    0.10    0.06
   0   9   4    0.09    0.05
   0   9   4    0.05    0.05
   1   9   4    0.38    0.08
   1   9   4    0.46    0.08
   1   9   4    0.41    0.08
   2   9   4    1.99    0.14
   2   9   4    1.69    0.16
   2   9   4    1.86    0.14
   3   9   4    0.93    0.12
   3   9   4    1.08    0.11
   4   9   4    0.13    0.07
   4   9   4    0.16    0.08
  -7  10   4    0.44    0.10
  -7  10   4    0.60    0.10
  -6  10   4    0.22    0.07
  -6  10   4    0.12    0.07
  -5  10   4   -0.05    0.05
  -5  10   4   -0.05    0.04
  -4  10   4    2.56    0.17
  -4  10   4    2.43    0.16
  -4  10   4    2.13    0.14
  -4  10   4    2.23    0.15
  -3  10   4    0.73    0.11
  -3  10   4    0.51    0.07
  -3  10   4    0.61    0.08
  -3  10   4    0.66    0.09
  -2  10   4    8.65    0.30
  -2  10   4    8.50    0.30
  -2  10   4    8.43    0.32
  -2  10   4    8.69    0.33
  -1  10   4    2.97    0.18
  -1  10   4    2.70    0.17
  -1  10   4    2.96    0.16
  -1  10   4    2.99    0.15
   0  10   4    2.29    0.14
   0  10   4    1.97    0.15
   0  10   4    2.00    0.17
   1  10   4    0.20    0.07
   1  10   4    0.13    0.07
   1  10   4    0.08    0.07
   2  10   4    0.03    0.06
   2  10   4   -0.04    0.06
   3  10   4    0.61    0.11
   3  10   4    0.55    0.10
  -7  11   4    0.23    0.08
  -7  11   4    0.12    0.07
  -6  11   4    1.78    0.16
  -6  11   4    1.55    0.14
  -5  11   4    0.60    0.10
  -5  11   4    0.53    0.09
  -5  11   4    0.74    0.12
  -4  11   4    0.36    0.10
  -4  11   4    0.22    0.07
  -4  11   4    0.23    0.08
  -4  11   4    0.27    0.07
  -3  11   4    0.04    0.05
  -3  11   4   -0.08    0.06
  -3  11   4    0.00    0.06
  -3  11   4   -0.01    0.05
  -2  11   4   -0.05    0.06
  -2  11   4   -0.04    0.07
  -2  11   4   -0.01    0.04
  -1  11   4    1.62    0.16
  -1  11   4    1.68    0.14
  -1  11   4    1.60    0.12
  -1  11   4    1.57    0.14
   0  11   4    0.30    0.09
   0  11   4    0.64    0.09
   1  11   4   -0.01    0.06
   1  11   4    0.04    0.07
   2  11   4   -0.01    0.07
   2  11   4    0.02    0.07
  -6  12   4    0.37    0.09
  -6  12   4    0.27    0.08
  -6  12   4    0.39    0.11
  -5  12   4    0.05    0.07
  -5  12   4    0.03    0.06
  -5  12   4    0.08    0.09
  -4  12   4    2.95    0.19
  -4  12   4    2.59    0.18
  -4  12   4    2.08    0.15
  -3  12   4    0.17    0.08
  -3  12   4    0.12    0.06
  -2  12   4    2.08    0.14
  -2  12   4    2.38    0.16
  -1  12   4    0.88    0.12
  -1  12   4    0.76    0.11
   0  12   4    0.25    0.09
   0  12   4    0.28    0.08
   1  12   4    0.91    0.13
   1  12   4    0.70    0.11
  -4  13   4   -0.08    0.04
  -3  13   4    0.19    0.08
  -3  13   4    0.08    0.06
  -2  13   4    0.52    0.09
  -2  13   4    0.80    0.11
  -1  13   4    1.21    0.15
  -1  13   4    1.40    0.15
  -1  13  -5    0.50    0.09
  -1  13  -5    0.45    0.09
  -2  13  -5    3.71    0.21
  -2  13  -5    3.91    0.22
  -3  13  -5    0.46    0.09
  -3  13  -5    0.34    0.08
  -4  13  -5    0.00    0.06
  -4  13  -5   -0.09    0.06
   1  12  -5    0.24    0.10
   1  12  -5    0.33    0.07
   0  12  -5    0.66    0.10
  -1  12  -5    5.30    0.24
  -1  12  -5    5.61    0.25
  -2  12  -5    0.87    0.11
  -2  12  -5    0.90    0.11
  -3  12  -5    5.85    0.26
  -3  12  -5    5.41    0.25
  -4  12  -5    0.66    0.10
  -4  12  -5    0.56    0.09
  -5  12  -5    1.94    0.16
  -5  12  -5    1.69    0.15
  -6  12  -5    2.28    0.17
  -6  12  -5    2.66    0.19
   2  11  -5   -0.02    0.08
   2  11  -5    0.04    0.06
   2  11  -5    0.02    0.05
   1  11  -5    2.79    0.17
   1  11  -5    3.05    0.17
   0  11  -5    7.89    0.30
   0  11  -5    6.79    0.28
  -1  11  -5    0.43    0.07
  -1  11  -5    0.55    0.08
  -2  11  -5    3.47    0.19
  -2  11  -5    3.19    0.17
  -3  11  -5    5.94    0.26
  -3  11  -5    5.41    0.24
  -4  11  -5    0.80    0.10
  -4  11  -5    0.79    0.09
  -5  11  -5    1.88    0.16
  -5  11  -5    1.69    0.13
  -6  11  -5    2.52    0.18
  -6  11  -5    2.30    0.16
  -7  11  -5    0.41    0.08
   3  10  -5    2.48    0.20
   3  10  -5    2.88    0.18
   2  10  -5    0.16    0.06
   2  10  -5    0.10    0.07
   2  10  -5    0.22    0.09
   1  10  -5    2.43    0.15
   1  10  -5    2.45    0.16
   1  10  -5    2.40    0.15
   0  10  -5    2.37    0.15
   0  10  -5    2.25    0.14
  -1  10  -5    1.34    0.13
  -1  10  -5    1.47    0.11
  -2  10  -5    2.42    0.15
  -2  10  -5    2.33    0.14
  -3  10  -5    0.79    0.10
  -3  10  -5    0.75    0.09
  -4  10  -5   -0.02    0.04
  -4  10  -5   -0.07    0.05
  -5  10  -5    2.07    0.16
  -5  10  -5    2.45    0.15
  -6  10  -5    2.06    0.14
  -6  10  -5    2.14    0.16
  -7  10  -5    0.74    0.10
  -7  10  -5    0.76    0.11
   7 -10   5    0.83    0.12
   4   9  -5    0.31    0.08
   4   9  -5    0.13    0.08
   3   9  -5    2.77    0.20
   3   9  -5    2.80    0.17
   2   9  -5    6.76    0.30
   2   9  -5    7.16    0.27
   2   9  -5    7.39    0.28
  -2  -9   5    7.00    0.28
   1   9  -5    2.99    0.15
   1   9  -5    2.92    0.16
   1   9  -5    2.70    0.15
  -1  -9   5    2.38    0.16
   0   9  -5    2.32    0.14
   0   9  -5    2.12    0.13
  -1   9  -5    4.20    0.18
  -1   9  -5    3.99    0.19
  -1   9  -5    3.86    0.18
  -2   9  -5    0.38    0.07
  -2   9  -5    0.46    0.07
  -2   9  -5    0.38    0.06
   2  -9   5    0.59    0.08
  -3   9  -5    0.07    0.05
  -3   9  -5    0.20    0.06
  -3   9  -5    0.06    0.04
   3  -9   5    0.09    0.05
  -4   9  -5    0.76    0.09
  -4   9  -5    0.82    0.09
  -4   9  -5    0.59    0.08
   4  -9   5    0.61    0.09
  -5   9  -5    3.44    0.17
  -5   9  -5    3.54    0.19
   5  -9   5    3.34    0.19
   5  -9   5    3.74    0.20
  -6   9  -5    2.65    0.17
  -6   9  -5    2.68    0.15
   6  -9   5    2.64    0.17
   6  -9   5    3.26    0.19
  -7   9  -5    0.03    0.06
   7  -9   5    0.11    0.06
  -8   9  -5    0.01    0.07
   8  -9   5    0.10    0.08
   5   8  -5    2.13    0.17
   4   8  -5    0.78    0.11
   4   8  -5    0.98    0.13
   3   8  -5    0.56    0.09
   3   8  -5    0.59    0.10
   3   8  -5    0.47    0.08
   2   8  -5    6.61    0.26
   2   8  -5    6.76    0.28
   2   8  -5    6.70    0.26
  -2  -8   5    7.22    0.27
  -2  -8   5    7.01    0.28
   1   8  -5    3.90    0.17
   1   8  -5    3.78    0.18
   1   8  -5    3.91    0.19
  -1  -8   5    4.15    0.20
  -1  -8   5    3.68    0.18
  -1  -8   5    3.78    0.18
   0   8  -5    2.16    0.12
   0   8  -5    2.01    0.12
   0   8  -5    2.02    0.14
   0   8  -5    2.37    0.12
   0   8  -5    2.35    0.13
   0  -8   5    2.52    0.13
   0  -8   5    2.39    0.15
   0  -8   5    2.16    0.14
   0  -8   5    2.21    0.13
  -1   8  -5    8.40    0.29
  -1   8  -5    8.07    0.29
  -1   8  -5    8.87    0.31
  -1   8  -5    8.99    0.29
   1  -8   5    9.00    0.34
   1  -8   5    8.72    0.29
   1  -8   5    8.23    0.31
  -2   8  -5    1.14    0.09
  -2   8  -5    1.04    0.10
  -2   8  -5    1.04    0.08
  -2   8  -5    0.95    0.08
   2  -8   5    1.02    0.09
   2  -8   5    1.01    0.08
   2  -8   5    1.02    0.10
  -3   8  -5    0.46    0.07
  -3   8  -5    0.31    0.05
  -3   8  -5    0.30    0.06
  -3   8  -5    0.42    0.05
   3  -8   5    0.36    0.07
   3  -8   5    0.50    0.08
  -4   8  -5    1.10    0.09
  -4   8  -5    0.93    0.09
   4  -8   5    0.95    0.10
   4  -8   5    1.04    0.11
  -5   8  -5    3.22    0.15
  -5   8  -5    3.44    0.16
  -5   8  -5    3.45    0.17
   5  -8   5    3.08    0.17
   5  -8   5    3.46    0.19
  -6   8  -5    5.97    0.26
  -6   8  -5    6.17    0.23
   6  -8   5    5.58    0.26
   6  -8   5    6.38    0.27
  -7   8  -5    0.06    0.06
   7  -8   5    0.03    0.06
  -8   8  -5    0.14    0.08
   8  -8   5    0.07    0.07
   6   7  -5    0.50    0.10
   5   7  -5    0.01    0.06
   4   7  -5    0.05    0.06
   4   7  -5    0.13    0.07
   3   7  -5    0.18    0.06
   3   7  -5    0.20    0.07
   3   7  -5    0.30    0.06
  -3  -7   5    0.27    0.06
   2   7  -5    7.53    0.26
   2   7  -5    7.49    0.29
   2   7  -5    7.34    0.27
  -2  -7   5    7.44    0.29
  -2  -7   5    7.33    0.28
  -2  -7   5    7.40    0.27
   1   7  -5    5.48    0.20
   1   7  -5    5.35    0.23
   1   7  -5    5.19    0.21
   1   7  -5    5.33    0.21
  -1  -7   5    5.81    0.22
  -1  -7   5    5.36    0.21
  -1  -7   5    5.37    0.22
  -1  -7   5    5.43    0.23
  -1  -7   5    5.40    0.25
   0   7  -5   12.01    0.36
   0   7  -5   12.54    0.40
   0   7  -5   11.97    0.37
   0   7  -5   12.02    0.38
   0  -7   5   11.47    0.39
   0  -7   5   11.79    0.38
   0  -7   5   12.54    0.38
   0  -7   5   12.14    0.43
   0  -7   5   11.62    0.45
   0  -7   5   12.51    0.40
  -1   7  -5    4.21    0.17
  -1   7  -5    3.86    0.16
  -1   7  -5    3.93    0.18
  -1   7  -5    4.05    0.17
   1  -7   5    3.96    0.18
   1  -7   5    4.04    0.17
   1  -7   5    3.74    0.18
   1  -7   5    4.12    0.20
   1  -7   5    4.24    0.17
  -2   7  -5   -0.03    0.03
  -2   7  -5   -0.03    0.02
  -2   7  -5   -0.01    0.03
  -2   7  -5    0.01    0.03
   2  -7   5   -0.03    0.03
   2  -7   5   -0.05    0.03
   2  -7   5    0.01    0.03
   2  -7   5    0.10    0.04
  -3   7  -5    7.88    0.27
  -3   7  -5    8.22    0.29
  -3   7  -5    8.50    0.27
  -3   7  -5    7.98    0.26
   3  -7   5    8.49    0.30
   3  -7   5    8.32    0.33
   3  -7   5    8.18    0.32
   3  -7   5    8.15    0.30
  -4   7  -5    5.60    0.22
  -4   7  -5    5.57    0.20
  -4   7  -5    5.20    0.20
   4  -7   5    5.45    0.24
   4  -7   5    5.92    0.23
   4  -7   5    5.55    0.23
  -5   7  -5    0.58    0.07
  -5   7  -5    0.61    0.07
  -5   7  -5    0.57    0.07
   5  -7   5    0.55    0.08
   5  -7   5    0.51    0.08
  -6   7  -5    9.38    0.34
  -6   7  -5    9.28    0.32
   6  -7   5    9.31    0.35
   6  -7   5    9.59    0.36
  -7   7  -5    6.96    0.28
   7  -7   5    6.78    0.29
   8  -7   5    0.43    0.10
   6   6  -5    1.55    0.15
   5   6  -5    0.33    0.08
   4   6  -5    1.28    0.12
   4   6  -5    1.35    0.11
   4   6  -5    1.27    0.12
   3   6  -5    1.47    0.12
   3   6  -5    1.74    0.11
   3   6  -5    1.69    0.13
   3   6  -5    1.71    0.12
  -3  -6   5    1.79    0.13
  -3  -6   5    1.79    0.14
   2   6  -5    3.12    0.16
   2   6  -5    2.98    0.14
   2   6  -5    2.95    0.14
  -2  -6   5    3.32    0.16
  -2  -6   5    3.00    0.16
  -2  -6   5    3.03    0.16
  -2  -6   5    2.87    0.15
  -2  -6   5    3.06    0.16
   1   6  -5   14.94    0.44
   1   6  -5   14.91    0.45
   1   6  -5   14.83    0.43
   1   6  -5   14.26    0.46
   1   6  -5   14.36    0.41
  -1  -6   5   14.63    0.47
  -1  -6   5   14.20    0.44
  -1  -6   5   14.34    0.53
  -1  -6   5   15.21    0.46
  -1  -6   5   14.45    0.45
  -1  -6   5   15.11    0.51
   0   6  -5    0.85    0.07
   0   6  -5    0.76    0.07
   0   6  -5    0.73    0.07
   0   6  -5    0.74    0.07
   0  -6   5    0.72    0.07
   0  -6   5    0.78    0.06
   0  -6   5    0.68    0.07
   0  -6   5    0.78    0.08
   0  -6   5    0.72    0.07
  -1   6  -5   14.40    0.43
  -1   6  -5   14.23    0.45
  -1   6  -5   14.74    0.40
  -1   6  -5   13.83    0.42
   1  -6   5   13.97    0.42
   1  -6   5   13.85    0.51
   1  -6   5   14.93    0.43
   1  -6   5   14.12    0.47
  -2   6  -5    1.81    0.10
  -2   6  -5    1.91    0.10
  -2   6  -5    1.89    0.10
  -2   6  -5    2.01    0.11
   2  -6   5    1.90    0.12
   2  -6   5    1.93    0.10
   2  -6   5    1.84    0.10
   2  -6   5    1.78    0.11
   2  -6   5    1.88    0.11
  -3   6  -5    8.88    0.30
  -3   6  -5    8.78    0.27
  -3   6  -5    8.86    0.28
  -3   6  -5    8.65    0.28
   3  -6   5    8.57    0.31
   3  -6   5    8.78    0.33
   3  -6   5    9.21    0.31
   3  -6   5    8.82    0.32
  -4   6  -5    8.35    0.26
  -4   6  -5    8.41    0.29
  -4   6  -5    8.27    0.26
  -4   6  -5    8.08    0.27
   4  -6   5    8.03    0.30
   4  -6   5    8.02    0.29
   4  -6   5    8.27    0.32
  -5   6  -5    3.09    0.16
  -5   6  -5    3.41    0.15
  -5   6  -5    3.14    0.14
   5  -6   5    3.18    0.17
   5  -6   5    3.31    0.18
  -6   6  -5    7.49    0.27
  -6   6  -5    7.97    0.29
   6  -6   5    7.94    0.31
   6  -6   5    7.94    0.32
  -7   6  -5    0.19    0.06
   7  -6   5    0.17    0.06
   8  -6   5    0.56    0.10
   7   5  -5    0.81    0.12
   6   5  -5    1.88    0.15
   5   5  -5   -0.01    0.05
   4   5  -5    3.49    0.17
   4   5  -5    4.18    0.20
   4   5  -5    3.81    0.18
  -4  -5   5    3.63    0.19
  -4  -5   5    4.02    0.20
   3   5  -5    2.53    0.13
   3   5  -5    2.44    0.13
   3   5  -5    2.03    0.14
   3   5  -5    2.50    0.15
  -3  -5   5    2.39    0.14
  -3  -5   5    2.45    0.15
   2   5  -5   16.33    0.48
   2   5  -5   16.38    0.46
   2   5  -5   16.38    0.51
  -2  -5   5   16.36    0.51
  -2  -5   5   15.69    0.58
  -2  -5   5   16.69    0.49
  -2  -5   5   16.61    0.50
  -2  -5   5   16.26    0.49
   1   5  -5    1.88    0.10
   1   5  -5    1.72    0.11
   1   5  -5    1.76    0.10
   1   5  -5    1.72    0.10
  -1  -5   5    2.08    0.11
  -1  -5   5    1.78    0.12
  -1  -5   5    1.82    0.12
  -1  -5   5    1.70    0.10
  -1  -5   5    1.80    0.10
  -1  -5   5    1.86    0.11
   0   5  -5    3.40    0.14
   0   5  -5    3.40    0.16
   0   5  -5    3.54    0.15
   0   5  -5    3.71    0.14
   0  -5   5    3.46    0.16
   0  -5   5    3.62    0.16
   0  -5   5    3.49    0.15
   0  -5   5    3.57    0.15
   0  -5   5    3.59    0.15
  -1   5  -5    4.79    0.16
  -1   5  -5    4.62    0.19
  -1   5  -5    4.47    0.17
  -1   5  -5    4.79    0.21
  -1   5  -5    4.53    0.17
   1  -5   5    4.70    0.18
   1  -5   5    4.51    0.18
   1  -5   5    4.58    0.18
   1  -5   5    4.69    0.19
   1  -5   5    5.04    0.18
   1  -5   5    4.70    0.19
   1  -5   5    4.66    0.17
  -2   5  -5    0.49    0.05
  -2   5  -5    0.60    0.05
  -2   5  -5    0.57    0.05
  -2   5  -5    0.56    0.06
   2  -5   5    0.63    0.07
   2  -5   5    0.60    0.06
   2  -5   5    0.68    0.05
   2  -5   5    0.63    0.06
   2  -5   5    0.60    0.05
  -3   5  -5    8.01    0.26
  -3   5  -5    8.30    0.25
  -3   5  -5    8.41    0.25
  -3   5  -5    7.82    0.27
   3  -5   5    8.15    0.30
   3  -5   5    8.18    0.29
   3  -5   5    8.09    0.28
   3  -5   5    8.27    0.29
  -4   5  -5   16.08    0.47
  -4   5  -5   16.02    0.44
  -4   5  -5   15.93    0.44
  -4   5  -5   15.39    0.48
   4  -5   5   14.74    0.50
   4  -5   5   16.13    0.49
   4  -5   5   15.74    0.55
   4  -5   5   16.12    0.52
  -5   5  -5    0.41    0.06
  -5   5  -5    0.33    0.05
  -5   5  -5    0.41    0.06
   5  -5   5    0.36    0.05
   5  -5   5    0.33    0.06
   5  -5   5    0.38    0.06
   5  -5   5    0.32    0.06
  -6   5  -5    4.62    0.20
  -6   5  -5    4.31    0.19
   6  -5   5    4.81    0.22
   6  -5   5    4.67    0.21
   7  -5   5    0.54    0.09
   7  -5   5    0.47    0.09
   8  -5   5   -0.02    0.05
   7   4  -5    0.73    0.11
   6   4  -5    0.30    0.08
   5   4  -5    0.87    0.10
   4   4  -5    5.65    0.24
   4   4  -5    5.36    0.22
   4   4  -5    5.58    0.22
  -4  -4   5    5.51    0.23
  -4  -4   5    5.62    0.24
   3   4  -5   24.76    0.68
   3   4  -5   24.93    0.73
   3   4  -5   24.13    0.66
  -3  -4   5   24.11    0.69
  -3  -4   5   22.99    0.84
  -3  -4   5   23.29    0.69
  -3  -4   5   24.81    0.73
   2   4  -5    3.67    0.14
   2   4  -5    3.69    0.17
   2   4  -5    3.42    0.15
  -2  -4   5    3.59    0.16
  -2  -4   5    3.69    0.17
  -2  -4   5    3.44    0.16
  -2  -4   5    4.04    0.16
  -2  -4   5    3.52    0.15
   1   4  -5   44.98    1.34
   1   4  -5   46.55    1.24
   1   4  -5   49.47    1.62
   1   4  -5   47.52    1.28
   1   4  -5   50.04    1.19
  -1  -4   5   48.04    1.41
  -1  -4   5   47.36    1.41
  -1  -4   5   47.33    1.28
  -1  -4   5   52.60    1.59
  -1  -4   5   47.60    1.34
  -1  -4   5   48.31    1.28
  -1  -4   5   47.17    1.59
   0   4  -5    2.24    0.11
   0   4  -5    2.40    0.10
   0   4  -5    1.91    0.11
   0   4  -5    2.21    0.11
   0   4  -5    2.32    0.12
   0   4  -5    2.26    0.11
   0  -4   5    2.32    0.11
   0  -4   5    2.25    0.11
   0  -4   5    2.10    0.12
   0  -4   5    2.16    0.11
  -1   4  -5    0.17    0.03
  -1   4  -5    0.16    0.03
  -1   4  -5    0.17    0.04
  -1   4  -5    0.18    0.03
  -1   4  -5    0.25    0.04
  -1   4  -5    0.17    0.03
   1  -4   5    0.19    0.03
   1  -4   5    0.18    0.03
   1  -4   5    0.13    0.03
   1  -4   5    0.12    0.03
  -2   4  -5    9.57    0.28
  -2   4  -5    9.75    0.35
  -2   4  -5    9.38    0.29
  -2   4  -5   10.13    0.27
  -2   4  -5    9.01    0.30
   2  -4   5    8.94    0.31
   2  -4   5    8.80    0.31
  -3   4  -5    0.58    0.05
  -3   4  -5    0.77    0.06
  -3   4  -5    0.54    0.05
  -3   4  -5    0.70    0.06
   3  -4   5    0.72    0.06
   3  -4   5    0.56    0.06
   3  -4   5    0.56    0.07
  -4   4  -5   17.99    0.48
  -4   4  -5   18.21    0.49
  -4   4  -5   17.27    0.53
  -4   4  -5   18.20    0.52
   4  -4   5   17.91    0.54
   4  -4   5   17.83    0.56
   4  -4   5   18.12    0.57
  -5   4  -5    0.05    0.03
  -5   4  -5   -0.02    0.03
   5  -4   5    0.00    0.02
   5  -4   5   -0.03    0.03
   5  -4   5    0.01    0.03
   5  -4   5    0.05    0.04
  -6   4  -5    0.53    0.07
   6  -4   5    0.50    0.08
   6  -4   5    0.59    0.08
  -7   4  -5    0.72    0.09
   7  -4   5    0.79    0.10
   7  -4   5    0.71    0.10
   8  -4   5    0.95    0.12
   7   3  -5    0.96    0.12
   6   3  -5    0.10    0.06
   5   3  -5    0.05    0.04
   5   3  -5    0.06    0.05
  -5  -3   5    0.02    0.05
   4   3  -5   30.72    0.82
   4   3  -5   30.62    0.83
  -4  -3   5   29.30    1.05
  -4  -3   5   30.86    0.85
  -4  -3   5   30.56    0.90
   3   3  -5    8.75    0.29
   3   3  -5    9.41    0.29
  -3  -3   5    8.76    0.30
  -3  -3   5    8.52    0.33
  -3  -3   5    9.28    0.32
  -3  -3   5    9.06    0.30
   2   3  -5    6.06    0.24
   2   3  -5    6.43    0.22
   2   3  -5    6.35    0.26
  -2  -3   5    6.91    0.24
  -2  -3   5    6.11    0.23
  -2  -3   5    6.22    0.24
  -2  -3   5    6.47    0.23
   1   3  -5    1.68    0.08
   1   3  -5    1.55    0.10
   1   3  -5    1.58    0.08
   1   3  -5    1.49    0.08
   1   3  -5    1.46    0.09
  -1  -3   5    1.51    0.08
  -1  -3   5    1.53    0.10
  -1  -3   5    1.70    0.09
  -1  -3   5    1.48    0.09
   0   3  -5    0.32    0.04
   0   3  -5    0.28    0.04
   0   3  -5    0.27    0.04
   0   3  -5    0.34    0.04
   0   3  -5    0.35    0.03
   0   3  -5    0.40    0.04
   0  -3   5    0.30    0.04
   0  -3   5    0.31    0.04
   0  -3   5    0.32    0.04
  -1   3  -5   20.82    0.62
  -1   3  -5   20.93    0.59
  -1   3  -5   22.75    0.64
  -1   3  -5   22.22    0.73
  -1   3  -5   21.57    0.54
   1  -3   5   20.98    0.59
   1  -3   5   21.06    0.62
   1  -3   5   21.39    0.64
  -2   3  -5   32.51    1.05
  -2   3  -5   32.07    0.78
  -2   3  -5   31.49    0.84
  -2   3  -5   31.08    0.88
   2  -3   5   29.99    0.90
   2  -3   5   30.81    0.92
  -3   3  -5    0.89    0.06
  -3   3  -5    0.77    0.06
  -3   3  -5    0.76    0.07
   3  -3   5    0.94    0.08
   3  -3   5    1.02    0.07
  -4   3  -5   20.85    0.61
  -4   3  -5   21.32    0.56
  -4   3  -5   21.04    0.60
   4  -3   5   20.55    0.64
   4  -3   5   21.25    0.62
   4  -3   5   21.60    0.66
  -5   3  -5    0.08    0.03
  -5   3  -5    0.08    0.03
   5  -3   5    0.01    0.03
   5  -3   5    0.08    0.02
   5  -3   5    0.08    0.04
   5  -3   5    0.02    0.03
  -6   3  -5    1.49    0.10
   6  -3   5    1.43    0.13
   6  -3   5    1.63    0.12
  -7   3  -5    0.28    0.06
   7  -3   5    0.35    0.08
   7  -3   5    0.36    0.08
   8  -3   5    0.63    0.10
   8   2  -5    0.06    0.07
   8   2  -5    0.08    0.06
   7   2  -5    1.83    0.14
   6   2  -5    0.35    0.07
   5   2  -5    0.00    0.04
  -5  -2   5    0.05    0.05
  -5  -2   5   -0.04    0.04
   4   2  -5   38.30    0.99
  -4  -2   5   37.00    1.28
  -4  -2   5   37.05    1.04
  -4  -2   5   38.29    1.09
  -4  -2   5   38.06    1.04
   3   2  -5   50.04    1.25
  -3  -2   5   49.11    1.37
  -3  -2   5   47.10    1.30
  -3  -2   5   48.94    1.24
  -3  -2   5   48.90    1.62
  -3  -2   5   48.19    1.30
   2   2  -5    0.13    0.03
   2   2  -5    0.12    0.03
   2   2  -5    0.10    0.03
  -2  -2   5    0.13    0.04
  -2  -2   5    0.11    0.03
  -2  -2   5    0.13    0.03
   1   2  -5    0.30    0.03
   1   2  -5    0.29    0.04
   1   2  -5    0.24    0.04
   1   2  -5    0.30    0.04
  -1  -2   5    0.32    0.04
  -1  -2   5    0.25    0.04
  -1  -2   5    0.31    0.04
   0   2  -5   27.21    0.73
   0   2  -5   25.75    0.76
   0   2  -5   27.65    0.66
   0  -2   5   26.35    0.78
   0  -2   5   27.52    0.73
   0  -2   5   25.52    0.76
   0  -2   5   27.82    0.78
  -1   2  -5   11.39    0.29
  -1   2  -5   11.25    0.34
  -1   2  -5   11.41    0.33
   1  -2   5   11.18    0.34
   1  -2   5   11.26    0.34
   1  -2   5   11.31    0.33
  -2   2  -5   49.73    1.32
  -2   2  -5   50.76    1.38
  -2   2  -5   50.55    1.22
  -2   2  -5   53.13    1.67
   2  -2   5   49.35    1.38
   2  -2   5   50.17    1.45
  -3   2  -5    2.09    0.10
  -3   2  -5    1.95    0.11
  -3   2  -5    1.98    0.08
  -3   2  -5    2.00    0.09
   3  -2   5    2.01    0.10
   3  -2   5    1.97    0.11
  -4   2  -5    2.51    0.11
  -4   2  -5    2.65    0.12
  -4   2  -5    2.56    0.12
   4  -2   5    2.52    0.13
   4  -2   5    2.83    0.13
   4  -2   5    2.50    0.14
  -5   2  -5    1.45    0.09
   5  -2   5    1.58    0.11
   5  -2   5    1.58    0.11
   5  -2   5    1.55    0.12
  -6   2  -5    0.79    0.08
   6  -2   5    0.88    0.10
   6  -2   5    0.89    0.09
  -7   2  -5    2.36    0.14
   7  -2   5    2.44    0.18
   7  -2   5    2.24    0.15
   8  -2   5    0.23    0.07
   8   1  -5    0.02    0.06
   8   1  -5    0.12    0.07
   7   1  -5   -0.01    0.05
   6   1  -5    1.53    0.12
  -6  -1   5    1.61    0.15
  -6  -1   5    1.81    0.16
   5   1  -5    2.82    0.15
  -5  -1   5    3.17    0.17
  -5  -1   5    3.12    0.18
  -5  -1   5    2.91    0.15
   4   1  -5   20.18    0.56
  -4  -1   5   19.35    0.68
  -4  -1   5   19.42    0.58
  -4  -1   5   19.60    0.58
  -4  -1   5   20.28    0.55
  -4  -1   5   19.90    0.61
  -3  -1   5    8.61    0.30
  -3  -1   5   10.11    0.33
  -3  -1   5    9.34    0.30
  -3  -1   5    8.98    0.32
  -3  -1   5    9.21    0.32
   2   1  -5   22.42    0.65
   2   1  -5   22.30    0.75
  -2  -1   5   22.07    0.61
  -2  -1   5   21.52    0.66
  -2  -1   5   20.49    0.64
  -1  -1   5   14.31    0.45
  -1  -1   5   15.09    0.43
  -1  -1   5   15.21    0.45
   0   1  -5    0.39    0.04
   0   1  -5    0.41    0.04
   0   1  -5    0.40    0.04
   0  -1   5    0.43    0.04
   0  -1   5    0.41    0.04
  -1   1  -5   20.62    0.49
  -1   1  -5   20.52    0.55
  -1   1  -5   20.36    0.56
  -1   1  -5   19.87    0.58
   1  -1   5   21.21    0.56
   1  -1   5   19.99    0.58
   1  -1   5   20.03    0.59
   1  -1   5   20.39    0.55
  -2   1  -5   69.18    1.81
  -2   1  -5   73.87    2.30
  -2   1  -5   68.60    1.89
  -2   1  -5   70.72    1.69
   2  -1   5   69.14    2.00
  -3   1  -5    0.97    0.06
  -3   1  -5    0.81    0.06
  -3   1  -5    0.89    0.06
  -3   1  -5    0.95    0.06
   3  -1   5    0.75    0.06
   3  -1   5    0.84    0.08
  -4   1  -5    1.80    0.09
  -4   1  -5    1.68    0.09
   4  -1   5    1.72    0.10
   4  -1   5    1.58    0.11
   4  -1   5    1.59    0.10
  -5   1  -5    0.06    0.04
   5  -1   5    0.00    0.03
   5  -1   5   -0.01    0.04
   5  -1   5    0.05    0.04
  -6   1  -5    2.97    0.15
   6  -1   5    3.27    0.18
   6  -1   5    3.23    0.16
  -7   1  -5    3.91    0.18
   7  -1   5    3.68    0.20
   7  -1   5    4.05    0.22
   8  -1   5    0.01    0.05
   8   0  -5    0.00    0.07
   8   0  -5    0.08    0.07
   7   0  -5    0.11    0.06
  -7   0   5    0.11    0.07
   6   0  -5    2.18    0.14
  -6   0   5    2.27    0.16
  -6   0   5    2.20    0.16
  -6   0   5    2.03    0.14
   5   0  -5    2.23    0.13
  -5   0   5    1.85    0.13
  -5   0   5    2.22    0.15
  -5   0   5    2.33    0.15
  -5   0   5    2.03    0.12
   4   0  -5    3.87    0.16
  -4   0   5    3.83    0.16
  -4   0   5    3.72    0.18
  -4   0   5    3.79    0.16
  -4   0   5    3.85    0.16
  -4   0   5    3.61    0.17
   3   0  -5   14.22    0.43
   3   0  -5   13.57    0.50
  -3   0   5   13.97    0.41
  -3   0   5   13.52    0.45
  -3   0   5   13.98    0.44
   2   0  -5    1.24    0.07
   2   0  -5    1.20    0.06
   2   0  -5    1.16    0.06
  -2   0   5    1.11    0.07
  -2   0   5    1.15    0.09
  -2   0   5    1.21    0.07
   1   0  -5    0.11    0.01
   1   0  -5    0.08    0.02
  -1   0   5    0.08    0.03
  -1   0   5    0.12    0.02
  -1   0   5    0.08    0.02
   0   0  -5    3.97    0.13
   0   0  -5    3.40    0.12
   0   0   5    3.52    0.12
   0   0   5    3.22    0.13
  -1   0  -5   25.73    0.70
  -1   0  -5   26.32    0.70
   1   0   5   26.62    0.70
  -2   0  -5   30.35    0.74
  -2   0  -5   29.19    0.80
  -2   0  -5   31.24    0.99
   2   0   5   29.30    0.87
  -3   0  -5    1.99    0.09
  -3   0  -5    2.09    0.09
   3   0   5    2.00    0.10
   3   0   5    1.93    0.11
  -4   0  -5    0.72    0.06
  -4   0  -5    0.61    0.06
   4   0   5    0.62    0.07
   4   0   5    0.67    0.07
   4   0   5    0.80    0.07
  -5   0  -5    0.36    0.06
   5   0   5    0.32    0.06
   5   0   5    0.39    0.06
  -6   0  -5    1.85    0.12
   6   0   5    2.06    0.15
   6   0   5    1.95    0.13
  -7   0  -5    3.18    0.17
   7   0   5    3.07    0.19
   7   0   5    3.20    0.18
   8   0   5    0.45    0.09
   8  -1  -5    0.12    0.07
   8  -1  -5    0.06    0.07
   7  -1  -5    0.06    0.05
   7  -1  -5   -0.05    0.05
  -7   1   5    0.00    0.05
  -7   1   5    0.05    0.06
  -7   1   5   -0.02    0.06
   6  -1  -5    2.34    0.14
  -6   1   5    2.31    0.16
  -6   1   5    2.37    0.16
  -6   1   5    2.32    0.14
   5  -1  -5   15.95    0.46
  -5   1   5   15.23    0.55
  -5   1   5   15.52    0.51
  -5   1   5   15.02    0.47
  -5   1   5   15.58    0.46
  -5   1   5   15.47    0.48
   4  -1  -5    0.07    0.03
  -4   1   5    0.03    0.03
  -4   1   5    0.01    0.03
  -4   1   5    0.02    0.03
  -4   1   5    0.02    0.02
  -4   1   5    0.00    0.02
   3  -1  -5   19.09    0.67
   3  -1  -5   19.33    0.58
  -3   1   5   19.38    0.54
  -3   1   5   18.91    0.59
  -3   1   5   19.22    0.58
   2  -1  -5   17.07    0.50
   2  -1  -5   16.74    0.47
   2  -1  -5   17.13    0.43
   2  -1  -5   17.84    0.58
  -2   1   5   17.06    0.48
  -2   1   5   17.51    0.52
  -2   1   5   16.71    0.51
   1  -1  -5    7.16    0.21
  -1   1   5    7.07    0.21
  -1   1   5    6.91    0.23
  -1   1   5    6.74    0.21
   0  -1  -5   73.50    1.92
   0  -1  -5   75.31    1.93
   0   1   5   76.67    1.93
  -1  -1  -5    3.05    0.11
  -1  -1  -5    2.87    0.11
   1   1   5    3.03    0.11
  -2  -1  -5   14.94    0.42
  -2  -1  -5   15.85    0.52
   2   1   5   15.11    0.47
   2   1   5   14.76    0.46
   2   1   5   15.52    0.43
  -3  -1  -5    0.10    0.03
   3   1   5    0.10    0.03
   3   1   5    0.20    0.04
  -4  -1  -5    0.08    0.03
  -4  -1  -5    0.09    0.04
   4   1   5    0.09    0.04
   4   1   5    0.11    0.04
   4   1   5    0.08    0.04
  -5  -1  -5    0.43    0.06
   5   1   5    0.28    0.06
   5   1   5    0.52    0.08
  -6  -1  -5    0.14    0.05
   6   1   5    0.16    0.06
   6   1   5    0.20    0.05
  -7  -1  -5    2.84    0.16
   7   1   5    2.63    0.17
   7   1   5    2.80    0.19
   8   1   5    0.90    0.13
   8   1   5    0.73    0.11
   8  -2  -5    0.65    0.10
   8  -2  -5    0.79    0.11
  -8   2   5    0.65    0.12
   7  -2  -5    0.16    0.06
   7  -2  -5    0.25    0.07
  -7   2   5    0.27    0.07
  -7   2   5    0.37    0.08
  -7   2   5    0.32    0.08
   6  -2  -5    4.72    0.20
  -6   2   5    4.79    0.22
  -6   2   5    4.56    0.20
  -6   2   5    4.79    0.23
   5  -2  -5    8.52    0.28
  -5   2   5    8.48    0.29
  -5   2   5    7.91    0.29
  -5   2   5    8.38    0.28
  -5   2   5    8.04    0.32
  -5   2   5    8.76    0.30
  -5   2   5    8.42    0.31
   4  -2  -5    0.54    0.06
  -4   2   5    0.58    0.07
  -4   2   5    0.57    0.07
  -4   2   5    0.54    0.04
  -4   2   5    0.59    0.06
  -4   2   5    0.55    0.06
  -4   2   5    0.56    0.06
   3  -2  -5    0.02    0.02
   3  -2  -5    0.06    0.03
  -3   2   5    0.04    0.02
  -3   2   5    0.06    0.03
  -3   2   5    0.02    0.02
  -3   2   5   -0.01    0.02
  -3   2   5    0.05    0.03
   2  -2  -5    0.88    0.05
   2  -2  -5    0.70    0.04
   2  -2  -5    0.85    0.05
   2  -2  -5    0.80    0.05
  -2   2   5    0.87    0.07
  -2   2   5    0.83    0.05
  -2   2   5    0.88    0.06
   1  -2  -5   37.17    0.95
   1  -2  -5   38.25    0.96
  -1   2   5   34.34    1.01
  -1   2   5   36.40    0.95
   0  -2  -5  104.33    2.61
   0  -2  -5  101.70    2.61
   0   2   5  105.15    2.61
   0   2   5   99.09    2.61
  -1  -2  -5    5.20    0.17
  -1  -2  -5    5.76    0.17
   1   2   5    5.63    0.19
   1   2   5    5.73    0.17
   1   2   5    5.45    0.19
  -2  -2  -5    6.99    0.21
  -2  -2  -5    7.28    0.26
   2   2   5    6.85    0.24
   2   2   5    6.78    0.24
   2   2   5    6.94    0.22
   2   2   5    7.11    0.23
  -3  -2  -5    0.03    0.02
   3   2   5    0.10    0.03
   3   2   5    0.03    0.03
  -4  -2  -5    0.04    0.03
   4   2   5    0.04    0.04
   4   2   5    0.03    0.03
   4   2   5    0.02    0.04
  -5  -2  -5    2.65    0.14
   5   2   5    2.80    0.14
   5   2   5    2.91    0.17
  -6  -2  -5    0.07    0.05
   6   2   5   -0.02    0.05
   6   2   5    0.08    0.05
   7   2   5    2.00    0.17
   7   2   5    1.97    0.15
   8   2   5    0.13    0.08
   8   2   5    0.08    0.07
   8  -3  -5    0.40    0.09
   8  -3  -5    0.77    0.10
  -8   3   5    0.54    0.10
  -8   3   5    0.92    0.13
  -8   3   5    0.77    0.11
   7  -3  -5    4.02    0.19
   7  -3  -5    4.22    0.20
  -7   3   5    4.19    0.22
  -7   3   5    4.11    0.20
  -7   3   5    4.57    0.24
   6  -3  -5    9.89    0.33
   6  -3  -5    9.63    0.32
  -6   3   5    9.50    0.34
  -6   3   5    9.93    0.37
  -6   3   5   10.01    0.35
  -6   3   5    9.97    0.33
   5  -3  -5   17.78    0.51
  -5   3   5   17.85    0.51
  -5   3   5   17.95    0.53
  -5   3   5   17.82    0.54
  -5   3   5   17.72    0.62
  -5   3   5   17.22    0.52
  -5   3   5   18.56    0.57
   4  -3  -5   15.47    0.45
  -4   3   5   15.77    0.46
  -4   3   5   16.14    0.45
  -4   3   5   15.57    0.47
  -4   3   5   15.53    0.45
  -4   3   5   15.48    0.49
  -3   3   5    3.12    0.13
  -3   3   5    3.02    0.14
  -3   3   5    2.71    0.11
  -3   3   5    2.91    0.14
   2  -3  -5    3.43    0.12
   2  -3  -5    3.37    0.12
   2  -3  -5    3.68    0.14
   2  -3  -5    3.38    0.11
  -2   3   5    3.39    0.13
  -2   3   5    3.18    0.14
  -2   3   5    3.33    0.12
  -2   3   5    3.42    0.13
   1  -3  -5   75.01    1.81
   1  -3  -5   77.83    1.94
   1  -3  -5   76.76    1.93
  -1   3   5   75.00    1.93
  -1   3   5   76.82    1.91
  -1   3   5   76.55    2.15
  -1   3   5   72.77    2.05
   0  -3  -5   58.87    1.46
   0  -3  -5   61.51    1.55
   0  -3  -5   62.06    1.56
   0   3   5   61.69    1.74
   0   3   5   60.62    1.55
  -1  -3  -5    2.57    0.09
  -1  -3  -5    2.19    0.09
  -1  -3  -5    2.46    0.11
  -1  -3  -5    2.73    0.11
   1   3   5    2.59    0.12
   1   3   5    2.17    0.11
   1   3   5    2.60    0.09
   1   3   5    2.40    0.11
  -2  -3  -5    0.52    0.04
   2   3   5    0.52    0.06
   2   3   5    0.36    0.05
   2   3   5    0.57    0.06
   2   3   5    0.54    0.04
  -3  -3  -5    1.97    0.09
   3   3   5    2.09    0.12
   3   3   5    2.03    0.12
  -4  -3  -5    0.22    0.04
   4   3   5    0.23    0.06
   4   3   5    0.27    0.05
   4   3   5    0.26    0.05
  -5  -3  -5    6.22    0.24
   5   3   5    6.25    0.23
   5   3   5    6.35    0.27
   5   3   5    6.28    0.24
  -6  -3  -5    0.60    0.08
   6   3   5    0.65    0.11
   6   3   5    0.70    0.09
   7   3   5    1.01    0.13
   7   3   5    0.77    0.10
   8  -4  -5    0.02    0.06
   8  -4  -5    0.13    0.06
  -8   4   5    0.03    0.07
  -8   4   5    0.07    0.08
  -8   4   5    0.10    0.08
   7  -4  -5    0.66    0.09
   7  -4  -5    0.67    0.09
  -7   4   5    0.59    0.10
  -7   4   5    0.58    0.09
  -7   4   5    0.51    0.09
  -7   4   5    0.57    0.10
   6  -4  -5   -0.05    0.04
   6  -4  -5    0.07    0.04
  -6   4   5   -0.03    0.04
  -6   4   5    0.04    0.05
  -6   4   5    0.09    0.06
  -6   4   5    0.08    0.05
   5  -4  -5    0.52    0.07
   5  -4  -5    0.68    0.07
  -5   4   5    0.72    0.09
  -5   4   5    0.49    0.07
  -5   4   5    0.60    0.07
  -5   4   5    0.45    0.07
  -5   4   5    0.60    0.08
  -4   4   5    0.39    0.06
  -4   4   5    0.30    0.04
  -4   4   5    0.29    0.05
  -4   4   5    0.36    0.06
  -4   4   5    0.37    0.06
   3  -4  -5    0.48    0.04
  -3   4   5    0.59    0.06
  -3   4   5    0.48    0.06
  -3   4   5    0.54    0.05
  -3   4   5    0.54    0.06
   2  -4  -5    0.40    0.04
   2  -4  -5    0.37    0.03
  -2   4   5    0.39    0.05
  -2   4   5    0.44    0.05
  -2   4   5    0.57    0.05
  -2   4   5    0.43    0.04
   1  -4  -5   19.10    0.50
   1  -4  -5   19.00    0.48
   1  -4  -5   19.22    0.65
  -1   4   5   17.99    0.54
  -1   4   5   19.60    0.51
  -1   4   5   19.04    0.57
  -1   4   5   18.97    0.53
   0  -4  -5   50.14    1.62
   0  -4  -5   49.89    1.25
   0  -4  -5   49.45    1.20
   0   4   5   47.33    1.27
   0   4   5   48.44    1.42
  -1  -4  -5   11.48    0.31
   1   4   5   11.25    0.35
   1   4   5   10.85    0.37
   1   4   5   11.52    0.31
   1   4   5   11.14    0.36
  -2  -4  -5    0.47    0.04
   2   4   5    0.49    0.06
   2   4   5    0.43    0.06
   2   4   5    0.56    0.06
   2   4   5    0.46    0.06
   3   4   5    0.63    0.08
   3   4   5    0.65    0.08
   3   4   5    0.62    0.06
   4   4   5    0.98    0.10
   4   4   5    0.99    0.09
   5   4   5    5.75    0.26
   5   4   5    5.41    0.21
  -6  -4  -5    1.05    0.11
   6   4   5    1.11    0.13
   7   4   5   -0.07    0.07
   8  -5  -5    4.95    0.23
  -8   5   5    5.25    0.27
  -8   5   5    5.08    0.25
  -8   5   5    5.10    0.28
   7  -5  -5    4.10    0.19
   7  -5  -5    3.86    0.19
  -7   5   5    4.24    0.21
  -7   5   5    4.08    0.23
  -7   5   5    4.44    0.23
  -7   5   5    4.35    0.20
   6  -5  -5    7.08    0.26
  -6   5   5    6.93    0.28
  -6   5   5    6.79    0.26
  -6   5   5    7.28    0.28
  -6   5   5    7.48    0.30
   5  -5  -5    0.98    0.09
  -5   5   5    0.99    0.10
  -5   5   5    0.89    0.10
  -5   5   5    0.98    0.07
  -5   5   5    0.84    0.09
  -5   5   5    0.87    0.09
  -4   5   5    1.56    0.10
  -4   5   5    1.51    0.10
  -4   5   5    1.53    0.12
  -3   5   5    4.58    0.17
  -3   5   5    4.29    0.17
  -3   5   5    4.11    0.18
  -2   5   5    1.70    0.10
  -2   5   5    1.90    0.09
  -2   5   5    1.78    0.10
  -2   5   5    1.79    0.10
  -1   5   5    7.97    0.27
  -1   5   5    7.90    0.24
   0   5   5   14.34    0.41
   0   5   5   14.26    0.43
   0   5   5   14.33    0.42
   0   5   5   12.98    0.38
   0   5   5   13.87    0.40
   1   5   5    0.92    0.08
   1   5   5    1.16    0.08
   1   5   5    1.06    0.09
   1   5   5    1.02    0.08
   2   5   5    0.25    0.06
   2   5   5    0.23    0.05
   2   5   5    0.22    0.05
   2   5   5    0.20    0.05
   3   5   5    1.39    0.12
   3   5   5    1.48    0.10
   4   5   5    1.80    0.12
   4   5   5    1.54    0.14
   5   5   5    5.06    0.25
   5   5   5    4.65    0.20
   6   5   5    0.12    0.06
   6   5   5    0.12    0.08
  -8   6   5    0.13    0.09
  -8   6   5    0.16    0.08
  -8   6   5    0.10    0.07
   7  -6  -5    1.10    0.11
  -7   6   5    1.11    0.13
  -7   6   5    0.91    0.11
  -7   6   5    1.02    0.12
  -7   6   5    1.01    0.12
   6  -6  -5    0.02    0.04
  -6   6   5   -0.01    0.05
  -6   6   5    0.10    0.06
  -6   6   5    0.05    0.05
  -6   6   5    0.01    0.04
  -5   6   5    0.09    0.05
  -5   6   5    0.05    0.04
  -5   6   5   -0.03    0.04
  -4   6   5    0.51    0.07
  -4   6   5    0.54    0.07
  -4   6   5    0.41    0.06
  -3   6   5    1.25    0.09
  -3   6   5    1.21    0.10
  -3   6   5    1.40    0.09
  -2   6   5    6.69    0.24
  -2   6   5    6.70    0.23
  -2   6   5    7.04    0.25
  -2   6   5    6.96    0.23
  -1   6   5    0.28    0.04
  -1   6   5    0.47    0.06
  -1   6   5    0.48    0.07
  -1   6   5    0.46    0.06
  -1   6   5    0.47    0.05
   0   6   5    3.41    0.15
   0   6   5    3.34    0.13
   0   6   5    3.57    0.16
   0   6   5    3.36    0.16
   1   6   5    0.35    0.06
   1   6   5    0.32    0.06
   1   6   5    0.36    0.05
   1   6   5    0.38    0.07
   2   6   5    0.06    0.04
   2   6   5    0.06    0.05
   2   6   5    0.04    0.04
   3   6   5    1.40    0.11
   3   6   5    1.64    0.14
   4   6   5    1.71    0.12
   4   6   5    1.62    0.15
   5   6   5    0.21    0.08
   5   6   5    0.29    0.07
   6   6   5    1.15    0.14
   6   6   5    1.08    0.12
  -8   7   5    2.04    0.18
  -8   7   5    2.02    0.19
  -8   7   5    1.73    0.16
  -7   7   5    1.33    0.13
  -7   7   5    1.23    0.13
  -7   7   5    1.67    0.16
   6  -7  -5    0.49    0.08
  -6   7   5    0.45    0.08
  -6   7   5    0.45    0.08
  -6   7   5    0.35    0.07
  -5   7   5    1.46    0.12
  -5   7   5    1.45    0.14
  -5   7   5    1.23    0.11
  -4   7   5    0.57    0.07
  -4   7   5    0.58    0.08
  -4   7   5    0.66    0.08
  -3   7   5    3.09    0.16
  -3   7   5    2.94    0.14
  -3   7   5    2.86    0.15
  -3   7   5    3.05    0.15
  -2   7   5    9.22    0.32
  -2   7   5    9.21    0.30
  -2   7   5    9.33    0.31
  -2   7   5    9.15    0.30
  -1   7   5    0.15    0.04
  -1   7   5    0.17    0.04
  -1   7   5    0.15    0.04
  -1   7   5    0.15    0.06
  -1   7   5    0.12    0.04
   0   7   5    0.10    0.04
   0   7   5    0.10    0.05
   0   7   5    0.12    0.05
   0   7   5    0.08    0.03
   1   7   5    0.00    0.04
   1   7   5   -0.01    0.04
   1   7   5    0.03    0.04
   2   7   5    8.04    0.28
   2   7   5    7.70    0.31
   2   7   5    8.00    0.30
   3   7   5    6.24    0.28
   3   7   5    6.48    0.25
   4   7   5    0.40    0.09
   4   7   5    0.31    0.07
   5   7   5    0.16    0.07
   5   7   5    0.25    0.09
  -8   8   5    0.49    0.10
  -8   8   5    0.40    0.09
  -8   8   5    0.37    0.09
  -7   8   5    0.82    0.11
  -7   8   5    0.71    0.11
  -6   8   5    0.22    0.07
  -6   8   5    0.20    0.07
  -6   8   5    0.09    0.05
  -5   8   5    0.17    0.05
  -5   8   5    0.24    0.07
  -5   8   5    0.25    0.07
  -4   8   5    0.82    0.09
  -4   8   5    0.72    0.09
  -4   8   5    0.69    0.08
  -3   8   5    0.05    0.05
  -3   8   5    0.03    0.04
  -3   8   5    0.13    0.05
  -3   8   5   -0.02    0.04
  -2   8   5    5.48    0.21
  -2   8   5    5.66    0.22
  -2   8   5    5.48    0.22
  -2   8   5    5.59    0.23
  -1   8   5    0.30    0.06
  -1   8   5    0.24    0.06
  -1   8   5    0.21    0.07
  -1   8   5    0.20    0.04
   0   8   5    5.43    0.23
   0   8   5    5.50    0.23
   0   8   5    5.50    0.22
   1   8   5    0.24    0.07
   1   8   5    0.25    0.07
   1   8   5    0.27    0.06
   2   8   5    0.32    0.07
   2   8   5    0.22    0.07
   2   8   5    0.31    0.08
   3   8   5    3.79    0.20
   3   8   5    4.26    0.23
   4   8   5    2.73    0.17
   4   8   5    3.31    0.22
   5   8   5   -0.02    0.07
   5   8   5   -0.03    0.06
  -7   9   5    0.08    0.06
  -7   9   5    0.03    0.07
  -6   9   5   -0.05    0.05
  -6   9   5   -0.09    0.04
  -5   9   5    0.53    0.08
  -5   9   5    0.41    0.08
  -5   9   5    0.52    0.09
  -4   9   5    3.30    0.19
  -4   9   5    3.24    0.18
  -4   9   5    3.01    0.17
  -4   9   5    2.95    0.16
  -3   9   5   -0.10    0.04
  -3   9   5   -0.06    0.04
  -3   9   5   -0.01    0.06
  -3   9   5   -0.01    0.04
  -2   9   5    0.24    0.07
  -2   9   5    0.20    0.05
  -2   9   5    0.15    0.06
  -2   9   5    0.19    0.05
  -1   9   5    0.02    0.06
  -1   9   5    0.04    0.05
  -1   9   5    0.00    0.03
  -1   9   5   -0.08    0.04
   0   9   5    2.76    0.17
   0   9   5    2.54    0.15
   0   9   5    2.95    0.17
   1   9   5    0.19    0.07
   1   9   5    0.16    0.07
   1   9   5    0.06    0.05
   2   9   5    2.91    0.17
   2   9   5    2.92    0.18
   2   9   5    3.15    0.20
   3   9   5    2.17    0.16
   3   9   5    2.93    0.21
   4   9   5    0.68    0.11
   4   9   5    0.87    0.13
  -7  10   5    0.02    0.06
  -7  10   5    0.02    0.07
  -6  10   5    0.00    0.06
  -6  10   5    0.02    0.05
  -5  10   5    0.33    0.09
  -5  10   5    0.24    0.07
  -5  10   5    0.23    0.08
  -5  10   5    0.21    0.08
  -4  10   5    4.82    0.24
  -4  10   5    4.82    0.23
  -4  10   5    4.46    0.21
  -4  10   5    4.45    0.22
  -3  10   5   -0.06    0.03
  -3  10   5   -0.04    0.05
  -3  10   5    0.00    0.05
  -3  10   5   -0.12    0.06
  -2  10   5    6.05    0.24
  -2  10   5    5.78    0.26
  -2  10   5    5.18    0.22
  -1  10   5   -0.02    0.04
  -1  10   5   -0.05    0.05
  -1  10   5   -0.01    0.05
  -1  10   5   -0.05    0.06
   0  10   5    0.52    0.09
   0  10   5    0.42    0.09
   0  10   5    0.35    0.09
   1  10   5    0.88    0.11
   1  10   5    0.86    0.12
   1  10   5    0.77    0.11
   2  10   5    0.12    0.07
   2  10   5    0.01    0.06
   2  10   5    0.02    0.06
   3  10   5    0.88    0.12
   3  10   5    0.93    0.13
  -6  11   5    0.15    0.06
  -6  11   5    0.23    0.09
  -6  11   5    0.09    0.07
  -5  11   5    0.27    0.09
  -5  11   5    0.26    0.09
  -5  11   5    0.27    0.07
  -4  11   5    0.07    0.07
  -4  11   5    0.07    0.05
  -4  11   5    0.11    0.08
  -4  11   5    0.08    0.07
  -3  11   5    0.04    0.06
  -3  11   5    0.01    0.07
  -3  11   5    0.01    0.04
  -2  11   5    0.24    0.08
  -2  11   5    0.31    0.09
  -2  11   5    0.30    0.06
  -1  11   5   -0.07    0.06
  -1  11   5   -0.03    0.06
  -1  11   5    0.06    0.07
   0  11   5    0.40    0.10
   0  11   5    0.21    0.08
   0  11   5    0.35    0.09
   1  11   5    0.78    0.11
   1  11   5    0.96    0.13
   1  11   5    0.60    0.11
   2  11   5    0.60    0.12
   2  11   5    0.23    0.09
  -5  12   5    0.12    0.07
  -5  12   5    0.17    0.07
  -5  12   5    0.25    0.10
  -4  12   5    2.19    0.17
  -4  12   5    1.70    0.16
  -4  12   5    2.29    0.16
  -4  12   5    1.50    0.13
  -3  12   5    0.03    0.09
  -3  12   5    0.00    0.07
  -3  12   5   -0.06    0.04
  -2  12   5    0.00    0.07
  -2  12   5   -0.03    0.08
  -2  12   5   -0.04    0.04
  -1  12   5   -0.06    0.06
  -1  12   5   -0.01    0.07
  -1  12   5   -0.11    0.06
   0  12   5    0.70    0.12
   0  12   5    0.66    0.11
  -3  13   5    0.00    0.05
  -3  13   5    0.04    0.07
  -2  13   5    0.08    0.08
  -2  13  -6    0.21    0.08
  -3  13  -6    1.02    0.12
  -3  13  -6    1.15    0.13
   1  12  -6    0.04    0.06
   1  12  -6    0.14    0.09
   0  12  -6    2.27    0.17
   0  12  -6    1.93    0.14
  -1  12  -6    1.44    0.13
  -1  12  -6    1.92    0.16
  -2  12  -6    0.01    0.05
  -2  12  -6   -0.08    0.06
  -3  12  -6    0.13    0.07
  -3  12  -6    0.22    0.07
  -4  12  -6    0.49    0.09
  -4  12  -6    0.62    0.10
  -5  12  -6    2.66    0.17
  -5  12  -6    2.98    0.19
   2  11  -6    1.73    0.17
   2  11  -6    1.54    0.14
   2  11  -6    1.44    0.13
   1  11  -6    0.28    0.07
   0  11  -6    2.25    0.15
   0  11  -6    2.37    0.17
  -1  11  -6   -0.04    0.05
  -1  11  -6    0.03    0.05
  -2  11  -6    0.00    0.04
  -2  11  -6   -0.02    0.06
  -3  11  -6    0.77    0.10
  -3  11  -6    0.57    0.08
  -4  11  -6    1.17    0.12
  -4  11  -6    1.21    0.12
  -5  11  -6    6.28    0.26
  -5  11  -6    6.37    0.28
  -6  11  -6    1.67    0.15
  -6  11  -6    1.00    0.12
   3  10  -6    0.15    0.10
   3  10  -6    0.24    0.08
   2  10  -6    3.13    0.21
   2  10  -6    3.08    0.18
   2  10  -6    2.78    0.17
  -2 -10   6    3.64    0.19
   1  10  -6    1.18    0.12
   1  10  -6    0.97    0.11
   0  10  -6    1.83    0.14
   0  10  -6    1.89    0.13
  -1  10  -6    0.96    0.11
  -1  10  -6    0.96    0.10
  -2  10  -6    0.02    0.04
  -2  10  -6   -0.09    0.05
  -3  10  -6    1.48    0.13
  -3  10  -6    1.34    0.11
  -4  10  -6    0.08    0.06
  -4  10  -6    0.16    0.05
  -5  10  -6    3.06    0.17
  -5  10  -6    3.52    0.19
   5 -10   6    3.23    0.20
  -6  10  -6    2.53    0.17
  -6  10  -6    2.33    0.15
   6 -10   6    2.09    0.17
   6 -10   6    2.32    0.17
  -7  10  -6    0.12    0.07
   7 -10   6    0.11    0.07
   4   9  -6    0.37    0.09
   3   9  -6    1.01    0.13
   3   9  -6    0.76    0.11
   3   9  -6    0.92    0.11
   2   9  -6    8.98    0.34
   2   9  -6    8.27    0.32
   2   9  -6    8.41    0.31
  -2  -9   6    9.16    0.35
  -2  -9   6    9.03    0.33
   1   9  -6    0.44    0.07
   1   9  -6    0.37    0.07
   1   9  -6    0.41    0.07
  -1  -9   6    0.41    0.07
  -1  -9   6    0.30    0.08
   0   9  -6    0.85    0.10
   0   9  -6    0.68    0.08
   0   9  -6    0.60    0.08
   0  -9   6    0.40    0.08
   0  -9   6    0.64    0.09
  -1   9  -6    0.13    0.05
  -1   9  -6    0.14    0.05
  -1   9  -6    0.18    0.05
   1  -9   6    0.20    0.06
  -2   9  -6    0.50    0.08
  -2   9  -6    0.57    0.08
  -2   9  -6    0.51    0.07
   2  -9   6    0.55    0.08
  -3   9  -6    6.41    0.25
  -3   9  -6    6.61    0.25
  -3   9  -6    6.91    0.27
   3  -9   6    6.50    0.27
  -4   9  -6    0.98    0.10
  -4   9  -6    0.96    0.09
  -4   9  -6    0.97    0.10
   4  -9   6    1.00    0.11
  -5   9  -6    2.89    0.17
  -5   9  -6    2.78    0.15
   5  -9   6    2.60    0.17
   5  -9   6    2.75    0.18
  -6   9  -6    1.58    0.13
  -6   9  -6    1.68    0.14
   6  -9   6    1.93    0.16
   6  -9   6    1.47    0.14
  -7   9  -6    0.14    0.07
   7  -9   6    0.03    0.06
   5   8  -6    0.02    0.07
   4   8  -6    1.61    0.15
   4   8  -6    2.14    0.17
   3   8  -6    0.16    0.06
   3   8  -6    0.22    0.07
   3   8  -6    0.16    0.08
   2   8  -6   16.57    0.54
   2   8  -6   16.57    0.51
   2   8  -6   16.82    0.50
  -2  -8   6   16.87    0.55
  -2  -8   6   15.89    0.53
  -2  -8   6   16.71    0.52
   1   8  -6    2.45    0.13
   1   8  -6    2.50    0.16
   1   8  -6    2.25    0.14
  -1  -8   6    2.38    0.16
  -1  -8   6    2.63    0.15
  -1  -8   6    2.31    0.17
   0   8  -6    0.16    0.05
   0   8  -6    0.23    0.06
   0   8  -6    0.21    0.05
   0  -8   6    0.20    0.06
   0  -8   6    0.32    0.06
  -1   8  -6    5.80    0.22
  -1   8  -6    6.01    0.24
  -1   8  -6    5.85    0.23
   1  -8   6    5.82    0.24
  -2   8  -6    0.23    0.05
  -2   8  -6    0.30    0.06
  -2   8  -6    0.23    0.05
   2  -8   6    0.20    0.06
  -3   8  -6    9.68    0.32
  -3   8  -6   10.20    0.33
  -3   8  -6   10.14    0.35
   3  -8   6    9.82    0.36
   3  -8   6   10.67    0.38
  -4   8  -6    2.16    0.12
  -4   8  -6    1.91    0.12
  -4   8  -6    2.08    0.13
   4  -8   6    2.12    0.14
   4  -8   6    1.84    0.13
  -5   8  -6    0.71    0.08
  -5   8  -6    0.70    0.09
  -5   8  -6    0.89    0.09
   5  -8   6    0.89    0.11
   5  -8   6    0.92    0.11
  -6   8  -6   -0.04    0.05
  -6   8  -6   -0.01    0.04
   6  -8   6    0.07    0.06
   6  -8   6   -0.02    0.05
  -7   8  -6    0.16    0.06
   7  -8   6    0.11    0.07
   7  -8   6    0.15    0.07
   8  -8   6    0.86    0.13
   5   7  -6    1.19    0.13
   4   7  -6    3.98    0.20
   4   7  -6    3.86    0.19
   3   7  -6    1.47    0.12
   3   7  -6    1.60    0.12
   3   7  -6    1.61    0.14
   3   7  -6    1.56    0.15
  -3  -7   6    1.55    0.16
  -3  -7   6    1.64    0.15
   2   7  -6    8.45    0.32
   2   7  -6    7.87    0.28
   2   7  -6    7.86    0.29
  -2  -7   6    8.49    0.31
  -2  -7   6    8.21    0.30
  -2  -7   6    8.55    0.32
   1   7  -6    2.34    0.15
   1   7  -6    2.29    0.13
   1   7  -6    2.59    0.13
  -1  -7   6    2.30    0.15
  -1  -7   6    2.63    0.14
  -1  -7   6    2.52    0.15
   0   7  -6    5.80    0.23
   0   7  -6    5.97    0.22
   0   7  -6    5.89    0.23
   0   7  -6    5.79    0.24
   0  -7   6    6.66    0.25
   0  -7   6    5.71    0.24
   0  -7   6    5.51    0.23
   0  -7   6    5.84    0.23
   0  -7   6    5.81    0.24
   0  -7   6    6.11    0.26
  -1   7  -6   15.73    0.44
  -1   7  -6   15.92    0.49
  -1   7  -6   15.46    0.46
  -1   7  -6   15.16    0.47
   1  -7   6   15.15    0.49
   1  -7   6   15.11    0.54
   1  -7   6   15.39    0.52
   1  -7   6   15.92    0.47
   1  -7   6   15.02    0.47
  -2   7  -6    1.03    0.10
  -2   7  -6    1.03    0.08
  -2   7  -6    0.99    0.08
  -2   7  -6    1.04    0.08
   2  -7   6    1.03    0.10
   2  -7   6    1.03    0.08
   2  -7   6    1.00    0.09
   2  -7   6    0.97    0.07
   2  -7   6    1.15    0.10
  -3   7  -6   13.29    0.43
  -3   7  -6   13.51    0.39
  -3   7  -6   13.29    0.40
   3  -7   6   13.30    0.45
   3  -7   6   13.15    0.47
   3  -7   6   12.16    0.43
  -4   7  -6    3.33    0.15
  -4   7  -6    3.82    0.16
  -4   7  -6    3.74    0.17
   4  -7   6    3.47    0.18
   4  -7   6    3.74    0.19
  -5   7  -6    1.66    0.11
  -5   7  -6    1.84    0.11
  -5   7  -6    1.83    0.13
   5  -7   6    1.62    0.13
   5  -7   6    1.78    0.14
  -6   7  -6    0.06    0.06
  -6   7  -6    0.12    0.05
   6  -7   6    0.10    0.07
   6  -7   6    0.13    0.06
  -7   7  -6    0.07    0.06
   7  -7   6    0.03    0.06
   7  -7   6    0.16    0.07
   8  -7   6    2.41    0.18
   6   6  -6    0.29    0.08
   5   6  -6    0.70    0.10
   4   6  -6   13.38    0.43
   4   6  -6   13.37    0.43
   3   6  -6    0.02    0.04
   3   6  -6    0.04    0.04
   3   6  -6    0.05    0.05
  -3  -6   6    0.04    0.05
  -3  -6   6    0.04    0.05
   2   6  -6    9.69    0.32
   2   6  -6    9.71    0.35
   2   6  -6    9.54    0.31
  -2  -6   6    9.92    0.35
  -2  -6   6    9.42    0.33
  -2  -6   6    9.30    0.34
   1   6  -6    0.66    0.07
   1   6  -6    0.62    0.07
   1   6  -6    0.64    0.07
   1   6  -6    0.58    0.08
   1   6  -6    0.64    0.07
  -1  -6   6    0.71    0.08
  -1  -6   6    0.67    0.08
  -1  -6   6    0.60    0.07
  -1  -6   6    0.65    0.06
  -1  -6   6    0.59    0.07
  -1  -6   6    0.55    0.08
   0   6  -6    7.59    0.25
   0   6  -6    8.15    0.27
   0   6  -6    7.24    0.26
   0   6  -6    7.76    0.28
   0  -6   6    7.82    0.27
   0  -6   6    7.74    0.28
   0  -6   6    7.36    0.28
   0  -6   6    7.19    0.28
   0  -6   6    7.65    0.29
   0  -6   6    7.50    0.27
  -1   6  -6   22.10    0.64
  -1   6  -6   22.80    0.67
  -1   6  -6   21.70    0.62
  -1   6  -6   22.23    0.59
   1  -6   6   21.77    0.70
   1  -6   6   22.77    0.64
   1  -6   6   22.98    0.67
   1  -6   6   22.53    0.66
   1  -6   6   22.44    0.64
   1  -6   6   22.29    0.68
  -2   6  -6    1.14    0.09
  -2   6  -6    1.15    0.08
  -2   6  -6    1.15    0.08
  -2   6  -6    1.29    0.08
   2  -6   6    1.04    0.09
   2  -6   6    1.03    0.09
   2  -6   6    1.08    0.10
   2  -6   6    0.84    0.08
   2  -6   6    1.08    0.08
  -3   6  -6    3.00    0.14
  -3   6  -6    2.95    0.15
  -3   6  -6    3.25    0.14
  -3   6  -6    3.14    0.13
   3  -6   6    3.11    0.16
   3  -6   6    3.26    0.16
   3  -6   6    3.34    0.16
  -4   6  -6    1.24    0.08
  -4   6  -6    1.22    0.10
  -4   6  -6    1.32    0.09
   4  -6   6    1.22    0.10
   4  -6   6    1.13    0.11
  -5   6  -6    0.10    0.04
  -5   6  -6    0.14    0.04
  -5   6  -6    0.09    0.05
   5  -6   6    0.08    0.05
   5  -6   6    0.12    0.05
  -6   6  -6    0.59    0.08
  -6   6  -6    0.84    0.09
   6  -6   6    0.70    0.10
   6  -6   6    0.62    0.09
   7  -6   6    0.09    0.06
   7  -6   6    0.07    0.06
   8  -6   6    2.67    0.19
   6   5  -6    0.03    0.06
   5   5  -6    4.23    0.21
   4   5  -6    5.27    0.22
   4   5  -6    5.36    0.23
   4   5  -6    5.26    0.25
  -4  -5   6    5.63    0.24
  -4  -5   6    5.60    0.25
   3   5  -6    0.46    0.07
   3   5  -6    0.60    0.07
   3   5  -6    0.51    0.07
  -3  -5   6    0.45    0.07
  -3  -5   6    0.52    0.08
   2   5  -6    1.33    0.11
   2   5  -6    1.37    0.09
   2   5  -6    1.40    0.10
  -2  -5   6    1.46    0.12
  -2  -5   6    1.34    0.11
  -2  -5   6    1.34    0.08
  -2  -5   6    1.50    0.10
  -2  -5   6    1.55    0.10
   1   5  -6    1.04    0.08
   1   5  -6    1.08    0.08
   1   5  -6    1.22    0.10
   1   5  -6    1.31    0.09
  -1  -5   6    1.32    0.10
  -1  -5   6    1.32    0.11
  -1  -5   6    1.11    0.09
  -1  -5   6    1.19    0.09
  -1  -5   6    1.21    0.09
   0   5  -6    2.05    0.10
   0   5  -6    2.02    0.11
   0   5  -6    1.94    0.11
   0   5  -6    1.72    0.12
   0  -5   6    1.83    0.12
   0  -5   6    1.96    0.11
   0  -5   6    1.77    0.12
   0  -5   6    1.89    0.11
   0  -5   6    1.91    0.11
  -1   5  -6   29.91    0.76
  -1   5  -6   30.29    0.80
  -1   5  -6   29.68    0.82
  -1   5  -6   29.63    0.85
   1  -5   6   29.62    0.87
   1  -5   6   29.27    0.85
   1  -5   6   29.11    0.81
   1  -5   6   30.51    0.82
   1  -5   6   28.89    0.89
  -2   5  -6   10.16    0.31
  -2   5  -6   10.14    0.29
  -2   5  -6   10.09    0.33
  -2   5  -6    9.80    0.31
   2  -5   6   10.16    0.34
   2  -5   6    9.52    0.31
   2  -5   6   10.42    0.32
   2  -5   6   10.05    0.34
   2  -5   6    9.99    0.34
  -3   5  -6   12.59    0.36
  -3   5  -6   12.20    0.34
  -3   5  -6   11.97    0.38
  -3   5  -6   11.90    0.37
   3  -5   6   11.90    0.40
   3  -5   6   11.29    0.40
   3  -5   6   12.25    0.39
  -4   5  -6    1.78    0.10
  -4   5  -6    1.65    0.11
  -4   5  -6    1.70    0.09
   4  -5   6    1.74    0.12
   4  -5   6    1.75    0.11
   4  -5   6    1.94    0.12
  -5   5  -6    0.06    0.04
  -5   5  -6    0.06    0.04
   5  -5   6    0.07    0.04
   5  -5   6    0.06    0.04
  -6   5  -6    3.39    0.16
  -6   5  -6    3.56    0.17
   6  -5   6    3.61    0.19
   6  -5   6    3.50    0.20
  -7   5  -6    0.06    0.05
   7  -5   6   -0.01    0.06
   7  -5   6    0.08    0.06
   8  -5   6    0.40    0.09
   7   4  -6    0.08    0.07
   6   4  -6    4.96    0.23
   5   4  -6    0.63    0.09
   5   4  -6    0.57    0.08
   5   4  -6    0.55    0.09
  -5  -4   6    0.49    0.09
   4   4  -6    7.90    0.31
   4   4  -6    7.52    0.28
   4   4  -6    8.07    0.29
  -4  -4   6    8.11    0.31
  -4  -4   6    7.83    0.30
   3   4  -6    0.03    0.03
   3   4  -6    0.02    0.04
   3   4  -6    0.01    0.03
  -3  -4   6    0.00    0.02
  -3  -4   6    0.04    0.04
  -3  -4   6    0.02    0.04
   2   4  -6    0.49    0.06
   2   4  -6    0.40    0.06
   2   4  -6    0.52    0.06
  -2  -4   6    0.50    0.06
  -2  -4   6    0.52    0.07
  -2  -4   6    0.48    0.06
  -2  -4   6    0.49    0.07
   1   4  -6    0.40    0.05
   1   4  -6    0.52    0.05
   1   4  -6    0.33    0.05
   1   4  -6    0.38    0.05
  -1  -4   6    0.36    0.05
  -1  -4   6    0.57    0.07
  -1  -4   6    0.36    0.05
  -1  -4   6    0.37    0.05
  -1  -4   6    0.66    0.06
   0   4  -6    2.73    0.14
   0   4  -6    3.12    0.12
   0   4  -6    3.25    0.13
   0   4  -6    2.99    0.13
   0  -4   6    3.03    0.13
   0  -4   6    3.13    0.14
   0  -4   6    3.36    0.14
   0  -4   6    3.11    0.15
   0  -4   6    2.85    0.14
  -1   4  -6   21.77    0.62
  -1   4  -6   23.21    0.66
  -1   4  -6   21.48    0.65
  -1   4  -6   22.55    0.60
  -1   4  -6   22.70    0.57
   1  -4   6   21.73    0.62
   1  -4   6   22.49    0.62
   1  -4   6   21.55    0.67
   1  -4   6   21.42    0.65
   1  -4   6   22.12    0.66
  -2   4  -6    8.33    0.24
  -2   4  -6    8.22    0.28
  -2   4  -6    8.08    0.27
  -2   4  -6    8.64    0.26
   2  -4   6    8.43    0.28
   2  -4   6    7.99    0.26
   2  -4   6    8.23    0.28
   2  -4   6    8.98    0.29
   2  -4   6    7.93    0.29
  -3   4  -6    4.51    0.17
  -3   4  -6    4.64    0.16
  -3   4  -6    4.62    0.16
  -3   4  -6    4.48    0.18
   3  -4   6    4.54    0.18
   3  -4   6    4.46    0.19
   3  -4   6    4.58    0.19
  -4   4  -6    2.78    0.12
  -4   4  -6    2.74    0.13
  -4   4  -6    2.71    0.13
  -4   4  -6    2.67    0.11
   4  -4   6    2.57    0.13
   4  -4   6    2.69    0.15
   4  -4   6    2.66    0.14
  -5   4  -6    0.01    0.03
  -5   4  -6    0.04    0.03
   5  -4   6   -0.02    0.04
   5  -4   6   -0.05    0.03
  -6   4  -6    7.15    0.25
   6  -4   6    7.25    0.29
   6  -4   6    7.45    0.30
  -7   4  -6    4.00    0.19
   7  -4   6    4.27    0.22
   7  -4   6    4.20    0.21
   8  -4   6    1.85    0.15
   7   3  -6    2.72    0.18
   6   3  -6    2.66    0.17
   5   3  -6    0.73    0.09
   5   3  -6    0.88    0.10
  -5  -3   6    0.81    0.10
  -5  -3   6    0.76    0.10
   4   3  -6    1.38    0.11
   4   3  -6    1.38    0.11
  -4  -3   6    1.59    0.14
  -4  -3   6    1.33    0.09
  -4  -3   6    1.57    0.13
   3   3  -6    0.11    0.04
   3   3  -6    0.07    0.03
  -3  -3   6    0.11    0.05
  -3  -3   6    0.12    0.04
  -3  -3   6    0.17    0.05
   2   3  -6    1.54    0.09
   2   3  -6    1.53    0.11
  -2  -3   6    1.59    0.11
  -2  -3   6    1.51    0.11
  -2  -3   6    1.53    0.10
  -2  -3   6    1.64    0.10
   1   3  -6    7.51    0.25
   1   3  -6    7.11    0.25
   1   3  -6    7.80    0.25
   1   3  -6    7.42    0.26
   1   3  -6    7.56    0.22
  -1  -3   6    7.15    0.25
  -1  -3   6    7.07    0.26
  -1  -3   6    7.20    0.25
  -1  -3   6    7.33    0.26
  -1  -3   6    7.19    0.26
   0   3  -6    0.66    0.06
   0   3  -6    0.66    0.04
   0   3  -6    0.53    0.05
   0   3  -6    0.54    0.05
   0   3  -6    0.57    0.06
   0   3  -6    0.58    0.04
   0  -3   6    0.48    0.04
   0  -3   6    0.60    0.06
   0  -3   6    0.55    0.06
  -1   3  -6   49.77    1.54
  -1   3  -6   46.03    1.23
  -1   3  -6   49.22    1.33
  -1   3  -6   48.12    1.20
  -1   3  -6   47.16    1.13
  -1   3  -6   44.95    1.29
   1  -3   6   45.02    1.31
   1  -3   6   46.27    1.23
   1  -3   6   44.88    1.34
   1  -3   6   44.66    1.29
  -2   3  -6    3.00    0.11
  -2   3  -6    2.84    0.12
  -2   3  -6    2.87    0.13
  -2   3  -6    2.86    0.10
   2  -3   6    2.78    0.13
   2  -3   6    2.89    0.12
   2  -3   6    2.80    0.13
  -3   3  -6   -0.01    0.02
  -3   3  -6    0.20    0.04
  -3   3  -6   -0.02    0.02
  -3   3  -6    0.00    0.02
   3  -3   6   -0.01    0.02
   3  -3   6   -0.04    0.02
   3  -3   6   -0.02    0.02
  -4   3  -6    0.04    0.03
  -4   3  -6    0.02    0.03
  -4   3  -6    0.40    0.05
   4  -3   6    0.04    0.04
   4  -3   6    0.01    0.04
   4  -3   6    0.28    0.05
  -5   3  -6    1.30    0.08
   5  -3   6    1.37    0.11
   5  -3   6    1.13    0.11
  -6   3  -6    0.17    0.05
   6  -3   6    0.15    0.06
   6  -3   6    0.27    0.06
  -7   3  -6    0.05    0.05
   7  -3   6   -0.02    0.07
   7  -3   6    0.00    0.05
   8  -3   6    0.05    0.06
   7   2  -6    0.96    0.12
   6   2  -6    6.83    0.28
   6   2  -6    6.28    0.27
  -6  -2   6    7.17    0.31
   5   2  -6    3.26    0.16
  -5  -2   6    3.16    0.18
  -5  -2   6    3.18    0.20
   4   2  -6    0.86    0.09
  -4  -2   6    0.84    0.09
  -4  -2   6    0.89    0.06
  -4  -2   6    0.82    0.09
  -4  -2   6    1.03    0.10
   3   2  -6    2.44    0.12
  -3  -2   6    2.60    0.14
  -3  -2   6    2.71    0.15
  -3  -2   6    2.33    0.12
  -3  -2   6    2.49    0.13
   2   2  -6    1.66    0.10
  -2  -2   6    1.57    0.10
  -2  -2   6    1.55    0.11
  -2  -2   6    1.63    0.09
   1   2  -6   23.43    0.66
   1   2  -6   24.30    0.68
   1   2  -6   24.88    0.79
   1   2  -6   22.42    0.69
   1   2  -6   23.27    0.64
  -1  -2   6   23.00    0.69
  -1  -2   6   23.34    0.65
  -1  -2   6   21.96    0.69
  -1  -2   6   24.28    0.70
   0   2  -6   10.06    0.31
   0   2  -6   10.22    0.33
   0   2  -6   10.38    0.30
   0   2  -6   10.36    0.27
   0  -2   6    9.81    0.31
   0  -2   6   10.57    0.33
   0  -2   6   10.00    0.32
   0  -2   6   10.09    0.31
  -1   2  -6   41.04    1.11
  -1   2  -6   41.11    1.17
  -1   2  -6   43.95    1.02
   1  -2   6   42.40    1.12
   1  -2   6   41.95    1.17
   1  -2   6   42.73    1.21
  -2   2  -6    6.74    0.19
  -2   2  -6    6.84    0.22
  -2   2  -6    6.52    0.22
  -2   2  -6    7.03    0.24
   2  -2   6    6.57    0.22
   2  -2   6    6.45    0.24
   2  -2   6    6.44    0.22
  -3   2  -6    0.92    0.07
  -3   2  -6    0.94    0.07
  -3   2  -6    1.06    0.06
   3  -2   6    0.85    0.09
   3  -2   6    0.92    0.06
   3  -2   6    1.03    0.08
  -4   2  -6   27.68    0.78
  -4   2  -6   28.47    0.79
  -4   2  -6   28.17    0.72
   4  -2   6   29.29    0.81
   4  -2   6   28.02    0.86
   4  -2   6   28.22    0.85
  -5   2  -6   12.90    0.38
   5  -2   6   13.71    0.43
   5  -2   6   13.16    0.45
  -6   2  -6    4.61    0.19
   6  -2   6    4.19    0.20
   6  -2   6    4.54    0.22
  -7   2  -6    2.50    0.15
   7  -2   6    2.59    0.18
   7  -2   6    2.65    0.16
   8  -2   6    0.27    0.09
   8  -2   6    0.32    0.08
   8   1  -6    0.21    0.08
   8   1  -6    0.28    0.08
   7   1  -6   -0.03    0.05
   6   1  -6    7.81    0.30
  -6  -1   6    8.86    0.35
  -6  -1   6    8.52    0.33
   5   1  -6    0.38    0.07
  -5  -1   6    0.34    0.07
  -5  -1   6    0.27    0.07
  -5  -1   6    0.28    0.06
   4   1  -6   15.86    0.46
  -4  -1   6   15.14    0.48
  -4  -1   6   15.20    0.45
  -4  -1   6   16.00    0.51
  -4  -1   6   15.12    0.47
   3   1  -6    3.08    0.14
  -3  -1   6    2.98    0.15
  -3  -1   6    3.01    0.14
  -3  -1   6    3.28    0.14
  -3  -1   6    3.26    0.16
   2   1  -6    3.83    0.16
   2   1  -6    3.67    0.13
  -2  -1   6    3.84    0.15
  -2  -1   6    3.54    0.17
  -2  -1   6    3.94    0.15
   1   1  -6   65.25    1.70
  -1  -1   6   65.40    1.70
  -1  -1   6   63.28    1.78
  -1  -1   6   66.31    1.85
   0   1  -6   37.24    0.98
   0   1  -6   36.33    1.03
   0  -1   6   37.15    0.98
   0  -1   6   36.46    1.03
  -1   1  -6    0.01    0.02
  -1   1  -6   -0.01    0.02
  -1   1  -6    0.04    0.01
   1  -1   6   -0.01    0.02
   1  -1   6    0.01    0.02
  -2   1  -6   67.96    1.61
  -2   1  -6   68.11    1.75
  -2   1  -6   67.55    1.82
   2  -1   6   67.93    1.88
   2  -1   6   64.87    1.91
  -3   1  -6   35.67    0.87
  -3   1  -6   34.79    0.96
  -3   1  -6   34.70    0.94
   3  -1   6   35.23    1.03
   3  -1   6   34.88    1.02
  -4   1  -6    1.26    0.08
  -4   1  -6    1.37    0.08
   4  -1   6    1.43    0.10
   4  -1   6    1.39    0.12
   4  -1   6    1.30    0.10
  -5   1  -6    2.64    0.13
   5  -1   6    2.67    0.14
   5  -1   6    2.58    0.16
  -6   1  -6    0.00    0.04
   6  -1   6    0.00    0.04
   6  -1   6    0.01    0.05
  -7   1  -6    0.92    0.10
   7  -1   6    0.99    0.13
   7  -1   6    0.96    0.11
   8  -1   6    0.11    0.06
   8  -1   6    0.06    0.08
   8   0  -6    2.41    0.17
   8   0  -6    2.33    0.17
   7   0  -6    0.66    0.09
  -7   0   6    0.60    0.11
   6   0  -6    3.51    0.18
  -6   0   6    3.80    0.21
  -6   0   6    3.91    0.22
  -6   0   6    3.50    0.18
   5   0  -6    0.58    0.07
  -5   0   6    0.67    0.08
  -5   0   6    0.60    0.09
  -5   0   6    0.55    0.05
  -5   0   6    0.55    0.08
   4   0  -6   15.67    0.46
  -4   0   6   16.34    0.47
  -4   0   6   15.79    0.51
  -4   0   6   16.21    0.49
  -4   0   6   15.86    0.48
   3   0  -6    3.64    0.15
  -3   0   6    3.58    0.15
  -3   0   6    3.49    0.14
  -3   0   6    3.56    0.17
  -3   0   6    3.44    0.16
   2   0  -6    9.17    0.31
   2   0  -6    8.66    0.24
  -2   0   6    8.05    0.30
  -2   0   6    8.94    0.28
  -2   0   6    8.73    0.29
   1   0  -6  196.07    4.73
   1   0  -6  204.83    5.08
  -1   0   6  203.30    5.07
  -1   0   6  193.90    5.33
   0   0  -6    9.01    0.27
   0   0  -6    9.14    0.27
   0   0   6    8.56    0.29
   0   0   6    8.61    0.27
  -1   0  -6   88.63    2.26
  -1   0  -6   86.70    2.37
   1   0   6   88.87    2.26
  -2   0  -6    9.40    0.29
  -2   0  -6    9.82    0.26
   2   0   6    9.94    0.32
   2   0   6    9.81    0.31
  -3   0  -6    0.61    0.05
  -3   0  -6    0.59    0.05
   3   0   6    0.53    0.06
   3   0   6    0.53    0.06
  -4   0  -6   29.46    0.84
  -4   0  -6   31.20    0.79
   4   0   6   30.83    0.91
   4   0   6   30.90    0.93
   4   0   6   31.53    0.87
  -5   0  -6   10.08    0.32
   5   0   6   10.49    0.35
   5   0   6   10.60    0.38
  -6   0  -6    0.93    0.09
   6   0   6    0.88    0.10
   6   0   6    0.70    0.09
  -7   0  -6    0.69    0.09
   7   0   6    0.80    0.10
   7   0   6    0.71    0.11
   8   0   6   -0.08    0.07
   8   0   6   -0.05    0.06
   8  -1  -6    6.00    0.27
   8  -1  -6    5.80    0.27
   7  -1  -6    0.03    0.05
  -7   1   6   -0.07    0.05
  -7   1   6    0.04    0.06
  -7   1   6   -0.05    0.06
   6  -1  -6    2.36    0.14
  -6   1   6    2.49    0.18
  -6   1   6    2.52    0.15
  -6   1   6    2.53    0.17
   5  -1  -6    1.34    0.10
  -5   1   6    0.99    0.10
  -5   1   6    1.03    0.10
  -5   1   6    1.23    0.12
   4  -1  -6    0.30    0.05
  -4   1   6    0.25    0.05
  -4   1   6    0.21    0.05
  -4   1   6    0.21    0.05
  -4   1   6    0.30    0.05
   3  -1  -6    8.03    0.26
  -3   1   6    8.42    0.28
  -3   1   6    8.27    0.26
  -3   1   6    8.32    0.27
  -3   1   6    8.39    0.30
   2  -1  -6   18.38    0.59
   2  -1  -6   17.12    0.44
  -2   1   6   17.33    0.50
  -2   1   6   17.70    0.53
  -2   1   6   16.96    0.53
   1  -1  -6    0.08    0.03
   1  -1  -6    0.10    0.03
  -1   1   6    0.03    0.02
  -1   1   6    0.01    0.03
   0  -1  -6   51.67    1.30
   0  -1  -6   49.44    1.29
   0   1   6   47.93    1.36
  -1  -1  -6    1.21    0.06
  -1  -1  -6    1.15    0.06
   1   1   6    1.17    0.08
   1   1   6    1.20    0.07
  -2  -1  -6   16.20    0.44
   2   1   6   15.24    0.48
   2   1   6   15.82    0.48
   2   1   6   15.90    0.45
  -3  -1  -6    1.86    0.09
  -3  -1  -6    1.55    0.08
   3   1   6    1.67    0.11
   3   1   6    1.63    0.10
  -4  -1  -6    7.00    0.23
  -4  -1  -6    6.79    0.24
   4   1   6    7.15    0.25
   4   1   6    7.73    0.28
  -5  -1  -6    5.71    0.22
   5   1   6    6.28    0.24
   5   1   6    6.26    0.26
  -6  -1  -6    0.60    0.08
   6   1   6    0.70    0.10
   6   1   6    0.59    0.08
  -7  -1  -6    1.02    0.11
   7   1   6    1.07    0.13
   7   1   6    1.14    0.12
   8   1   6    0.16    0.09
   8   1   6    0.13    0.07
   8  -2  -6    4.01    0.21
   8  -2  -6    3.98    0.21
  -8   2   6    4.41    0.22
   7  -2  -6   -0.03    0.05
   7  -2  -6   -0.12    0.05
  -7   2   6   -0.03    0.06
  -7   2   6   -0.01    0.06
  -7   2   6   -0.02    0.05
   6  -2  -6    1.68    0.12
  -6   2   6    1.90    0.16
  -6   2   6    2.06    0.13
  -6   2   6    1.91    0.15
   5  -2  -6    0.57    0.07
  -5   2   6    0.59    0.08
  -5   2   6    0.55    0.07
  -5   2   6    0.61    0.09
  -5   2   6    0.62    0.07
   4  -2  -6   26.12    0.70
  -4   2   6   26.32    0.77
  -4   2   6   25.34    0.73
  -4   2   6   25.65    0.70
  -4   2   6   25.13    0.72
   3  -2  -6   65.67    1.64
  -3   2   6   64.98    1.64
  -3   2   6   67.22    1.68
  -3   2   6   63.75    1.70
  -3   2   6   64.73    1.80
  -3   2   6   64.35    1.71
   2  -2  -6   23.10    0.59
   2  -2  -6   23.35    0.64
   2  -2  -6   25.21    0.80
  -2   2   6   24.38    0.65
  -2   2   6   22.75    0.69
  -2   2   6   23.55    0.70
   1  -2  -6   11.28    0.32
   1  -2  -6   11.34    0.32
   1  -2  -6   10.76    0.28
  -1   2   6   11.46    0.33
  -1   2   6   11.68    0.33
  -1   2   6   11.00    0.35
  -1   2   6   10.94    0.32
  -1   2   6   10.94    0.33
   0  -2  -6   39.82    1.03
   0  -2  -6   38.93    1.02
   0   2   6   38.43    1.02
   0   2   6   39.79    1.02
  -1  -2  -6    1.18    0.06
  -1  -2  -6    1.32    0.06
   1   2   6    1.27    0.09
   1   2   6    1.30    0.09
   1   2   6    1.32    0.07
   1   2   6    1.28    0.07
  -2  -2  -6    9.84    0.29
   2   2   6    9.54    0.32
   2   2   6    9.80    0.31
   2   2   6    9.70    0.33
  -3  -2  -6    0.09    0.03
   3   2   6    0.06    0.03
   3   2   6    0.07    0.04
  -4  -2  -6    5.77    0.22
  -4  -2  -6    6.48    0.22
   4   2   6    6.54    0.26
   4   2   6    6.34    0.23
  -5  -2  -6    0.84    0.09
   5   2   6    0.96    0.09
   5   2   6    0.83    0.11
  -6  -2  -6    0.29    0.06
   6   2   6    0.31    0.08
   6   2   6    0.39    0.07
   7   2   6    0.16    0.07
   7   2   6    0.13    0.08
   8  -3  -6    2.13    0.16
  -8   3   6    2.51    0.21
  -8   3   6    2.32    0.16
  -8   3   6    2.35    0.21
   7  -3  -6    0.10    0.05
   7  -3  -6    0.06    0.06
  -7   3   6    0.12    0.06
  -7   3   6    0.21    0.07
  -7   3   6    0.10    0.07
   6  -3  -6    1.62    0.12
  -6   3   6    1.61    0.13
  -6   3   6    1.82    0.15
  -6   3   6    1.72    0.15
   5  -3  -6    0.63    0.08
  -5   3   6    0.71    0.09
  -5   3   6    0.79    0.09
  -5   3   6    0.77    0.08
  -5   3   6    0.81    0.08
  -5   3   6    0.65    0.08
   4  -3  -6    2.92    0.14
  -4   3   6    2.64    0.16
  -4   3   6    2.96    0.15
  -4   3   6    2.83    0.13
  -4   3   6    2.82    0.16
  -4   3   6    2.80    0.14
  -3   3   6    3.24    0.13
  -3   3   6    3.26    0.15
  -3   3   6    3.31    0.16
  -3   3   6    3.35    0.15
  -3   3   6    3.07    0.15
   2  -3  -6   59.58    1.53
  -2   3   6   60.41    1.54
  -2   3   6   56.64    1.63
  -2   3   6   58.97    1.70
  -2   3   6   61.57    1.52
   1  -3  -6    0.68    0.05
   1  -3  -6    0.66    0.04
   1  -3  -6    0.58    0.05
  -1   3   6    0.64    0.06
  -1   3   6    0.58    0.05
  -1   3   6    0.76    0.07
  -1   3   6    0.71    0.06
  -1   3   6    0.62    0.05
   0  -3  -6   27.92    0.71
   0  -3  -6   26.17    0.66
   0  -3  -6   26.43    0.71
   0   3   6   27.65    0.73
   0   3   6   27.26    0.79
   0   3   6   26.34    0.76
  -1  -3  -6    0.76    0.05
  -1  -3  -6    0.75    0.05
   1   3   6    0.74    0.07
   1   3   6    0.85    0.05
   1   3   6    0.75    0.06
   1   3   6    0.78    0.08
  -2  -3  -6    3.03    0.11
   2   3   6    3.20    0.14
   2   3   6    2.88    0.14
   2   3   6    2.87    0.14
  -3  -3  -6    6.48    0.21
   3   3   6    6.46    0.26
   3   3   6    6.68    0.26
   3   3   6    6.53    0.22
   4   3   6    0.66    0.07
   4   3   6    0.68    0.07
   4   3   6    0.61    0.08
  -5  -3  -6    4.43    0.19
   5   3   6    4.65    0.23
   5   3   6    4.58    0.20
  -6  -3  -6    0.95    0.10
   6   3   6    0.99    0.12
   6   3   6    1.08    0.11
   7   3   6    0.30    0.09
   7   3   6    0.29    0.08
   8  -4  -6    1.75    0.14
   8  -4  -6    1.98    0.14
  -8   4   6    2.09    0.19
  -8   4   6    1.73    0.15
  -8   4   6    1.89    0.19
   7  -4  -6    0.29    0.07
   7  -4  -6    0.42    0.07
  -7   4   6    0.22    0.07
  -7   4   6    0.24    0.08
  -7   4   6    0.34    0.09
  -7   4   6    0.30    0.08
   6  -4  -6    4.98    0.20
   6  -4  -6    4.78    0.21
  -6   4   6    5.30    0.23
  -6   4   6    5.01    0.24
  -6   4   6    4.98    0.25
  -6   4   6    4.84    0.21
   5  -4  -6    4.16    0.18
  -5   4   6    4.21    0.17
  -5   4   6    4.57    0.20
  -5   4   6    4.14    0.19
  -5   4   6    4.21    0.21
  -5   4   6    4.06    0.20
  -4   4   6    5.02    0.22
  -4   4   6    5.17    0.19
  -4   4   6    5.24    0.20
  -4   4   6    5.10    0.21
  -4   4   6    5.25    0.21
  -3   4   6    9.26    0.32
  -3   4   6    9.19    0.30
  -3   4   6    9.09    0.29
  -3   4   6    8.98    0.28
  -3   4   6    8.66    0.29
   2  -4  -6   -0.01    0.02
  -2   4   6   -0.03    0.02
  -2   4   6   -0.05    0.02
  -2   4   6    0.01    0.02
  -2   4   6   -0.04    0.02
  -2   4   6    0.05    0.04
  -2   4   6   -0.01    0.03
   1  -4  -6    4.21    0.13
  -1   4   6    3.96    0.16
  -1   4   6    4.12    0.15
  -1   4   6    4.05    0.15
  -1   4   6    4.03    0.17
  -1   4   6    3.93    0.13
   0   4   6    3.16    0.14
   0   4   6    3.17    0.13
   0   4   6    3.36    0.13
   0   4   6    2.90    0.14
   0   4   6    2.77    0.12
   1   4   6    3.64    0.15
   1   4   6    3.73    0.16
   1   4   6    3.83    0.16
   1   4   6    3.81    0.17
   2   4   6   11.39    0.37
   2   4   6   11.46    0.34
   2   4   6   11.30    0.39
   2   4   6   11.46    0.38
   3   4   6    1.09    0.09
   3   4   6    1.26    0.11
   4   4   6    2.64    0.17
   4   4   6    2.46    0.13
   5   4   6    1.58    0.15
   5   4   6    1.40    0.11
   6   4   6    0.81    0.11
   7   4   6    0.49    0.11
   8  -5  -6    3.29    0.19
  -8   5   6    3.85    0.20
  -8   5   6    4.01    0.25
  -8   5   6    4.09    0.24
  -8   5   6    3.79    0.22
   7  -5  -6    1.29    0.12
  -7   5   6    1.49    0.13
  -7   5   6    1.23    0.14
  -7   5   6    1.35    0.14
  -7   5   6    1.28    0.14
   6  -5  -6    0.13    0.05
  -6   5   6    0.07    0.06
  -6   5   6    0.03    0.05
  -6   5   6    0.14    0.06
  -6   5   6    0.11    0.06
   5  -5  -6    3.01    0.15
  -5   5   6    2.86    0.17
  -5   5   6    2.86    0.18
  -5   5   6    2.95    0.16
  -5   5   6    2.91    0.16
  -4   5   6    6.81    0.25
  -4   5   6    6.50    0.25
  -4   5   6    6.80    0.25
  -4   5   6    7.09    0.27
  -3   5   6    2.98    0.14
  -3   5   6    2.73    0.15
  -3   5   6    2.91    0.14
  -3   5   6    3.11    0.14
  -2   5   6    4.62    0.18
  -2   5   6    4.60    0.18
  -2   5   6    4.59    0.17
  -2   5   6    4.28    0.18
  -2   5   6    4.41    0.19
  -1   5   6    7.51    0.25
  -1   5   6    7.91    0.25
  -1   5   6    7.66    0.27
   0   5   6    1.12    0.07
   0   5   6    1.06    0.09
   0   5   6    1.02    0.09
   0   5   6    1.20    0.09
   1   5   6    3.05    0.15
   1   5   6    2.93    0.15
   1   5   6    2.89    0.14
   1   5   6    2.87    0.15
   2   5   6    2.03    0.13
   2   5   6    2.01    0.13
   2   5   6    1.78    0.11
   3   5   6    6.02    0.25
   3   5   6    5.83    0.22
   4   5   6    0.14    0.06
   4   5   6    0.18    0.05
   5   5   6    0.65    0.08
   5   5   6    0.96    0.12
   6   5   6    0.04    0.07
  -8   6   6   -0.15    0.07
  -8   6   6    0.00    0.07
  -8   6   6    0.07    0.07
   7  -6  -6    0.05    0.06
  -7   6   6    0.05    0.06
  -7   6   6    0.11    0.07
  -7   6   6    0.05    0.06
  -7   6   6   -0.03    0.06
   6  -6  -6    0.67    0.08
  -6   6   6    0.59    0.09
  -6   6   6    0.46    0.08
  -6   6   6    0.61    0.09
  -6   6   6    0.54    0.09
  -5   6   6    6.35    0.25
  -5   6   6    5.85    0.26
  -5   6   6    6.38    0.26
  -5   6   6    6.35    0.27
  -4   6   6    3.00    0.16
  -4   6   6    3.04    0.15
  -4   6   6    2.86    0.17
  -3   6   6    3.62    0.18
  -3   6   6    3.85    0.18
  -3   6   6    3.73    0.16
  -3   6   6    3.68    0.17
  -2   6   6    2.22    0.12
  -2   6   6    2.50    0.13
  -2   6   6    2.22    0.12
  -2   6   6    2.36    0.14
  -1   6   6    0.74    0.09
  -1   6   6    0.59    0.07
  -1   6   6    0.59    0.07
  -1   6   6    0.81    0.08
  -1   6   6    0.65    0.07
   0   6   6    6.85    0.23
   0   6   6    6.83    0.25
   0   6   6    7.19    0.26
   0   6   6    6.86    0.26
   1   6   6   -0.07    0.03
   1   6   6    0.06    0.04
   1   6   6    0.01    0.04
   2   6   6    5.20    0.23
   2   6   6    5.16    0.21
   2   6   6    5.43    0.23
   3   6   6    1.93    0.13
   3   6   6    1.86    0.15
   4   6   6    0.27    0.08
   4   6   6    0.24    0.06
   5   6   6   -0.03    0.06
   5   6   6    0.07    0.06
   6   6   6    0.17    0.09
   6   6   6    0.27    0.07
  -8   7   6    0.05    0.07
  -8   7   6    0.18    0.08
  -8   7   6    0.10    0.08
   7  -7  -6   -0.04    0.05
  -7   7   6    0.00    0.06
  -7   7   6    0.04    0.06
  -7   7   6   -0.04    0.07
  -7   7   6    0.05    0.06
   6  -7  -6    0.31    0.07
  -6   7   6    0.25    0.07
  -6   7   6    0.23    0.07
  -6   7   6    0.17    0.06
  -6   7   6    0.24    0.07
  -5   7   6    1.97    0.14
  -5   7   6    2.32    0.15
  -5   7   6    2.51    0.17
  -4   7   6    0.15    0.06
  -4   7   6    0.13    0.05
  -4   7   6    0.16    0.06
  -3   7   6    5.45    0.21
  -3   7   6    5.69    0.23
  -3   7   6    5.72    0.24
  -3   7   6    5.53    0.22
  -2   7   6    1.61    0.12
  -2   7   6    1.73    0.12
  -2   7   6    1.59    0.11
  -2   7   6    1.62    0.10
  -1   7   6    0.37    0.06
  -1   7   6    0.33    0.06
  -1   7   6    0.42    0.08
  -1   7   6    0.40    0.06
   0   7   6    1.64    0.12
   0   7   6    1.54    0.11
   0   7   6    1.54    0.12
   1   7   6    1.53    0.12
   1   7   6    1.64    0.13
   1   7   6    1.70    0.13
   2   7   6    2.57    0.16
   2   7   6    2.52    0.16
   2   7   6    2.48    0.15
   3   7   6    0.90    0.11
   3   7   6    0.68    0.09
   4   7   6    0.08    0.06
   4   7   6    0.23    0.08
   5   7   6    0.13    0.07
   5   7   6    0.06    0.07
  -8   8   6    0.25    0.09
  -8   8   6    0.33    0.09
  -8   8   6    0.30    0.10
   7  -8  -6    1.29    0.13
  -7   8   6    1.68    0.17
  -7   8   6    2.04    0.18
  -7   8   6    1.59    0.15
  -6   8   6    1.03    0.12
  -6   8   6    0.92    0.12
  -6   8   6    1.08    0.12
  -5   8   6    3.77    0.20
  -5   8   6    3.78    0.21
  -5   8   6    3.58    0.19
  -4   8   6    1.88    0.15
  -4   8   6    1.76    0.13
  -4   8   6    1.89    0.14
  -3   8   6    0.23    0.07
  -3   8   6    0.24    0.07
  -3   8   6    0.09    0.05
  -3   8   6    0.32    0.08
  -2   8   6    1.07    0.10
  -2   8   6    1.16    0.11
  -2   8   6    1.36    0.12
  -2   8   6    1.28    0.10
  -1   8   6    0.15    0.06
  -1   8   6    0.21    0.05
  -1   8   6    0.12    0.06
  -1   8   6    0.19    0.05
   0   8   6    1.58    0.13
   0   8   6    1.44    0.12
   0   8   6    1.44    0.12
   1   8   6    0.61    0.09
   1   8   6    0.60    0.10
   1   8   6    0.68    0.08
   2   8   6    0.02    0.06
   2   8   6   -0.07    0.05
   2   8   6    0.02    0.05
   3   8   6    0.46    0.09
   3   8   6    0.69    0.11
   4   8   6    0.05    0.07
   4   8   6    0.11    0.07
  -7   9   6    0.01    0.07
  -7   9   6    0.08    0.08
  -7   9   6    0.12    0.08
  -6   9   6    0.44    0.09
  -6   9   6    0.48    0.09
  -6   9   6    0.44    0.09
  -5   9   6    5.97    0.27
  -5   9   6    5.17    0.24
  -5   9   6    5.76    0.25
  -4   9   6    3.43    0.18
  -4   9   6    3.39    0.19
  -4   9   6    3.14    0.19
  -4   9   6    3.51    0.20
  -3   9   6    0.22    0.08
  -3   9   6    0.15    0.07
  -3   9   6    0.18    0.05
  -3   9   6    0.23    0.06
  -2   9   6    1.06    0.11
  -2   9   6    1.40    0.12
  -2   9   6    1.29    0.10
  -1   9   6    0.13    0.06
  -1   9   6    0.32    0.08
  -1   9   6    0.16    0.06
  -1   9   6    0.18    0.05
   0   9   6    1.51    0.14
   0   9   6    1.44    0.13
   0   9   6    1.54    0.13
   1   9   6    0.25    0.08
   1   9   6    0.35    0.08
   1   9   6    0.51    0.09
   2   9   6   -0.01    0.07
   2   9   6   -0.02    0.06
   2   9   6   -0.03    0.05
   3   9   6    0.16    0.07
   3   9   6    0.26    0.09
   4   9   6    0.56    0.11
   4   9   6    0.63    0.10
  -7  10   6    0.07    0.06
  -7  10   6    0.11    0.08
  -6  10   6    0.10    0.07
  -6  10   6    0.05    0.06
  -5  10   6    1.05    0.12
  -5  10   6    1.14    0.14
  -5  10   6    1.00    0.12
  -5  10   6    0.90    0.12
  -4  10   6    1.19    0.13
  -4  10   6    1.50    0.15
  -4  10   6    1.25    0.11
  -4  10   6    1.05    0.14
  -3  10   6    0.94    0.11
  -3  10   6    0.87    0.10
  -3  10   6    0.89    0.10
  -3  10   6    1.08    0.13
  -2  10   6    0.32    0.09
  -2  10   6    0.36    0.06
  -2  10   6    0.33    0.08
  -1  10   6    0.27    0.08
  -1  10   6    0.27    0.08
  -1  10   6    0.33    0.08
   0  10   6    0.23    0.08
   0  10   6    0.22    0.07
   0  10   6    0.27    0.08
   1  10   6    0.43    0.09
   1  10   6    0.48    0.10
   1  10   6    0.56    0.09
   2  10   6    0.27    0.09
   2  10   6    0.18    0.08
   2  10   6    0.25    0.08
   3  10   6    0.40    0.10
   3  10   6    0.35    0.09
  -6  11   6    0.07    0.09
  -6  11   6    0.00    0.05
  -6  11   6    0.10    0.07
  -5  11   6    0.26    0.08
  -5  11   6    0.15    0.09
  -5  11   6    0.13    0.06
  -5  11   6    0.13    0.07
  -4  11   6    0.12    0.06
  -4  11   6    0.11    0.07
  -4  11   6    0.13    0.09
  -4  11   6    0.05    0.07
  -3  11   6    0.12    0.07
  -3  11   6    0.23    0.06
  -3  11   6    0.25    0.09
  -2  11   6    0.27    0.09
  -2  11   6    0.27    0.06
  -2  11   6    0.32    0.08
  -1  11   6    0.35    0.09
  -1  11   6    0.46    0.10
  -1  11   6    0.39    0.09
   0  11   6   -0.04    0.06
   0  11   6   -0.14    0.06
   0  11   6    0.00    0.06
   1  11   6    3.69    0.24
   1  11   6    3.57    0.21
   1  11   6    2.78    0.20
   2  11   6    2.35    0.19
  -5  12   6   -0.12    0.07
  -5  12   6   -0.04    0.08
  -5  12   6    0.04    0.05
  -4  12   6    0.03    0.08
  -4  12   6   -0.03    0.04
  -4  12   6   -0.08    0.07
  -3  12   6    0.00    0.05
  -3  12   6   -0.09    0.07
  -3  12   6   -0.04    0.08
  -2  12   6    0.81    0.13
  -2  12   6    0.71    0.11
  -1  12   6    0.07    0.07
  -1  12   6    0.06    0.08
   0  12   6    1.94    0.20
   0  12   6    1.81    0.17
   0  12   6    2.08    0.17
   0  12  -7    0.80    0.11
   0  12  -7    0.77    0.11
  -1  12  -7    0.10    0.07
  -1  12  -7    0.06    0.06
  -2  12  -7    2.02    0.15
  -2  12  -7    2.27    0.17
  -3  12  -7    3.17    0.20
  -3  12  -7    2.93    0.18
  -4  12  -7   -0.13    0.07
  -4  12  -7   -0.04    0.06
  -5  12  -7    0.02    0.06
   2  11  -7    1.52    0.13
   2  11  -7    1.67    0.18
   1  11  -7    0.67    0.10
   1  11  -7    0.83    0.11
   0  11  -7    0.50    0.09
   0  11  -7    0.61    0.10
  -1  11  -7    0.13    0.06
  -1  11  -7    0.29    0.08
  -2  11  -7    2.38    0.17
  -2  11  -7    2.41    0.15
  -3  11  -7    6.12    0.26
  -3  11  -7    6.59    0.28
  -4  11  -7   -0.03    0.06
  -4  11  -7    0.00    0.05
  -5  11  -7    0.73    0.10
  -5  11  -7    0.76    0.10
  -6  11  -7    0.69    0.10
  -6  11  -7    0.64    0.10
   3  10  -7    7.62    0.34
   3  10  -7    6.59    0.29
   3  10  -7    7.34    0.30
   2  10  -7    4.17    0.21
   2  10  -7    4.04    0.21
  -2 -10   7    4.39    0.23
   1  10  -7   -0.04    0.05
   1  10  -7    0.01    0.06
  -1 -10   7   -0.04    0.06
   0  10  -7    3.86    0.19
   0  10  -7    3.92    0.21
  -1  10  -7    0.86    0.10
  -1  10  -7    1.00    0.11
   1 -10   7    1.07    0.12
  -2  10  -7    2.96    0.17
  -2  10  -7    2.83    0.16
  -2  10  -7    2.68    0.17
   2 -10   7    3.14    0.18
  -3  10  -7    3.35    0.17
  -3  10  -7    3.35    0.18
  -3  10  -7    3.45    0.19
   3 -10   7    3.07    0.19
  -4  10  -7    1.77    0.14
  -4  10  -7    1.77    0.12
   4 -10   7    1.81    0.15
  -5  10  -7    0.63    0.09
  -5  10  -7    0.61    0.10
   5 -10   7    0.56    0.10
  -6  10  -7    0.03    0.05
  -6  10  -7    0.01    0.06
   6 -10   7    0.05    0.06
   6 -10   7    0.09    0.07
   4   9  -7   -0.05    0.07
   3   9  -7    1.49    0.14
   3   9  -7    1.50    0.15
   3   9  -7    1.48    0.13
   2   9  -7    0.89    0.11
   2   9  -7    0.91    0.11
   2   9  -7    0.96    0.12
  -2  -9   7    0.85    0.11
  -2  -9   7    0.75    0.10
  -2  -9   7    0.88    0.11
   1   9  -7   -0.01    0.05
   1   9  -7    0.05    0.05
  -1  -9   7   -0.07    0.04
  -1  -9   7   -0.01    0.06
  -1  -9   7   -0.04    0.05
   0   9  -7    3.70    0.19
   0   9  -7    3.64    0.19
   0   9  -7    3.53    0.18
   0  -9   7    3.58    0.19
   0  -9   7    3.56    0.20
  -1   9  -7    2.74    0.15
  -1   9  -7    2.78    0.17
  -1   9  -7    2.81    0.15
   1  -9   7    2.64    0.17
  -2   9  -7   11.39    0.37
  -2   9  -7   10.84    0.36
  -2   9  -7   11.17    0.39
   2  -9   7   11.03    0.40
  -3   9  -7   12.70    0.41
  -3   9  -7   13.27    0.41
  -3   9  -7   13.09    0.44
   3  -9   7   12.96    0.46
  -4   9  -7   -0.06    0.04
  -4   9  -7   -0.10    0.04
  -4   9  -7   -0.04    0.04
   4  -9   7   -0.03    0.04
   4  -9   7   -0.02    0.05
  -5   9  -7    0.25    0.06
  -5   9  -7    0.15    0.07
  -5   9  -7    0.35    0.07
   5  -9   7    0.14    0.07
   5  -9   7    0.20    0.08
  -6   9  -7    1.38    0.14
  -6   9  -7    1.57    0.12
   6  -9   7    1.11    0.13
   6  -9   7    1.57    0.15
  -7   9  -7    0.44    0.09
   7  -9   7    0.50    0.10
   7  -9   7    0.53    0.10
   4   8  -7    0.50    0.09
   4   8  -7    0.48    0.09
   3   8  -7    0.02    0.07
   3   8  -7    0.03    0.05
   3   8  -7   -0.02    0.05
   3   8  -7    0.05    0.06
  -3  -8   7    0.02    0.06
   2   8  -7    0.54    0.08
   2   8  -7    0.42    0.08
  -2  -8   7    0.41    0.08
  -2  -8   7    0.46    0.08
  -2  -8   7    0.56    0.09
   1   8  -7    0.06    0.04
   1   8  -7    0.08    0.05
   1   8  -7    0.06    0.05
  -1  -8   7    0.01    0.05
  -1  -8   7   -0.02    0.05
  -1  -8   7    0.04    0.06
   0   8  -7    0.07    0.05
   0   8  -7    0.06    0.04
   0   8  -7    0.07    0.05
   0  -8   7    0.00    0.05
   0  -8   7    0.03    0.04
   0  -8   7   -0.09    0.05
  -1   8  -7    0.00    0.04
  -1   8  -7   -0.01    0.03
  -1   8  -7    0.03    0.05
   1  -8   7   -0.04    0.05
   1  -8   7    0.00    0.04
  -2   8  -7    0.08    0.04
  -2   8  -7    0.03    0.04
  -2   8  -7    0.07    0.04
   2  -8   7    0.13    0.05
  -3   8  -7    3.17    0.16
  -3   8  -7    3.50    0.16
  -3   8  -7    3.37    0.18
   3  -8   7    3.23    0.18
   3  -8   7    3.45    0.19
  -4   8  -7    1.71    0.11
  -4   8  -7    1.57    0.13
  -4   8  -7    1.39    0.11
   4  -8   7    1.57    0.13
   4  -8   7    1.55    0.13
  -5   8  -7    1.29    0.11
  -5   8  -7    1.30    0.13
  -5   8  -7    1.48    0.11
   5  -8   7    1.22    0.13
   5  -8   7    1.27    0.13
  -6   8  -7    1.89    0.15
  -6   8  -7    1.84    0.13
   6  -8   7    2.32    0.17
   6  -8   7    1.92    0.15
  -7   8  -7    0.28    0.08
   7  -8   7    0.35    0.09
   7  -8   7    0.29    0.09
   5   7  -7    1.96    0.16
   4   7  -7    3.08    0.18
   4   7  -7    2.95    0.18
   3   7  -7    0.03    0.05
   3   7  -7   -0.05    0.04
   3   7  -7    0.04    0.06
  -3  -7   7    0.01    0.06
  -3  -7   7    0.02    0.06
   2   7  -7    4.76    0.23
   2   7  -7    4.47    0.21
   2   7  -7    4.15    0.19
  -2  -7   7    4.29    0.21
  -2  -7   7    4.75    0.23
  -2  -7   7    4.87    0.24
   1   7  -7    4.96    0.21
   1   7  -7    5.11    0.19
   1   7  -7    5.28    0.23
  -1  -7   7    4.86    0.22
  -1  -7   7    5.22    0.24
  -1  -7   7    5.26    0.23
   0   7  -7    9.00    0.32
   0   7  -7    9.89    0.31
   0   7  -7    9.50    0.35
   0  -7   7    9.73    0.33
   0  -7   7    8.75    0.34
   0  -7   7   10.17    0.35
  -1   7  -7   15.63    0.47
  -1   7  -7   15.31    0.50
  -1   7  -7   15.05    0.45
   1  -7   7   15.20    0.50
   1  -7   7   15.91    0.50
   1  -7   7   15.61    0.48
  -2   7  -7    0.08    0.04
  -2   7  -7    0.06    0.04
  -2   7  -7    0.08    0.04
   2  -7   7    0.09    0.05
   2  -7   7   -0.11    0.05
   2  -7   7    0.08    0.04
  -3   7  -7    0.36    0.06
  -3   7  -7    0.46    0.06
  -3   7  -7    0.36    0.06
   3  -7   7    0.75    0.09
   3  -7   7    0.47    0.08
  -4   7  -7    0.00    0.04
  -4   7  -7   -0.02    0.03
  -4   7  -7    0.05    0.04
   4  -7   7    0.05    0.05
   4  -7   7    0.05    0.05
  -5   7  -7    1.16    0.09
  -5   7  -7    1.14    0.09
  -5   7  -7    1.12    0.12
   5  -7   7    1.17    0.12
   5  -7   7    0.89    0.11
  -6   7  -7    2.16    0.13
  -6   7  -7    1.99    0.15
   6  -7   7    2.17    0.16
   6  -7   7    2.12    0.17
   7  -7   7   -0.01    0.07
   7  -7   7   -0.05    0.05
   8  -7   7    0.47    0.11
   6   6  -7    0.32    0.09
   5   6  -7    0.11    0.07
   4   6  -7    6.37    0.27
   4   6  -7    6.48    0.27
   4   6  -7    7.43    0.31
  -4  -6   7    7.17    0.29
  -4  -6   7    7.25    0.31
   3   6  -7    1.79    0.12
   3   6  -7    1.78    0.16
   3   6  -7    1.60    0.12
  -3  -6   7    1.55    0.15
  -3  -6   7    1.65    0.17
   2   6  -7    1.53    0.11
   2   6  -7    1.57    0.11
   2   6  -7    1.55    0.13
  -2  -6   7    1.71    0.12
  -2  -6   7    1.52    0.14
  -2  -6   7    1.44    0.13
   1   6  -7    0.22    0.05
   1   6  -7    0.14    0.05
   1   6  -7    0.12    0.05
   1   6  -7    0.18    0.05
  -1  -6   7    0.26    0.06
  -1  -6   7    0.24    0.06
  -1  -6   7    0.17    0.05
   0   6  -7    3.30    0.16
   0   6  -7    3.59    0.16
   0   6  -7    3.50    0.15
   0   6  -7    3.23    0.17
   0  -6   7    3.49    0.17
   0  -6   7    3.61    0.18
   0  -6   7    3.23    0.17
   0  -6   7    3.50    0.17
  -1   6  -7   45.96    1.15
  -1   6  -7   45.74    1.20
  -1   6  -7   44.69    1.23
  -1   6  -7   46.49    1.30
   1  -6   7   45.19    1.23
   1  -6   7   46.67    1.24
   1  -6   7   44.07    1.32
   1  -6   7   47.49    1.28
   1  -6   7   45.93    1.29
   1  -6   7   44.47    1.36
  -2   6  -7    6.70    0.23
  -2   6  -7    6.98    0.26
  -2   6  -7    6.89    0.24
  -2   6  -7    6.79    0.24
   2  -6   7    6.55    0.26
   2  -6   7    7.11    0.25
   2  -6   7    7.01    0.27
   2  -6   7    6.59    0.25
  -3   6  -7    0.00    0.03
  -3   6  -7    0.00    0.03
  -3   6  -7    0.00    0.03
   3  -6   7    0.02    0.04
   3  -6   7   -0.01    0.03
  -4   6  -7    2.89    0.13
  -4   6  -7    3.13    0.14
  -4   6  -7    2.74    0.15
   4  -6   7    3.05    0.17
   4  -6   7    3.11    0.17
  -5   6  -7    0.35    0.06
  -5   6  -7    0.36    0.07
   5  -6   7    0.31    0.07
   5  -6   7    0.44    0.08
  -6   6  -7    6.52    0.25
  -6   6  -7    5.87    0.23
   6  -6   7    5.85    0.27
   6  -6   7    5.97    0.28
  -7   6  -7    1.01    0.10
   7  -6   7    1.48    0.15
   7  -6   7    1.11    0.13
   8  -6   7    0.08    0.08
   6   5  -7    0.51    0.10
   5   5  -7    2.50    0.16
   5   5  -7    2.91    0.17
   4   5  -7    0.54    0.08
   4   5  -7    0.34    0.08
   4   5  -7    0.51    0.08
  -4  -5   7    0.45    0.08
  -4  -5   7    0.43    0.09
   3   5  -7    4.75    0.20
   3   5  -7    4.84    0.23
   3   5  -7    4.55    0.21
  -3  -5   7    5.09    0.23
  -3  -5   7    4.73    0.23
   2   5  -7    5.76    0.23
   2   5  -7    6.01    0.25
   2   5  -7    6.03    0.22
  -2  -5   7    6.00    0.26
  -2  -5   7    5.49    0.24
  -2  -5   7    6.06    0.24
   1   5  -7    2.74    0.14
   1   5  -7    3.16    0.13
   1   5  -7    3.19    0.15
   1   5  -7    2.76    0.16
   1   5  -7    3.11    0.15
  -1  -5   7    2.96    0.15
  -1  -5   7    3.01    0.16
  -1  -5   7    3.28    0.17
  -1  -5   7    2.98    0.16
  -1  -5   7    2.75    0.16
   0   5  -7   32.12    0.82
   0   5  -7   32.36    0.87
   0   5  -7   31.57    0.89
   0   5  -7   32.19    0.94
   0  -5   7   31.91    0.97
   0  -5   7   31.55    0.92
   0  -5   7   32.30    0.89
   0  -5   7   32.72    0.94
   0  -5   7   32.48    0.89
  -1   5  -7   33.60    0.95
  -1   5  -7   35.12    0.88
  -1   5  -7   35.89    0.93
  -1   5  -7   34.71    1.00
   1  -5   7   35.47    0.99
   1  -5   7   34.81    0.95
   1  -5   7   34.09    1.04
   1  -5   7   35.42    1.00
   1  -5   7   33.67    0.95
   1  -5   7   34.39    1.01
  -2   5  -7    4.11    0.18
  -2   5  -7    3.88    0.14
  -2   5  -7    3.85    0.16
  -2   5  -7    3.76    0.15
   2  -5   7    3.73    0.16
   2  -5   7    3.68    0.16
   2  -5   7    3.93    0.18
   2  -5   7    3.95    0.18
   2  -5   7    3.72    0.17
  -3   5  -7    3.23    0.14
  -3   5  -7    3.25    0.15
  -3   5  -7    3.11    0.14
  -3   5  -7    3.17    0.13
   3  -5   7    3.09    0.16
   3  -5   7    2.71    0.14
   3  -5   7    3.19    0.16
  -4   5  -7    4.56    0.19
  -4   5  -7    4.28    0.17
  -4   5  -7    4.48    0.17
   4  -5   7    4.25    0.21
   4  -5   7    4.67    0.20
  -5   5  -7    2.39    0.12
  -5   5  -7    2.32    0.14
   5  -5   7    2.49    0.15
   5  -5   7    2.37    0.16
  -6   5  -7   12.39    0.38
   6  -5   7   12.13    0.43
   6  -5   7   12.25    0.45
  -7   5  -7    1.79    0.13
   7  -5   7    1.87    0.16
   7  -5   7    1.70    0.14
   8  -5   7    0.12    0.08
   8  -5   7    0.08    0.08
   7   4  -7    0.37    0.10
   6   4  -7    6.49    0.28
   5   4  -7    0.00    0.06
   5   4  -7    0.09    0.06
   5   4  -7    0.05    0.05
  -5  -4   7    0.06    0.07
  -5  -4   7    0.01    0.07
   4   4  -7    1.76    0.12
   4   4  -7    1.69    0.15
   4   4  -7    1.82    0.13
  -4  -4   7    1.73    0.15
  -4  -4   7    1.75    0.16
   3   4  -7    2.95    0.15
   3   4  -7    2.83    0.15
   3   4  -7    3.00    0.18
  -3  -4   7    2.84    0.16
  -3  -4   7    2.83    0.16
  -3  -4   7    3.00    0.18
   2   4  -7    1.02    0.09
   2   4  -7    1.30    0.11
   2   4  -7    1.46    0.09
  -2  -4   7    1.28    0.12
  -2  -4   7    1.18    0.09
  -2  -4   7    1.23    0.11
  -2  -4   7    1.20    0.10
   1   4  -7   12.99    0.43
   1   4  -7   12.64    0.41
   1   4  -7   13.34    0.37
   1   4  -7   13.17    0.40
  -1  -4   7   12.82    0.43
  -1  -4   7   12.95    0.43
  -1  -4   7   12.45    0.41
  -1  -4   7   13.21    0.41
  -1  -4   7   13.57    0.42
   0   4  -7   11.82    0.33
   0   4  -7   11.72    0.39
   0   4  -7   11.45    0.37
   0   4  -7   11.98    0.36
   0  -4   7   11.22    0.37
   0  -4   7   12.00    0.37
   0  -4   7   11.58    0.39
   0  -4   7   11.72    0.38
   0  -4   7   11.87    0.38
   0  -4   7   11.30    0.38
  -1   4  -7   15.78    0.42
  -1   4  -7   15.88    0.45
  -1   4  -7   15.86    0.49
  -1   4  -7   15.31    0.46
   1  -4   7   15.24    0.49
   1  -4   7   15.56    0.46
   1  -4   7   15.69    0.49
   1  -4   7   15.72    0.49
   1  -4   7   15.69    0.46
   1  -4   7   15.55    0.48
  -2   4  -7    0.91    0.07
  -2   4  -7    0.91    0.06
  -2   4  -7    1.01    0.07
  -2   4  -7    0.90    0.09
   2  -4   7    0.86    0.07
   2  -4   7    0.92    0.09
   2  -4   7    0.98    0.08
   2  -4   7    1.01    0.09
   2  -4   7    0.92    0.09
   2  -4   7    0.87    0.08
  -3   4  -7    0.69    0.06
  -3   4  -7    0.62    0.06
  -3   4  -7    0.67    0.06
  -3   4  -7    0.62    0.06
   3  -4   7    0.59    0.06
   3  -4   7    0.62    0.07
   3  -4   7    0.56    0.07
  -4   4  -7    2.94    0.13
  -4   4  -7    3.20    0.15
   4  -4   7    3.09    0.16
   4  -4   7    3.13    0.17
  -5   4  -7    2.36    0.13
  -5   4  -7    2.34    0.12
   5  -4   7    2.27    0.15
   5  -4   7    2.35    0.14
  -6   4  -7   14.11    0.42
   6  -4   7   14.30    0.50
   6  -4   7   14.25    0.48
  -7   4  -7    1.54    0.12
   7  -4   7    1.85    0.16
   7  -4   7    1.57    0.14
   8  -4   7    0.31    0.09
   8  -4   7    0.49    0.11
   7   3  -7    2.77    0.18
   6   3  -7    0.44    0.09
   6   3  -7    0.46    0.09
   5   3  -7    0.47    0.08
   5   3  -7    0.46    0.08
  -5  -3   7    0.54    0.10
  -5  -3   7    0.50    0.08
   4   3  -7    3.34    0.17
   4   3  -7    3.26    0.16
  -4  -3   7    3.57    0.20
  -4  -3   7    3.14    0.18
   3   3  -7    4.01    0.20
   3   3  -7    3.82    0.16
   3   3  -7    3.56    0.17
  -3  -3   7    3.42    0.17
  -3  -3   7    3.57    0.18
  -3  -3   7    3.86    0.20
  -3  -3   7    3.50    0.16
   2   3  -7    9.69    0.33
   2   3  -7   10.06    0.36
   2   3  -7   10.24    0.31
  -2  -3   7   10.23    0.36
  -2  -3   7   10.50    0.34
  -2  -3   7   10.11    0.34
  -2  -3   7   10.21    0.34
  -2  -3   7   10.37    0.31
   1   3  -7   10.67    0.37
   1   3  -7   10.88    0.30
   1   3  -7   10.57    0.35
   1   3  -7   10.46    0.34
  -1  -3   7   11.49    0.36
  -1  -3   7   10.90    0.37
  -1  -3   7   10.89    0.35
  -1  -3   7   10.53    0.36
  -1  -3   7   10.69    0.35
  -1  -3   7   11.06    0.35
   0   3  -7    0.60    0.07
   0   3  -7    0.64    0.05
   0   3  -7    0.83    0.07
   0   3  -7    0.71    0.06
   0  -3   7    0.67    0.06
   0  -3   7    0.73    0.08
   0  -3   7    0.78    0.07
   0  -3   7    0.60    0.05
   0  -3   7    0.69    0.07
   0  -3   7    0.62    0.06
  -1   3  -7    5.13    0.15
  -1   3  -7    4.88    0.18
  -1   3  -7    5.13    0.20
  -1   3  -7    5.24    0.18
   1  -3   7    4.88    0.18
   1  -3   7    4.97    0.19
   1  -3   7    4.93    0.20
   1  -3   7    4.83    0.20
   1  -3   7    4.93    0.19
  -2   3  -7    1.15    0.07
  -2   3  -7    1.03    0.08
  -2   3  -7    0.97    0.07
  -2   3  -7    1.04    0.06
   2  -3   7    1.11    0.07
   2  -3   7    1.10    0.09
   2  -3   7    1.14    0.09
   2  -3   7    1.01    0.09
  -3   3  -7    3.38    0.15
  -3   3  -7    3.69    0.13
  -3   3  -7    3.65    0.13
  -3   3  -7    3.57    0.15
   3  -3   7    3.65    0.17
   3  -3   7    3.55    0.15
   3  -3   7    3.67    0.17
  -4   3  -7    0.85    0.08
  -4   3  -7    0.77    0.07
   4  -3   7    0.70    0.08
   4  -3   7    0.76    0.09
  -5   3  -7    1.02    0.08
   5  -3   7    1.13    0.11
   5  -3   7    1.27    0.11
  -6   3  -7    0.10    0.05
   6  -3   7    0.34    0.08
   6  -3   7    0.14    0.07
  -7   3  -7   -0.04    0.05
   7  -3   7    0.10    0.06
   7  -3   7   -0.07    0.06
   8  -3   7    1.02    0.14
   8  -3   7    0.95    0.13
   7   2  -7    1.73    0.15
   6   2  -7    3.42    0.19
   6   2  -7    3.62    0.20
  -6  -2   7    3.99    0.24
  -6  -2   7    3.71    0.22
   5   2  -7    0.04    0.05
   5   2  -7   -0.02    0.04
  -5  -2   7    0.10    0.06
  -5  -2   7   -0.03    0.05
   4   2  -7    8.86    0.30
  -4  -2   7    8.88    0.34
  -4  -2   7    8.43    0.30
  -4  -2   7    8.84    0.33
   3   2  -7   10.94    0.37
   3   2  -7   11.26    0.35
  -3  -2   7   11.84    0.38
  -3  -2   7   11.53    0.40
  -3  -2   7   11.17    0.35
  -3  -2   7   10.47    0.36
  -3  -2   7   11.30    0.38
   2   2  -7   12.56    0.39
   2   2  -7   12.73    0.36
  -2  -2   7   12.61    0.40
  -2  -2   7   12.15    0.39
  -2  -2   7   11.81    0.41
  -2  -2   7   12.42    0.39
  -2  -2   7   12.35    0.36
   1   2  -7   29.14    0.84
   1   2  -7   28.00    0.80
   1   2  -7   28.71    0.78
  -1  -2   7   29.68    0.80
  -1  -2   7   28.18    0.84
  -1  -2   7   28.70    0.80
  -1  -2   7   28.50    0.85
   0   2  -7    0.37    0.03
   0   2  -7    0.30    0.04
   0   2  -7    0.39    0.05
   0   2  -7    0.39    0.05
   0  -2   7    0.35    0.03
   0  -2   7    0.41    0.04
   0  -2   7    0.31    0.04
   0  -2   7    0.39    0.05
   0  -2   7    0.35    0.05
  -1   2  -7    0.15    0.03
  -1   2  -7    0.16    0.02
  -1   2  -7    0.14    0.03
  -1   2  -7    0.18    0.04
   1  -2   7    0.27    0.04
   1  -2   7    0.17    0.04
   1  -2   7    0.14    0.04
   1  -2   7    0.15    0.02
  -2   2  -7    5.06    0.19
  -2   2  -7    5.08    0.15
  -2   2  -7    5.33    0.17
  -2   2  -7    4.95    0.18
   2  -2   7    4.84    0.20
   2  -2   7    5.05    0.19
   2  -2   7    5.03    0.18
  -3   2  -7    0.87    0.07
  -3   2  -7    0.91    0.06
  -3   2  -7    0.79    0.08
   3  -2   7    0.97    0.08
   3  -2   7    0.90    0.06
   3  -2   7    0.93    0.09
  -4   2  -7   34.43    0.96
  -4   2  -7   35.54    0.89
   4  -2   7   35.70    1.05
   4  -2   7   36.06    1.00
  -5   2  -7    1.73    0.10
   5  -2   7    1.73    0.15
   5  -2   7    1.71    0.12
  -6   2  -7    4.42    0.19
   6  -2   7    4.84    0.24
   6  -2   7    4.44    0.22
  -7   2  -7    0.09    0.06
   7  -2   7    0.12    0.07
   7  -2   7    0.10    0.06
   8  -2   7    0.17    0.08
   8  -2   7    0.17    0.09
   8   1  -7    0.16    0.07
   7   1  -7    2.77    0.18
  -7  -1   7    3.57    0.24
   6   1  -7    1.25    0.13
  -6  -1   7    1.48    0.14
  -6  -1   7    1.35    0.15
  -6  -1   7    1.35    0.13
   5   1  -7    0.08    0.05
  -5  -1   7    0.14    0.06
  -5  -1   7    0.19    0.07
  -5  -1   7    0.17    0.06
   4   1  -7   14.29    0.43
  -4  -1   7   14.20    0.43
  -4  -1   7   13.81    0.46
  -4  -1   7   14.73    0.49
   3   1  -7   10.88    0.33
  -3  -1   7   10.52    0.33
  -3  -1   7   10.93    0.35
  -3  -1   7   10.13    0.35
  -3  -1   7   10.41    0.36
  -3  -1   7   11.05    0.38
  -2  -1   7    1.57    0.09
  -2  -1   7    1.44    0.09
  -2  -1   7    1.33    0.12
  -2  -1   7    1.47    0.11
   1   1  -7    0.06    0.03
  -1  -1   7    0.06    0.03
  -1  -1   7    0.06    0.03
  -1  -1   7    0.07    0.03
  -1  -1   7    0.09    0.02
   0   1  -7    0.75    0.06
   0   1  -7    0.60    0.06
   0   1  -7    0.71    0.06
   0  -1   7    0.61    0.06
   0  -1   7    0.65    0.06
  -1   1  -7    0.02    0.02
  -1   1  -7    0.01    0.02
  -1   1  -7    0.08    0.03
   1  -1   7    0.01    0.03
   1  -1   7   -0.01    0.02
   1  -1   7    0.02    0.02
  -2   1  -7    8.82    0.28
  -2   1  -7    8.85    0.23
  -2   1  -7    8.79    0.28
   2  -1   7    8.72    0.30
   2  -1   7    8.42    0.27
  -3   1  -7    4.21    0.17
  -3   1  -7    4.39    0.14
   3  -1   7    4.26    0.17
   3  -1   7    4.37    0.19
   3  -1   7    4.41    0.18
  -4   1  -7    2.26    0.11
  -4   1  -7    2.06    0.11
   4  -1   7    2.32    0.13
   4  -1   7    2.02    0.15
  -5   1  -7    2.24    0.12
   5  -1   7    2.25    0.16
   5  -1   7    2.44    0.14
  -6   1  -7    0.04    0.05
   6  -1   7    0.16    0.06
   6  -1   7    0.01    0.06
  -7   1  -7    0.25    0.06
   7  -1   7    0.39    0.10
   7  -1   7    0.14    0.06
   8  -1   7   -0.01    0.08
   8  -1   7    0.08    0.06
   8   0  -7    0.12    0.07
   7   0  -7    0.22    0.07
  -7   0   7    0.29    0.09
  -7   0   7    0.36    0.09
  -7   0   7    0.22    0.09
   6   0  -7    0.29    0.08
  -6   0   7    0.56    0.10
  -6   0   7    0.50    0.08
   5   0  -7    0.81    0.09
  -5   0   7    0.90    0.10
  -5   0   7    0.94    0.11
  -5   0   7    1.07    0.10
   4   0  -7   15.38    0.46
  -4   0   7   15.05    0.48
  -4   0   7   15.56    0.46
  -4   0   7   15.61    0.49
  -4   0   7   16.47    0.52
   3   0  -7   17.30    0.49
  -3   0   7   17.26    0.49
  -3   0   7   17.51    0.55
  -3   0   7   16.85    0.52
  -3   0   7   17.49    0.51
  -2   0   7    0.56    0.05
  -2   0   7    0.63    0.07
  -2   0   7    0.64    0.07
  -2   0   7    0.69    0.06
   1   0  -7    0.51    0.03
   1   0  -7    0.56    0.05
  -1   0   7    0.46    0.06
  -1   0   7    0.62    0.06
   0   0  -7   10.88    0.33
   0   0   7   11.23    0.36
   0   0   7   11.13    0.33
  -1   0  -7    0.37    0.04
   1   0   7    0.25    0.04
   1   0   7    0.26    0.04
   1   0   7    0.36    0.04
  -2   0  -7   42.18    1.00
  -2   0  -7   41.23    1.13
  -2   0  -7   40.44    1.09
   2   0   7   39.67    1.17
   2   0   7   41.07    1.18
   2   0   7   41.10    1.06
   2   0   7   41.23    1.13
  -3   0  -7    1.56    0.09
  -3   0  -7    1.68    0.08
   3   0   7    1.64    0.10
   3   0   7    1.76    0.11
   3   0   7    1.76    0.09
  -4   0  -7   19.14    0.52
  -4   0  -7   18.77    0.56
   4   0   7   19.60    0.62
   4   0   7   20.06    0.58
  -5   0  -7    2.06    0.11
   5   0   7    2.33    0.14
   5   0   7    2.24    0.16
  -6   0  -7    1.62    0.12
   6   0   7    1.73    0.15
   6   0   7    1.65    0.13
   7   0   7    0.15    0.07
   7   0   7    0.18    0.08
   8   0   7    0.57    0.12
   8   0   7    0.69    0.11
   8  -1  -7    1.38    0.14
   8  -1  -7    1.56    0.15
  -8   1   7    1.38    0.16
   7  -1  -7   -0.01    0.05
  -7   1   7    0.09    0.07
  -7   1   7   -0.01    0.07
  -7   1   7   -0.04    0.06
   6  -1  -7    0.06    0.05
  -6   1   7   -0.03    0.05
  -6   1   7   -0.02    0.06
  -6   1   7    0.13    0.07
   5  -1  -7    0.17    0.05
  -5   1   7    0.28    0.06
  -5   1   7    0.17    0.06
  -5   1   7    0.26    0.07
   4  -1  -7    4.25    0.18
  -4   1   7    4.44    0.18
  -4   1   7    4.11    0.18
  -4   1   7    4.41    0.21
  -4   1   7    4.44    0.22
   3  -1  -7    8.53    0.27
  -3   1   7    8.25    0.28
  -3   1   7    8.15    0.30
  -3   1   7    8.24    0.27
  -3   1   7    8.01    0.29
   2  -1  -7    8.87    0.24
  -2   1   7    9.01    0.31
  -2   1   7    8.53    0.29
  -2   1   7    8.87    0.29
  -2   1   7    9.21    0.29
   1  -1  -7    8.27    0.26
  -1   1   7    8.15    0.26
  -1   1   7    8.09    0.28
  -1   1   7    8.12    0.26
   0  -1  -7   23.49    0.63
   0   1   7   23.46    0.62
   0   1   7   23.40    0.66
   0   1   7   21.12    0.62
  -1  -1  -7    1.04    0.06
  -1  -1  -7    0.81    0.07
   1   1   7    1.04    0.07
   1   1   7    1.00    0.08
   1   1   7    0.80    0.08
  -2  -1  -7    4.90    0.17
   2   1   7    4.40    0.17
   2   1   7    4.47    0.19
   2   1   7    4.66    0.17
  -3  -1  -7    0.05    0.03
  -3  -1  -7    0.07    0.03
   3   1   7    0.08    0.04
   3   1   7    0.06    0.03
   3   1   7    0.08    0.03
  -4  -1  -7    9.44    0.29
  -4  -1  -7    9.05    0.31
   4   1   7   10.00    0.33
   4   1   7   10.09    0.36
  -5  -1  -7    0.30    0.06
   5   1   7    0.42    0.07
   5   1   7    0.27    0.07
  -6  -1  -7    0.64    0.08
   6   1   7    0.41    0.08
   6   1   7    0.46    0.08
   7   1   7    0.46    0.09
   7   1   7    0.68    0.12
   8  -2  -7    0.08    0.07
   8  -2  -7    0.09    0.08
  -8   2   7    0.08    0.09
  -8   2   7    0.15    0.09
  -8   2   7    0.10    0.08
   7  -2  -7    0.03    0.05
  -7   2   7   -0.15    0.05
  -7   2   7    0.13    0.07
  -7   2   7   -0.14    0.06
   6  -2  -7    0.13    0.05
  -6   2   7    0.11    0.06
  -6   2   7    0.12    0.07
   5  -2  -7    3.70    0.17
  -5   2   7    3.89    0.21
  -5   2   7    3.71    0.21
  -5   2   7    4.01    0.18
   4  -2  -7    0.28    0.06
  -4   2   7    0.40    0.06
  -4   2   7    0.28    0.06
  -4   2   7    0.30    0.06
  -4   2   7    0.39    0.07
   3  -2  -7    9.65    0.31
  -3   2   7    9.71    0.34
  -3   2   7    9.69    0.31
  -3   2   7    9.75    0.32
  -3   2   7    9.81    0.31
   2  -2  -7    2.96    0.10
  -2   2   7    2.98    0.14
  -2   2   7    2.99    0.15
  -2   2   7    3.00    0.12
   1  -2  -7    2.20    0.10
   1  -2  -7    2.37    0.10
  -1   2   7    2.26    0.10
  -1   2   7    2.35    0.11
  -1   2   7    2.16    0.12
   0  -2  -7    7.80    0.24
   0  -2  -7    7.76    0.23
   0   2   7    7.48    0.23
   0   2   7    7.62    0.25
  -1  -2  -7    2.18    0.09
   1   2   7    1.94    0.11
   1   2   7    2.10    0.11
   1   2   7    2.02    0.10
  -2  -2  -7    7.82    0.25
   2   2   7    7.76    0.27
   2   2   7    8.11    0.29
   2   2   7    8.13    0.27
  -3  -2  -7    1.34    0.08
   3   2   7    1.38    0.12
  -4  -2  -7    0.35    0.06
  -4  -2  -7    0.24    0.04
   4   2   7    0.31    0.06
   4   2   7    0.36    0.07
  -5  -2  -7    0.35    0.06
   5   2   7    0.28    0.08
   5   2   7    0.27    0.06
  -6  -2  -7    1.31    0.11
   6   2   7    1.36    0.14
   6   2   7    1.55    0.12
   7   2   7    1.84    0.17
   7   2   7    1.47    0.14
   8  -3  -7    0.07    0.07
   8  -3  -7    0.00    0.07
  -8   3   7    0.16    0.10
  -8   3   7    0.09    0.09
  -8   3   7    0.05    0.09
   7  -3  -7   -0.02    0.05
   7  -3  -7   -0.03    0.05
  -7   3   7   -0.02    0.06
  -7   3   7   -0.04    0.06
  -7   3   7    0.01    0.06
   6  -3  -7    1.70    0.12
  -6   3   7    1.83    0.16
  -6   3   7    1.36    0.12
  -6   3   7    1.56    0.16
   5  -3  -7   10.20    0.34
  -5   3   7   10.10    0.34
  -5   3   7   10.01    0.36
  -5   3   7   10.42    0.38
   4  -3  -7    0.01    0.04
  -4   3   7    0.01    0.03
  -4   3   7    0.03    0.04
  -4   3   7    0.05    0.04
  -4   3   7    0.07    0.04
  -4   3   7    0.06    0.04
  -3   3   7   20.34    0.59
  -3   3   7   21.18    0.61
  -3   3   7   20.81    0.60
  -3   3   7   21.24    0.64
  -3   3   7   20.81    0.58
  -2   3   7    0.63    0.07
  -2   3   7    0.55    0.06
  -2   3   7    0.61    0.06
  -2   3   7    0.66    0.07
  -2   3   7    0.61    0.07
  -2   3   7    0.58    0.07
   1  -3  -7    0.37    0.04
   1  -3  -7    0.47    0.04
   1  -3  -7    0.37    0.03
  -1   3   7    0.51    0.07
  -1   3   7    0.50    0.06
  -1   3   7    0.41    0.05
  -1   3   7    0.34    0.04
  -1   3   7    0.43    0.04
   0  -3  -7   33.99    0.85
   0  -3  -7   31.82    0.84
   0  -3  -7   31.57    0.78
   0   3   7   31.41    0.86
   0   3   7   31.49    0.92
   0   3   7   31.83    0.90
   0   3   7   32.10    0.93
  -1  -3  -7    1.28    0.07
   1   3   7    1.30    0.10
   1   3   7    1.41    0.08
   1   3   7    1.27    0.10
  -2  -3  -7   27.72    0.76
   2   3   7   28.15    0.86
   2   3   7   29.50    0.75
   2   3   7   28.59    0.79
   2   3   7   28.73    0.85
   3   3   7    0.06    0.04
   3   3   7    0.18    0.05
   4   3   7    4.93    0.23
   4   3   7    4.75    0.19
  -5  -3  -7    0.24    0.06
   5   3   7    0.10    0.07
   6   3   7    0.16    0.08
   7   3   7    0.55    0.11
   8  -4  -7    0.08    0.07
   8  -4  -7    0.02    0.06
  -8   4   7    0.06    0.08
  -8   4   7   -0.01    0.08
  -8   4   7    0.00    0.09
   7  -4  -7    0.13    0.06
   7  -4  -7    0.13    0.06
  -7   4   7    0.05    0.06
  -7   4   7    0.05    0.07
  -7   4   7    0.06    0.07
   6  -4  -7    3.70    0.18
  -6   4   7    3.90    0.19
  -6   4   7    3.65    0.21
  -6   4   7    3.46    0.19
  -6   4   7    3.57    0.22
   5  -4  -7    4.52    0.20
  -5   4   7    4.59    0.20
  -5   4   7    4.25    0.22
  -5   4   7    4.43    0.22
  -5   4   7    4.47    0.21
  -4   4   7    1.99    0.13
  -4   4   7    2.28    0.13
  -4   4   7    2.17    0.15
  -4   4   7    1.97    0.14
  -3   4   7    6.76    0.25
  -3   4   7    6.62    0.26
  -3   4   7    6.69    0.24
  -3   4   7    6.58    0.24
  -2   4   7    4.64    0.19
  -2   4   7    4.26    0.18
  -2   4   7    4.76    0.19
  -2   4   7    4.35    0.18
  -2   4   7    4.63    0.19
  -1   4   7    4.55    0.18
  -1   4   7    4.34    0.17
  -1   4   7    4.53    0.17
  -1   4   7    4.03    0.18
   0   4   7    2.67    0.14
   0   4   7    2.49    0.11
   0   4   7    2.38    0.12
   0   4   7    2.42    0.12
   0   4   7    2.49    0.12
   1   4   7    3.58    0.17
   1   4   7    3.46    0.17
   1   4   7    3.41    0.15
   1   4   7    3.45    0.15
   2   4   7    1.57    0.12
   2   4   7    1.11    0.11
   2   4   7    1.29    0.11
   3   4   7    0.13    0.05
   3   4   7    0.12    0.05
   4   4   7    0.04    0.05
   4   4   7    0.04    0.06
  -5  -4  -7    0.62    0.09
   5   4   7    0.69    0.11
   6   4   7   -0.04    0.06
   8  -5  -7   -0.02    0.06
  -8   5   7    0.05    0.08
  -8   5   7   -0.01    0.07
  -8   5   7    0.09    0.08
   7  -5  -7    0.54    0.09
  -7   5   7    0.51    0.09
  -7   5   7    0.44    0.10
  -7   5   7    0.45    0.09
  -7   5   7    0.55    0.10
   6  -5  -7    1.96    0.14
  -6   5   7    2.19    0.17
  -6   5   7    2.17    0.16
  -6   5   7    2.21    0.17
  -6   5   7    2.13    0.15
   5  -5  -7    4.14    0.20
  -5   5   7    4.44    0.20
  -5   5   7    4.47    0.22
  -5   5   7    4.89    0.23
  -5   5   7    4.13    0.20
  -4   5   7    5.02    0.21
  -4   5   7    5.14    0.23
  -4   5   7    4.67    0.21
  -4   5   7    4.53    0.21
  -3   5   7    0.20    0.05
  -3   5   7    0.19    0.05
  -3   5   7    0.23    0.05
  -3   5   7    0.28    0.06
  -2   5   7    7.60    0.26
  -2   5   7    7.55    0.28
  -2   5   7    7.71    0.26
  -2   5   7    7.53    0.26
  -2   5   7    7.32    0.27
  -1   5   7   34.31    0.87
  -1   5   7   31.71    0.86
  -1   5   7   32.44    0.93
  -1   5   7   31.48    0.89
  -1   5   7   32.50    0.88
   0   5   7   44.22    1.17
   0   5   7   45.41    1.29
   0   5   7   47.21    1.17
   0   5   7   44.60    1.21
   1   5   7    0.29    0.06
   1   5   7    0.16    0.06
   1   5   7    0.16    0.06
   2   5   7    0.86    0.09
   2   5   7    0.94    0.10
   2   5   7    1.11    0.10
   3   5   7    0.37    0.07
   3   5   7    0.45    0.07
   4   5   7    0.33    0.07
   4   5   7    0.41    0.09
   5   5   7    0.19    0.06
   5   5   7    0.17    0.08
   6   5   7    0.05    0.08
   8  -6  -7    0.05    0.07
  -8   6   7   -0.02    0.07
  -8   6   7    0.10    0.07
  -8   6   7    0.14    0.08
  -8   6   7    0.10    0.09
   7  -6  -7    0.19    0.07
  -7   6   7    0.33    0.09
  -7   6   7    0.24    0.08
  -7   6   7    0.31    0.08
  -7   6   7    0.27    0.09
   6  -6  -7    0.14    0.06
  -6   6   7    0.08    0.06
  -6   6   7    0.16    0.06
  -6   6   7    0.25    0.07
  -6   6   7    0.14    0.06
  -5   6   7    7.02    0.29
  -5   6   7    7.76    0.30
  -5   6   7    7.51    0.29
  -5   6   7    7.89    0.32
  -4   6   7    5.63    0.23
  -4   6   7    5.82    0.25
  -4   6   7    5.50    0.23
  -4   6   7    5.72    0.24
  -3   6   7    5.75    0.24
  -3   6   7    5.72    0.24
  -3   6   7    5.88    0.23
  -3   6   7    5.55    0.23
  -3   6   7    5.83    0.23
  -2   6   7   10.83    0.35
  -2   6   7   10.80    0.36
  -2   6   7   10.62    0.34
  -2   6   7   10.84    0.37
  -2   6   7   10.19    0.34
  -1   6   7    0.05    0.05
  -1   6   7    0.05    0.05
  -1   6   7    0.11    0.05
  -1   6   7    0.36    0.06
  -1   6   7    0.28    0.07
  -1   6   7    0.13    0.05
   0   6   7    0.75    0.09
   0   6   7    0.79    0.08
   0   6   7    0.82    0.10
   1   6   7    0.32    0.06
   1   6   7    0.39    0.07
   1   6   7    0.38    0.08
   2   6   7    0.34    0.08
   2   6   7    0.18    0.05
   2   6   7    0.25    0.07
   3   6   7    0.01    0.04
   3   6   7   -0.02    0.06
   4   6   7    0.43    0.09
   4   6   7    0.70    0.09
   5   6   7    0.62    0.11
   5   6   7    0.54    0.09
   8  -7  -7    0.50    0.10
  -8   7   7    0.64    0.12
  -8   7   7    0.36    0.10
  -8   7   7    0.46    0.12
   7  -7  -7    0.08    0.06
  -7   7   7    0.13    0.07
  -7   7   7    0.06    0.07
  -7   7   7   -0.02    0.06
  -7   7   7    0.06    0.07
   6  -7  -7    3.91    0.20
  -6   7   7    4.13    0.22
  -6   7   7    4.18    0.23
  -6   7   7    4.15    0.21
  -6   7   7    4.56    0.24
  -5   7   7    1.47    0.15
  -5   7   7    1.36    0.13
  -5   7   7    1.34    0.12
  -5   7   7    1.57    0.15
  -4   7   7    4.99    0.23
  -4   7   7    4.76    0.22
  -4   7   7    4.79    0.22
  -4   7   7    4.94    0.23
  -3   7   7    6.60    0.25
  -3   7   7    6.68    0.26
  -3   7   7    6.57    0.27
  -3   7   7    6.74    0.27
  -3   7   7    6.91    0.28
  -2   7   7    5.23    0.23
  -2   7   7    5.19    0.22
  -2   7   7    5.29    0.22
  -2   7   7    4.78    0.20
  -1   7   7    0.16    0.05
  -1   7   7    0.15    0.07
  -1   7   7    0.22    0.05
  -1   7   7    0.16    0.06
   0   7   7    2.14    0.15
   0   7   7    1.96    0.14
   0   7   7    2.28    0.14
   1   7   7    1.65    0.14
   1   7   7    1.66    0.13
   1   7   7    1.52    0.12
   2   7   7    0.15    0.06
   2   7   7    0.14    0.06
   2   7   7    0.16    0.07
   3   7   7   -0.04    0.05
   3   7   7    0.06    0.05
   4   7   7    0.07    0.06
   4   7   7    0.01    0.07
   5   7   7    0.66    0.12
   5   7   7    0.67    0.10
   7  -8  -7    5.32    0.25
  -7   8   7    5.31    0.27
  -7   8   7    5.57    0.25
  -7   8   7    5.37    0.28
  -6   8   7    2.72    0.20
  -6   8   7    2.46    0.18
  -6   8   7    2.66    0.18
  -6   8   7    2.96    0.20
  -5   8   7    5.05    0.25
  -5   8   7    4.89    0.24
  -5   8   7    5.02    0.24
  -5   8   7    5.20    0.26
  -4   8   7    3.04    0.19
  -4   8   7    2.86    0.17
  -4   8   7    2.85    0.16
  -4   8   7    3.16    0.19
  -3   8   7   -0.08    0.05
  -3   8   7   -0.07    0.05
  -3   8   7   -0.03    0.06
  -3   8   7   -0.06    0.04
  -2   8   7    0.68    0.09
  -2   8   7    0.96    0.10
  -2   8   7    0.86    0.11
  -1   8   7   -0.02    0.06
  -1   8   7   -0.03    0.05
  -1   8   7   -0.02    0.03
   0   8   7    1.66    0.13
   0   8   7    1.69    0.14
   0   8   7    1.83    0.14
   1   8   7    0.74    0.10
   1   8   7    0.75    0.09
   1   8   7    0.76    0.11
   2   8   7    0.23    0.08
   2   8   7    0.03    0.05
   2   8   7    0.25    0.07
   3   8   7    0.08    0.06
   3   8   7    0.14    0.07
   4   8   7    0.01    0.06
   4   8   7   -0.06    0.07
   7  -9  -7    0.04    0.07
  -7   9   7    0.25    0.09
  -7   9   7    0.13    0.08
  -7   9   7    0.28    0.10
  -7   9   7    0.32    0.10
  -6   9   7    0.54    0.10
  -6   9   7    0.42    0.10
  -6   9   7    0.64    0.11
  -6   9   7    0.53    0.10
  -5   9   7    0.25    0.09
  -5   9   7    0.29    0.09
  -5   9   7    0.12    0.06
  -5   9   7    0.29    0.08
  -4   9   7   -0.14    0.06
  -4   9   7    0.10    0.06
  -4   9   7    0.08    0.05
  -4   9   7   -0.05    0.07
  -3   9   7    0.20    0.06
  -3   9   7    0.32    0.07
  -3   9   7    0.15    0.07
  -3   9   7    0.09    0.08
  -2   9   7    1.85    0.15
  -2   9   7    2.00    0.12
  -2   9   7    1.95    0.15
  -1   9   7    0.04    0.06
  -1   9   7    0.11    0.07
   0   9   7    1.80    0.14
   0   9   7    1.88    0.15
   0   9   7    1.89    0.15
   1   9   7    0.11    0.06
   1   9   7    0.17    0.08
   1   9   7    0.20    0.07
   2   9   7    0.33    0.09
   2   9   7    0.29    0.09
   2   9   7    0.31    0.08
   3   9   7    0.73    0.11
   3   9   7    0.84    0.12
  -6  10   7    0.16    0.07
  -6  10   7    0.07    0.09
  -6  10   7    0.05    0.09
  -6  10   7    0.15    0.08
  -6  10   7    0.10    0.07
  -5  10   7   -0.01    0.07
  -5  10   7    0.19    0.06
  -5  10   7    0.06    0.08
  -5  10   7    0.00    0.06
  -4  10   7   -0.02    0.05
  -4  10   7    0.00    0.08
  -4  10   7    0.02    0.05
  -4  10   7   -0.14    0.06
  -3  10   7    0.23    0.08
  -3  10   7    0.27    0.06
  -3  10   7    0.22    0.09
  -2  10   7    1.67    0.14
  -2  10   7    1.15    0.14
  -2  10   7    1.30    0.11
  -1  10   7    0.32    0.08
  -1  10   7    0.35    0.09
   0  10   7    0.17    0.07
   0  10   7    0.27    0.09
   0  10   7    0.42    0.09
   1  10   7    0.10    0.08
   1  10   7    0.21    0.08
   1  10   7    0.11    0.07
   2  10   7    0.20    0.09
   2  10   7    0.17    0.09
   2  10   7    0.14    0.08
  -5  11   7    0.00    0.07
  -5  11   7   -0.07    0.07
  -5  11   7    0.10    0.09
  -5  11   7    0.04    0.05
  -4  11   7    0.10    0.06
  -4  11   7    0.11    0.07
  -4  11   7    0.07    0.08
  -4  11   7   -0.02    0.07
  -3  11   7    0.23    0.09
  -3  11   7    0.21    0.06
  -3  11   7    0.19    0.08
  -2  11   7    0.82    0.11
  -2  11   7    0.59    0.08
  -2  11   7    0.80    0.12
  -1  11   7   -0.01    0.07
  -1  11   7    0.04    0.07
   0  11   7    0.07    0.08
   0  11   7   -0.04    0.07
   0  11   7    0.00    0.06
   1  11   7    0.48    0.10
   1  11   7    0.36    0.11
   1  11   7    0.58    0.12
  -4  12   7    0.17    0.07
  -4  12   7    0.39    0.11
  -4  12   7    0.27    0.09
  -3  12   7    0.00    0.05
  -3  12   7    0.10    0.09
  -3  12   7   -0.02    0.07
  -2  12   7    0.37    0.10
  -2  12   7    0.35    0.09
  -1  12   7   -0.01    0.08
  -1  12   7   -0.04    0.07
  -1  12  -8   -0.02    0.05
  -1  12  -8   -0.08    0.07
  -2  12  -8    0.52    0.09
  -2  12  -8    0.74    0.11
  -3  12  -8    0.43    0.09
  -3  12  -8    0.38    0.09
  -4  12  -8   -0.06    0.05
   1  11  -8    0.48    0.09
   1  11  -8    0.60    0.10
   0  11  -8    3.42    0.20
   0  11  -8    2.92    0.18
  -1  11  -8    0.08    0.07
  -1  11  -8    0.19    0.07
  -2  11  -8    1.01    0.12
  -2  11  -8    1.14    0.13
  -3  11  -8    1.37    0.13
  -3  11  -8    1.55    0.15
  -4  11  -8    0.10    0.08
  -4  11  -8    0.13    0.06
   4 -11   8    0.19    0.09
  -5  11  -8    0.90    0.11
  -5  11  -8    0.73    0.11
   5 -11   8    0.85    0.14
   2  10  -8    0.07    0.07
   2  10  -8    0.04    0.06
  -2 -10   8   -0.06    0.07
  -2 -10   8    0.03    0.08
   1  10  -8    0.31    0.08
   1  10  -8    0.27    0.08
  -1 -10   8    0.23    0.08
  -1 -10   8    0.44    0.09
   0  10  -8    4.92    0.24
   0  10  -8    4.76    0.23
   0 -10   8    4.62    0.24
   0 -10   8    4.89    0.23
  -1  10  -8    0.51    0.09
  -1  10  -8    0.58    0.09
  -1  10  -8    0.47    0.08
   1 -10   8    0.56    0.10
  -2  10  -8    0.77    0.10
  -2  10  -8    0.77    0.09
  -2  10  -8    0.62    0.10
   2 -10   8    0.93    0.12
  -3  10  -8    0.16    0.06
  -3  10  -8    0.18    0.06
  -3  10  -8    0.12    0.06
   3 -10   8    0.17    0.08
  -4  10  -8    4.46    0.22
  -4  10  -8    4.17    0.20
  -4  10  -8    3.97    0.20
   4 -10   8    4.18    0.24
  -5  10  -8    9.94    0.38
  -5  10  -8    9.33    0.34
   5 -10   8    9.87    0.40
   5 -10   8    9.46    0.40
  -6  10  -8    0.64    0.10
  -6  10  -8    0.76    0.10
   6 -10   8    0.59    0.11
   6 -10   8    0.64    0.12
   3   9  -8    0.02    0.08
   3   9  -8    0.01    0.06
   3   9  -8   -0.01    0.06
  -3  -9   8   -0.04    0.07
   2   9  -8    0.38    0.08
   2   9  -8    0.33    0.08
   2   9  -8    0.42    0.08
  -2  -9   8    0.18    0.08
  -2  -9   8    0.30    0.09
  -2  -9   8    0.39    0.08
   1   9  -8   -0.07    0.05
   1   9  -8   -0.03    0.04
  -1  -9   8   -0.02    0.05
  -1  -9   8    0.03    0.06
  -1  -9   8   -0.10    0.06
   0   9  -8    8.38    0.34
   0   9  -8    8.69    0.31
   0   9  -8    8.47    0.32
   0  -9   8    8.59    0.33
   0  -9   8    8.11    0.34
  -1   9  -8    4.65    0.22
  -1   9  -8    4.29    0.20
  -1   9  -8    4.11    0.20
   1  -9   8    4.44    0.23
   1  -9   8    4.95    0.22
  -2   9  -8    4.42    0.22
  -2   9  -8    4.40    0.20
  -2   9  -8    4.18    0.20
   2  -9   8    4.04    0.22
  -3   9  -8    1.37    0.11
  -3   9  -8    1.41    0.12
  -3   9  -8    1.41    0.13
   3  -9   8    1.53    0.14
  -4   9  -8    0.14    0.06
  -4   9  -8    0.06    0.05
  -4   9  -8    0.09    0.06
   4  -9   8    0.08    0.06
   4  -9   8    0.01    0.06
  -5   9  -8    3.49    0.20
  -5   9  -8    3.35    0.18
  -5   9  -8    3.54    0.18
   5  -9   8    3.29    0.21
   5  -9   8    3.34    0.21
  -6   9  -8    2.81    0.18
   6  -9   8    2.75    0.19
  -7   9  -8    0.01    0.07
   7  -9   8    0.00    0.07
   7  -9   8   -0.01    0.07
   4   8  -8    0.02    0.06
   4   8  -8    0.02    0.06
   3   8  -8    0.02    0.06
   3   8  -8   -0.07    0.05
   3   8  -8    0.04    0.05
  -3  -8   8    0.02    0.07
  -3  -8   8   -0.01    0.06
   2   8  -8    3.60    0.18
   2   8  -8    3.59    0.19
   2   8  -8    3.76    0.21
  -2  -8   8    4.06    0.21
  -2  -8   8    3.61    0.20
  -2  -8   8    3.99    0.22
   1   8  -8    0.06    0.06
   1   8  -8    0.07    0.05
  -1  -8   8    0.00    0.06
  -1  -8   8    0.05    0.05
  -1  -8   8   -0.02    0.06
   0   8  -8    1.49    0.11
   0   8  -8    1.60    0.12
   0   8  -8    1.39    0.13
   0  -8   8    1.46    0.13
   0  -8   8    1.35    0.13
   0  -8   8    1.28    0.12
  -1   8  -8    0.03    0.04
  -1   8  -8    0.03    0.04
  -1   8  -8    0.00    0.05
   1  -8   8    0.00    0.05
   1  -8   8    0.03    0.05
  -2   8  -8    0.89    0.10
  -2   8  -8    0.93    0.10
  -2   8  -8    1.08    0.10
   2  -8   8    0.96    0.11
  -3   8  -8    3.53    0.19
  -3   8  -8    3.20    0.16
  -3   8  -8    3.36    0.17
   3  -8   8    3.59    0.20
   3  -8   8    3.54    0.20
  -4   8  -8    0.11    0.05
  -4   8  -8    0.21    0.06
  -4   8  -8    0.13    0.05
   4  -8   8    0.19    0.07
   4  -8   8    0.24    0.07
  -5   8  -8    6.72    0.26
  -5   8  -8    6.70    0.27
  -5   8  -8    6.41    0.25
   5  -8   8    6.37    0.29
   5  -8   8    6.96    0.31
  -6   8  -8    3.88    0.20
   6  -8   8    3.64    0.22
   6  -8   8    3.60    0.22
  -7   8  -8    0.18    0.07
   7  -8   8    0.11    0.08
   7  -8   8    0.12    0.08
   5   7  -8    0.35    0.09
   4   7  -8    0.29    0.08
   4   7  -8    0.16    0.08
   4   7  -8    0.34    0.08
  -4  -7   8    0.30    0.09
   3   7  -8    0.16    0.06
   3   7  -8    0.10    0.05
   3   7  -8    0.08    0.06
  -3  -7   8    0.19    0.08
  -3  -7   8    0.13    0.07
   2   7  -8   24.87    0.76
   2   7  -8   26.11    0.73
   2   7  -8   27.03    0.82
  -2  -7   8   26.21    0.80
  -2  -7   8   25.86    0.78
  -2  -7   8   27.74    0.83
   1   7  -8    7.51    0.30
   1   7  -8    7.21    0.28
  -1  -7   8    7.14    0.31
  -1  -7   8    7.40    0.30
  -1  -7   8    7.63    0.30
   0   7  -8   12.14    0.40
   0   7  -8   12.52    0.43
   0   7  -8   11.88    0.37
   0  -7   8   12.39    0.41
   0  -7   8   12.63    0.43
   0  -7   8   11.58    0.42
  -1   7  -8    0.20    0.06
  -1   7  -8    0.22    0.05
  -1   7  -8    0.22    0.05
   1  -7   8    0.16    0.06
   1  -7   8    0.31    0.07
   1  -7   8    0.31    0.07
  -2   7  -8    3.12    0.15
  -2   7  -8    3.04    0.15
  -2   7  -8    3.23    0.17
   2  -7   8    3.17    0.18
   2  -7   8    3.24    0.17
   2  -7   8    2.94    0.17
  -3   7  -8    1.53    0.10
  -3   7  -8    1.50    0.11
  -3   7  -8    1.47    0.12
   3  -7   8    1.58    0.13
   3  -7   8    1.38    0.13
  -4   7  -8    0.07    0.04
  -4   7  -8    0.10    0.05
  -4   7  -8    0.13    0.05
   4  -7   8    0.12    0.06
   4  -7   8    0.07    0.05
  -5   7  -8    3.11    0.15
  -5   7  -8    3.08    0.17
   5  -7   8    3.19    0.20
   5  -7   8    3.04    0.19
  -6   7  -8    0.55    0.08
  -6   7  -8    0.48    0.08
   6  -7   8    0.46    0.10
   6  -7   8    0.55    0.10
   7  -7   8    0.02    0.07
   7  -7   8    0.00    0.06
   5   6  -8    0.01    0.05
   5   6  -8   -0.06    0.05
   4   6  -8    0.34    0.08
   4   6  -8    0.37    0.08
   4   6  -8    0.38    0.09
  -4  -6   8    0.29    0.08
  -4  -6   8    0.21    0.07
   3   6  -8    4.95    0.23
   3   6  -8    4.99    0.22
   3   6  -8    4.96    0.26
  -3  -6   8    4.98    0.24
  -3  -6   8    5.05    0.26
   2   6  -8    9.74    0.35
   2   6  -8   10.48    0.39
   2   6  -8    9.84    0.33
  -2  -6   8   10.28    0.39
  -2  -6   8   10.13    0.37
  -2  -6   8   10.17    0.37
   1   6  -8    0.89    0.08
   1   6  -8    0.80    0.10
   1   6  -8    0.80    0.09
  -1  -6   8    1.07    0.10
  -1  -6   8    0.71    0.09
  -1  -6   8    0.71    0.10
   0   6  -8    2.09    0.11
   0   6  -8    2.02    0.12
   0   6  -8    1.95    0.14
   0  -6   8    2.06    0.15
   0  -6   8    2.14    0.14
   0  -6   8    1.90    0.14
  -1   6  -8   10.61    0.37
  -1   6  -8   10.45    0.34
  -1   6  -8   10.31    0.32
   1  -6   8   10.44    0.37
   1  -6   8   10.00    0.37
   1  -6   8   10.30    0.37
   1  -6   8   10.40    0.35
  -2   6  -8    0.06    0.04
  -2   6  -8    0.11    0.05
  -2   6  -8    0.08    0.04
   2  -6   8    0.01    0.04
   2  -6   8    0.00    0.05
   2  -6   8    0.10    0.05
  -3   6  -8   11.25    0.38
  -3   6  -8   11.38    0.36
  -3   6  -8   11.25    0.34
   3  -6   8   12.12    0.41
   3  -6   8   11.08    0.41
  -4   6  -8    3.19    0.14
  -4   6  -8    2.87    0.16
  -4   6  -8    2.88    0.14
   4  -6   8    2.88    0.18
   4  -6   8    2.87    0.17
  -5   6  -8    2.86    0.14
  -5   6  -8    2.68    0.16
   5  -6   8    2.73    0.19
   5  -6   8    2.78    0.17
  -6   6  -8    1.34    0.11
   6  -6   8    1.54    0.16
   6  -6   8    1.34    0.13
   7  -6   8    0.30    0.08
   7  -6   8    0.40    0.10
   8  -6   8    0.91    0.13
   8  -6   8    1.27    0.15
   6   5  -8    0.05    0.06
   5   5  -8    0.20    0.07
   5   5  -8    0.31    0.09
   5   5  -8    0.28    0.07
  -5  -5   8    0.24    0.09
  -5  -5   8    0.17    0.08
   4   5  -8    6.54    0.29
   4   5  -8    7.69    0.33
   4   5  -8    7.12    0.28
  -4  -5   8    8.09    0.32
  -4  -5   8    8.13    0.34
   3   5  -8    0.27    0.08
   3   5  -8    0.43    0.08
   3   5  -8    0.53    0.08
  -3  -5   8    0.42    0.08
  -3  -5   8    0.43    0.08
  -3  -5   8    0.56    0.10
   2   5  -8   22.01    0.69
   2   5  -8   21.69    0.61
   2   5  -8   22.05    0.65
  -2  -5   8   22.44    0.70
  -2  -5   8   22.02    0.66
  -2  -5   8   21.88    0.67
   1   5  -8    6.63    0.23
   1   5  -8    6.81    0.28
   1   5  -8    6.49    0.25
   1   5  -8    6.61    0.23
  -1  -5   8    6.85    0.28
  -1  -5   8    6.94    0.27
  -1  -5   8    7.23    0.27
   0   5  -8    1.56    0.09
   0   5  -8    1.28    0.12
   0   5  -8    1.47    0.10
   0  -5   8    1.31    0.11
   0  -5   8    1.22    0.12
   0  -5   8    1.34    0.13
   0  -5   8    1.51    0.11
  -1   5  -8    0.30    0.05
  -1   5  -8    0.30    0.05
  -1   5  -8    0.15    0.05
   1  -5   8    0.17    0.05
   1  -5   8    0.22    0.06
   1  -5   8    0.24    0.06
   1  -5   8    0.17    0.06
  -2   5  -8    2.74    0.13
  -2   5  -8    2.89    0.15
  -2   5  -8    2.67    0.12
   2  -5   8    2.89    0.16
   2  -5   8    2.11    0.15
   2  -5   8    2.17    0.15
   2  -5   8    3.02    0.16
  -3   5  -8    6.52    0.22
  -3   5  -8    6.78    0.25
  -3   5  -8    6.97    0.23
   3  -5   8    6.85    0.27
   3  -5   8    6.39    0.27
  -4   5  -8    1.86    0.10
  -4   5  -8    1.76    0.10
  -4   5  -8    1.70    0.12
   4  -5   8    2.00    0.14
   4  -5   8    1.90    0.14
  -5   5  -8    0.84    0.09
  -5   5  -8    0.86    0.08
   5  -5   8    0.88    0.11
   5  -5   8    0.81    0.10
  -6   5  -8    1.28    0.11
   6  -5   8    1.12    0.13
   6  -5   8    1.27    0.14
   7  -5   8    0.14    0.07
   7  -5   8    0.00    0.07
   8  -5   8    1.31    0.15
   8  -5   8    1.53    0.17
   6   4  -8    0.66    0.10
   6   4  -8    0.59    0.10
   5   4  -8    1.83    0.17
   5   4  -8    1.71    0.14
   5   4  -8    1.74    0.14
  -5  -4   8    1.98    0.17
  -5  -4   8    1.98    0.18
   4   4  -8    2.51    0.18
   4   4  -8    2.40    0.16
   4   4  -8    2.58    0.15
  -4  -4   8    2.49    0.19
  -4  -4   8    2.87    0.19
   3   4  -8    0.08    0.05
   3   4  -8    0.05    0.05
   3   4  -8    0.17    0.06
  -3  -4   8    0.07    0.06
  -3  -4   8    0.22    0.06
  -3  -4   8    0.12    0.06
   2   4  -8    3.31    0.17
   2   4  -8    3.63    0.16
   2   4  -8    3.67    0.19
  -2  -4   8    3.79    0.20
  -2  -4   8    3.45    0.18
  -2  -4   8    3.55    0.18
   1   4  -8    0.00    0.03
   1   4  -8    0.01    0.03
   1   4  -8   -0.05    0.03
   1   4  -8   -0.02    0.03
  -1  -4   8   -0.03    0.04
  -1  -4   8   -0.05    0.03
  -1  -4   8   -0.01    0.04
  -1  -4   8   -0.07    0.03
   0   4  -8    0.00    0.03
   0   4  -8   -0.02    0.03
   0   4  -8   -0.03    0.03
   0   4  -8   -0.03    0.04
   0  -4   8    0.01    0.03
   0  -4   8    0.00    0.04
   0  -4   8   -0.02    0.03
   0  -4   8    0.05    0.03
   0  -4   8    0.01    0.03
   0  -4   8   -0.05    0.04
  -1   4  -8    1.51    0.10
  -1   4  -8    1.43    0.08
  -1   4  -8    1.64    0.10
  -1   4  -8    1.93    0.13
   1  -4   8    1.40    0.11
   1  -4   8    1.57    0.13
   1  -4   8    1.59    0.10
   1  -4   8    1.65    0.11
   1  -4   8    1.81    0.12
   1  -4   8    1.35    0.09
  -2   4  -8    0.05    0.03
  -2   4  -8    0.02    0.03
  -2   4  -8   -0.01    0.02
  -2   4  -8    0.04    0.03
   2  -4   8    0.01    0.03
   2  -4   8   -0.02    0.03
   2  -4   8    0.04    0.03
   2  -4   8   -0.01    0.03
   2  -4   8    0.03    0.04
   2  -4   8    0.00    0.03
  -3   4  -8    4.98    0.17
  -3   4  -8    5.05    0.20
  -3   4  -8    5.06    0.18
   3  -4   8    4.99    0.21
   3  -4   8    4.60    0.22
   3  -4   8    4.65    0.19
  -4   4  -8    3.91    0.17
  -4   4  -8    3.48    0.14
   4  -4   8    3.86    0.19
   4  -4   8    3.69    0.20
  -5   4  -8    0.64    0.07
   5  -4   8    0.47    0.08
   5  -4   8    0.54    0.09
  -6   4  -8    0.09    0.05
   6  -4   8    0.07    0.06
   6  -4   8    0.04    0.05
   7  -4   8    0.08    0.07
   7  -4   8    0.06    0.06
   8  -4   8    0.24    0.09
   8  -4   8    0.29    0.09
   7   3  -8    0.30    0.09
   6   3  -8    0.48    0.09
   6   3  -8    0.45    0.09
  -6  -3   8    0.41    0.10
  -6  -3   8    0.36    0.09
   5   3  -8    0.31    0.07
   5   3  -8    0.17    0.07
  -5  -3   8    0.29    0.08
  -5  -3   8    0.20    0.08
   4   3  -8    5.98    0.25
   4   3  -8    6.27    0.24
  -4  -3   8    6.33    0.29
  -4  -3   8    6.39    0.28
   3   3  -8    8.67    0.29
   3   3  -8    8.22    0.31
   3   3  -8    8.97    0.35
  -3  -3   8    8.42    0.29
  -3  -3   8    8.60    0.32
  -3  -3   8    8.60    0.32
  -3  -3   8    9.06    0.35
   2   3  -8    0.02    0.03
   2   3  -8    0.05    0.03
   2   3  -8    0.01    0.04
  -2  -3   8   -0.07    0.04
  -2  -3   8    0.06    0.04
  -2  -3   8   -0.03    0.03
  -2  -3   8    0.12    0.04
   1   3  -8    9.82    0.35
   1   3  -8    9.61    0.33
   1   3  -8    9.52    0.32
  -1  -3   8   10.06    0.34
  -1  -3   8    9.13    0.33
  -1  -3   8    9.73    0.35
  -1  -3   8    9.58    0.32
  -1  -3   8   10.24    0.33
  -1  -3   8    9.57    0.33
   0   3  -8    0.03    0.02
   0   3  -8    0.03    0.03
   0   3  -8    0.03    0.03
   0   3  -8    0.03    0.03
   0  -3   8    0.02    0.03
   0  -3   8    0.02    0.03
   0  -3   8    0.04    0.03
   0  -3   8    0.03    0.04
   0  -3   8    0.15    0.04
   0  -3   8    0.02    0.02
  -1   3  -8    3.33    0.16
  -1   3  -8    3.16    0.14
  -1   3  -8    3.04    0.14
  -1   3  -8    3.21    0.11
   1  -3   8    2.98    0.15
   1  -3   8    3.27    0.16
   1  -3   8    3.19    0.15
   1  -3   8    3.07    0.14
   1  -3   8    2.92    0.12
   1  -3   8    3.16    0.16
  -2   3  -8   10.94    0.30
  -2   3  -8   11.15    0.36
  -2   3  -8   10.23    0.34
  -2   3  -8   11.00    0.33
   2  -3   8   11.49    0.37
   2  -3   8   11.09    0.37
   2  -3   8   10.66    0.34
   2  -3   8   10.33    0.35
   2  -3   8   10.81    0.36
  -3   3  -8   11.22    0.35
  -3   3  -8   11.01    0.32
  -3   3  -8   10.86    0.31
  -3   3  -8   10.60    0.35
   3  -3   8   11.20    0.37
   3  -3   8   10.62    0.38
  -4   3  -8   12.96    0.37
  -4   3  -8   13.45    0.41
   4  -3   8   13.01    0.43
   4  -3   8   12.83    0.45
  -5   3  -8    0.03    0.04
   5  -3   8   -0.02    0.04
   5  -3   8    0.13    0.06
  -6   3  -8    0.31    0.07
   6  -3   8    0.37    0.08
   6  -3   8    0.27    0.08
   7  -3   8    0.00    0.06
   7  -3   8    0.01    0.07
   8  -3   8    1.30    0.15
   8  -3   8    1.92    0.18
   7   2  -8   -0.04    0.06
   6   2  -8    2.17    0.17
   6   2  -8    2.15    0.16
  -6  -2   8    2.72    0.20
  -6  -2   8    2.35    0.20
   5   2  -8    1.48    0.14
   5   2  -8    1.52    0.13
  -5  -2   8    1.85    0.17
  -5  -2   8    1.78    0.17
  -5  -2   8    1.49    0.13
   4   2  -8   17.60    0.51
   4   2  -8   16.33    0.53
  -4  -2   8   17.45    0.51
  -4  -2   8   16.54    0.54
  -4  -2   8   17.69    0.58
   3   2  -8    0.14    0.05
   3   2  -8    0.06    0.04
  -3  -2   8    0.10    0.05
  -3  -2   8    0.15    0.05
  -3  -2   8    0.00    0.04
  -3  -2   8    0.05    0.04
   2   2  -8    8.85    0.30
   2   2  -8    9.02    0.28
  -2  -2   8    8.67    0.31
  -2  -2   8    8.98    0.28
  -2  -2   8    8.94    0.31
  -2  -2   8    8.73    0.33
  -2  -2   8    8.48    0.30
   1   2  -8    0.42    0.06
   1   2  -8    0.48    0.06
   1   2  -8    0.46    0.06
  -1  -2   8    0.48    0.06
  -1  -2   8    0.46    0.05
  -1  -2   8    0.47    0.06
  -1  -2   8    0.44    0.06
  -1  -2   8    0.69    0.07
   0   2  -8    1.27    0.10
   0   2  -8    1.24    0.08
   0   2  -8    1.12    0.08
   0   2  -8    1.28    0.06
   0  -2   8    1.22    0.10
   0  -2   8    1.09    0.09
   0  -2   8    1.19    0.11
   0  -2   8    1.37    0.09
   0  -2   8    1.16    0.06
   0  -2   8    1.30    0.07
   0  -2   8    1.40    0.10
  -1   2  -8   11.12    0.29
  -1   2  -8   11.14    0.36
  -1   2  -8   11.37    0.33
  -1   2  -8   10.93    0.34
   1  -2   8   11.39    0.36
   1  -2   8   10.95    0.34
   1  -2   8   10.82    0.37
   1  -2   8   10.96    0.36
   1  -2   8   10.92    0.34
   1  -2   8   10.45    0.34
  -2   2  -8    4.84    0.19
  -2   2  -8    5.03    0.17
  -2   2  -8    4.76    0.18
  -2   2  -8    4.92    0.15
   2  -2   8    4.92    0.19
   2  -2   8    4.69    0.20
   2  -2   8    4.82    0.20
   2  -2   8    4.78    0.17
  -3   2  -8    2.04    0.09
  -3   2  -8    2.08    0.11
  -3   2  -8    1.95    0.11
   3  -2   8    2.16    0.13
   3  -2   8    2.22    0.14
  -4   2  -8    1.73    0.10
   4  -2   8    1.98    0.15
   4  -2   8    1.99    0.13
  -5   2  -8    1.53    0.10
   5  -2   8    1.68    0.12
   5  -2   8    1.57    0.14
  -6   2  -8    0.02    0.05
   6  -2   8   -0.10    0.05
   6  -2   8   -0.01    0.05
   7  -2   8    0.57    0.09
   7  -2   8    0.55    0.11
   8  -2   8    1.12    0.14
   8  -2   8    0.99    0.14
   7   1  -8   -0.02    0.06
  -7  -1   8    0.02    0.09
  -7  -1   8   -0.01    0.08
   6   1  -8    0.07    0.06
  -6  -1   8    0.05    0.08
  -6  -1   8    0.12    0.08
  -6  -1   8    0.16    0.08
   5   1  -8    3.78    0.19
  -5  -1   8    3.64    0.21
  -5  -1   8    3.86    0.19
  -5  -1   8    3.83    0.23
   4   1  -8    0.39    0.07
  -4  -1   8    0.26    0.07
  -4  -1   8    0.40    0.09
  -4  -1   8    0.40    0.07
   3   1  -8    6.69    0.24
  -3  -1   8    6.63    0.27
  -3  -1   8    6.57    0.25
  -3  -1   8    6.57    0.24
  -3  -1   8    6.90    0.26
  -3  -1   8    6.66    0.28
   2   1  -8    1.54    0.09
  -2  -1   8    1.33    0.12
  -2  -1   8    1.52    0.10
  -2  -1   8    1.56    0.10
  -2  -1   8    1.35    0.11
  -2  -1   8    1.40    0.10
   1   1  -8    3.78    0.16
  -1  -1   8    3.86    0.17
  -1  -1   8    3.80    0.18
  -1  -1   8    4.08    0.17
  -1  -1   8    3.68    0.16
  -1  -1   8    4.22    0.15
   0   1  -8    5.04    0.19
   0   1  -8    5.02    0.20
   0   1  -8    5.21    0.19
   0  -1   8    4.87    0.19
   0  -1   8    5.14    0.21
   0  -1   8    5.12    0.20
   0  -1   8    5.14    0.19
  -1   1  -8   44.20    1.10
  -1   1  -8   42.09    1.13
  -1   1  -8   41.31    1.18
   1  -1   8   41.68    1.18
   1  -1   8   42.14    1.13
   1  -1   8   42.39    1.21
  -2   1  -8   18.91    0.54
  -2   1  -8   18.99    0.48
  -2   1  -8   19.20    0.52
  -2   1  -8   19.09    0.56
   2  -1   8   18.61    0.57
   2  -1   8   19.66    0.59
   2  -1   8   19.16    0.57
  -3   1  -8    0.03    0.02
  -3   1  -8    0.00    0.03
   3  -1   8   -0.04    0.03
   3  -1   8   -0.05    0.03
   3  -1   8    0.00    0.02
  -4   1  -8    0.62    0.06
   4  -1   8    0.55    0.09
   4  -1   8    0.58    0.08
  -5   1  -8    0.06    0.04
   5  -1   8    0.02    0.06
   5  -1   8    0.10    0.05
  -6   1  -8    0.04    0.05
   6  -1   8    0.20    0.07
   6  -1   8    0.12    0.08
   7  -1   8    0.93    0.12
   7  -1   8    0.71    0.12
   7   0  -8    1.62    0.15
  -7   0   8    1.62    0.18
  -7   0   8    1.64    0.17
  -7   0   8    1.94    0.16
   6   0  -8    8.76    0.34
  -6   0   8    9.86    0.40
  -6   0   8    9.13    0.34
  -6   0   8    9.51    0.37
   5   0  -8    0.27    0.06
  -5   0   8    0.41    0.09
  -5   0   8    0.29    0.08
  -5   0   8    0.37    0.07
   4   0  -8   15.21    0.46
  -4   0   8   15.39    0.52
  -4   0   8   14.79    0.46
  -4   0   8   15.87    0.50
   3   0  -8   10.56    0.33
  -3   0   8   10.59    0.35
  -3   0   8   10.26    0.37
  -3   0   8   10.61    0.33
  -3   0   8   10.28    0.34
  -3   0   8   10.09    0.36
   2   0  -8    5.04    0.19
  -2   0   8    4.97    0.19
  -2   0   8    5.06    0.22
  -2   0   8    5.37    0.20
  -2   0   8    4.88    0.21
  -2   0   8    5.21    0.20
   1   0  -8    5.79    0.21
  -1   0   8    5.31    0.21
  -1   0   8    5.77    0.23
  -1   0   8    5.70    0.21
  -1   0   8    6.02    0.20
   0   0  -8    0.09    0.03
   0   0   8    0.07    0.03
   0   0   8    0.16    0.04
   0   0   8    0.07    0.03
   0   0   8    0.05    0.03
  -1   0  -8   20.85    0.58
  -1   0  -8   21.76    0.57
  -1   0  -8   20.39    0.61
   1   0   8   20.98    0.58
   1   0   8   20.61    0.63
  -2   0  -8    5.46    0.20
  -2   0  -8    5.52    0.16
  -2   0  -8    5.61    0.20
   2   0   8    5.66    0.21
   2   0   8    5.68    0.20
   2   0   8    5.63    0.23
   2   0   8    5.50    0.20
   2   0   8    5.47    0.19
  -3   0  -8    0.07    0.03
  -3   0  -8    0.10    0.03
   3   0   8    0.06    0.04
   3   0   8    0.05    0.04
  -4   0  -8    3.99    0.16
   4   0   8    4.64    0.20
   4   0   8    4.52    0.22
  -5   0  -8    0.10    0.04
   5   0   8    0.11    0.05
   5   0   8    0.04    0.06
  -6   0  -8    6.67    0.25
   6   0   8    6.89    0.29
   6   0   8    7.29    0.32
   7   0   8   -0.04    0.06
   7   0   8    0.02    0.08
   8  -1  -8    0.19    0.08
  -8   1   8    0.39    0.12
  -8   1   8    0.28    0.10
  -8   1   8    0.08    0.09
   7  -1  -8    1.93    0.16
  -7   1   8    2.05    0.16
  -7   1   8    1.76    0.17
  -7   1   8    1.91    0.19
   6  -1  -8    0.30    0.07
  -6   1   8    0.33    0.08
  -6   1   8    0.26    0.08
  -6   1   8    0.25    0.09
   5  -1  -8    0.04    0.05
  -5   1   8    0.06    0.05
  -5   1   8   -0.05    0.04
  -5   1   8   -0.07    0.05
   4  -1  -8   20.36    0.58
  -4   1   8   20.89    0.65
  -4   1   8   19.62    0.58
  -4   1   8   20.17    0.62
   3  -1  -8    2.11    0.12
  -3   1   8    2.08    0.14
  -3   1   8    2.08    0.13
  -3   1   8    2.04    0.15
  -3   1   8    2.01    0.11
   2  -1  -8    0.01    0.03
   2  -1  -8    0.00    0.03
  -2   1   8   -0.02    0.02
  -2   1   8   -0.02    0.03
  -2   1   8    0.02    0.03
  -2   1   8   -0.02    0.03
  -2   1   8    0.02    0.03
   1  -1  -8   27.56    0.76
  -1   1   8   27.64    0.81
  -1   1   8   27.89    0.77
  -1   1   8   27.62    0.74
  -1   1   8   27.52    0.76
   0  -1  -8   11.45    0.34
   0   1   8   11.49    0.37
   0   1   8   11.55    0.37
   0   1   8   11.36    0.34
   0   1   8   11.51    0.35
  -1  -1  -8    2.98    0.12
  -1  -1  -8    3.14    0.14
   1   1   8    3.03    0.14
   1   1   8    3.00    0.15
   1   1   8    2.96    0.13
  -2  -1  -8   15.33    0.45
   2   1   8   15.64    0.50
   2   1   8   15.63    0.46
   2   1   8   16.04    0.48
  -3  -1  -8    0.67    0.06
  -3  -1  -8    0.62    0.06
   3   1   8    0.48    0.07
   3   1   8    0.71    0.08
  -4  -1  -8    1.54    0.10
   4   1   8    1.72    0.15
   4   1   8    1.65    0.12
  -5  -1  -8    4.61    0.19
   5   1   8    4.77    0.22
   5   1   8    5.26    0.25
  -6  -1  -8    1.73    0.12
   6   1   8    1.74    0.14
   6   1   8    2.07    0.18
   7   1   8    4.15    0.23
   7   1   8    4.30    0.25
   8  -2  -8    3.80    0.22
   8  -2  -8    3.94    0.21
  -8   2   8    4.39    0.29
  -8   2   8    4.27    0.26
  -8   2   8    3.69    0.22
   7  -2  -8   -0.05    0.06
  -7   2   8   -0.12    0.07
  -7   2   8   -0.08    0.06
  -7   2   8   -0.03    0.07
   6  -2  -8    2.74    0.16
  -6   2   8    2.58    0.19
  -6   2   8    2.75    0.20
  -6   2   8    2.45    0.16
   5  -2  -8    0.02    0.04
  -5   2   8   -0.01    0.05
  -5   2   8    0.00    0.06
  -5   2   8    0.00    0.05
   4  -2  -8    2.56    0.14
  -4   2   8    2.64    0.14
  -4   2   8    2.57    0.18
  -4   2   8    2.36    0.17
  -4   2   8    2.53    0.15
   3  -2  -8   -0.01    0.03
  -3   2   8    0.07    0.03
  -3   2   8   -0.05    0.03
  -3   2   8    0.06    0.04
  -3   2   8    0.00    0.03
   2  -2  -8    3.86    0.16
  -2   2   8    3.74    0.18
  -2   2   8    3.70    0.17
  -2   2   8    3.70    0.16
  -2   2   8    3.70    0.16
   1  -2  -8   23.72    0.66
  -1   2   8   24.46    0.65
  -1   2   8   24.12    0.71
  -1   2   8   23.60    0.67
  -1   2   8   23.49    0.66
  -1   2   8   24.38    0.66
   0  -2  -8    0.87    0.06
   0   2   8    0.83    0.08
   0   2   8    0.99    0.08
   0   2   8    0.84    0.07
  -1  -2  -8    2.56    0.11
   1   2   8    2.66    0.13
   1   2   8    2.55    0.14
  -2  -2  -8    2.05    0.10
   2   2   8    1.94    0.12
   2   2   8    1.96    0.10
   2   2   8    1.79    0.13
  -3  -2  -8   12.56    0.39
   3   2   8   14.16    0.46
   3   2   8   13.22    0.41
  -4  -2  -8   20.76    0.58
   4   2   8   21.66    0.64
   4   2   8   22.04    0.69
  -5  -2  -8    1.72    0.12
   5   2   8    1.76    0.13
   5   2   8    1.65    0.16
   6   2   8    5.33    0.27
   6   2   8    5.01    0.24
   7   2   8    0.09    0.09
   7   2   8    0.09    0.07
   8  -3  -8    0.91    0.12
   8  -3  -8    1.17    0.13
  -8   3   8    0.86    0.13
  -8   3   8    0.95    0.15
  -8   3   8    0.92    0.13
   7  -3  -8    0.00    0.05
  -7   3   8   -0.01    0.06
  -7   3   8    0.00    0.07
  -7   3   8   -0.09    0.07
   6  -3  -8    2.54    0.16
  -6   3   8    2.79    0.20
  -6   3   8    2.97    0.20
  -6   3   8    3.02    0.17
   5  -3  -8    0.00    0.04
  -5   3   8   -0.03    0.05
  -5   3   8   -0.05    0.04
  -5   3   8    0.03    0.05
   4  -3  -8   -0.04    0.03
  -4   3   8   -0.02    0.04
  -4   3   8   -0.02    0.04
  -4   3   8   -0.06    0.04
  -4   3   8   -0.01    0.03
  -3   3   8    2.60    0.14
  -3   3   8    2.61    0.16
  -3   3   8    2.66    0.15
  -3   3   8    2.57    0.12
   2  -3  -8    1.86    0.10
  -2   3   8    2.02    0.13
  -2   3   8    1.94    0.13
  -2   3   8    1.80    0.10
  -2   3   8    2.07    0.12
  -2   3   8    1.85    0.11
   1  -3  -8    4.32    0.16
  -1   3   8    4.86    0.18
  -1   3   8    4.39    0.18
  -1   3   8    4.66    0.19
  -1   3   8    4.24    0.16
  -1   3   8    4.62    0.19
   0   3   8   15.66    0.45
   0   3   8   16.14    0.47
   0   3   8   15.41    0.49
   0   3   8   15.95    0.48
   1   3   8   16.89    0.47
   1   3   8   16.62    0.53
   1   3   8   16.78    0.50
   1   3   8   16.21    0.51
   2   3   8   29.45    0.82
   2   3   8   29.28    0.89
   2   3   8   30.01    0.79
   3   3   8    9.31    0.35
   3   3   8    8.60    0.29
   4   3   8    2.38    0.18
  -5  -3  -8    6.48    0.25
   5   3   8    7.17    0.31
   6   3   8    0.23    0.08
   8  -4  -8    0.98    0.13
   8  -4  -8    1.25    0.13
  -8   4   8    1.16    0.14
  -8   4   8    1.07    0.15
  -8   4   8    1.12    0.16
   7  -4  -8    0.28    0.07
  -7   4   8    0.25    0.10
  -7   4   8    0.29    0.08
  -7   4   8    0.18    0.08
   6  -4  -8    1.35    0.12
  -6   4   8    1.28    0.13
  -6   4   8    1.53    0.13
  -6   4   8    1.74    0.17
   5  -4  -8    0.70    0.09
  -5   4   8    0.67    0.09
  -5   4   8    0.59    0.09
  -5   4   8    0.62    0.09
  -5   4   8    0.61    0.09
   4  -4  -8    3.05    0.16
  -4   4   8    2.99    0.18
  -4   4   8    3.18    0.17
  -4   4   8    2.75    0.16
  -4   4   8    3.04    0.18
  -3   4   8    3.89    0.18
  -3   4   8    3.58    0.18
  -3   4   8    3.55    0.18
  -3   4   8    3.72    0.18
  -3   4   8    4.07    0.20
  -2   4   8    2.45    0.15
  -2   4   8    2.38    0.14
  -2   4   8    2.04    0.12
  -2   4   8    2.20    0.14
  -2   4   8    2.39    0.13
  -1   4   8    3.12    0.16
  -1   4   8    3.14    0.15
  -1   4   8    3.20    0.15
  -1   4   8    3.18    0.16
  -1   4   8    3.35    0.16
   0   4   8    4.38    0.18
   0   4   8    5.15    0.19
   0   4   8    4.86    0.20
   0   4   8    4.07    0.20
   1   4   8   29.81    0.79
   1   4   8   29.24    0.87
   1   4   8   28.89    0.82
   2   4   8   12.15    0.41
   2   4   8   12.76    0.43
   2   4   8   12.49    0.38
   3   4   8    6.36    0.24
   3   4   8    6.88    0.29
   4   4   8    3.64    0.17
   4   4   8    4.07    0.22
   5   4   8    0.45    0.10
   8  -5  -8    1.07    0.13
  -8   5   8    1.21    0.14
  -8   5   8    1.15    0.15
  -8   5   8    0.96    0.15
   7  -5  -8    0.29    0.08
  -7   5   8    0.27    0.08
  -7   5   8    0.24    0.09
  -7   5   8    0.21    0.08
   6  -5  -8    0.57    0.09
  -6   5   8    0.48    0.09
  -6   5   8    0.54    0.09
  -6   5   8    0.33    0.08
  -6   5   8    0.41    0.09
   5  -5  -8    0.79    0.10
  -5   5   8    0.59    0.09
  -5   5   8    0.58    0.09
  -5   5   8    0.59    0.09
  -5   5   8    0.70    0.09
  -4   5   8    0.39    0.07
  -4   5   8    0.35    0.07
  -4   5   8    0.23    0.07
  -4   5   8    0.33    0.07
  -3   5   8    6.73    0.25
  -3   5   8    6.36    0.26
  -3   5   8    6.63    0.27
  -3   5   8    6.39    0.25
  -3   5   8    6.59    0.26
  -2   5   8   13.88    0.43
  -2   5   8   12.58    0.40
  -2   5   8   13.32    0.41
  -2   5   8   12.95    0.42
  -2   5   8   12.57    0.40
  -1   5   8   41.73    1.12
  -1   5   8   40.66    1.08
  -1   5   8   41.47    1.09
   0   5   8   44.51    1.14
   0   5   8   43.23    1.18
   0   5   8   43.14    1.25
   1   5   8    7.26    0.28
   1   5   8    7.13    0.28
   1   5   8    7.31    0.26
   2   5   8    0.45    0.08
   2   5   8    0.34    0.06
   2   5   8    0.45    0.09
   3   5   8    5.30    0.25
   3   5   8    5.33    0.22
   4   5   8    0.51    0.08
   4   5   8    0.39    0.09
   5   5   8    1.56    0.16
   6   5   8    0.08    0.08
   7  -6  -8    0.15    0.07
  -7   6   8    0.30    0.09
  -7   6   8    0.10    0.07
  -7   6   8    0.24    0.08
  -7   6   8    0.15    0.08
   6  -6  -8    0.07    0.06
  -6   6   8    0.03    0.06
  -6   6   8    0.14    0.07
  -6   6   8    0.00    0.05
  -6   6   8    0.02    0.06
  -5   6   8    0.20    0.07
  -5   6   8    0.23    0.07
  -5   6   8    0.09    0.06
  -5   6   8    0.16    0.06
  -4   6   8    0.47    0.09
  -4   6   8    0.49    0.08
  -4   6   8    0.38    0.08
  -4   6   8    0.43    0.08
  -3   6   8    7.83    0.30
  -3   6   8    7.47    0.29
  -3   6   8    7.76    0.28
  -3   6   8    7.43    0.30
  -3   6   8    7.76    0.29
  -2   6   8    3.54    0.17
  -2   6   8    3.55    0.19
  -2   6   8    4.06    0.19
  -2   6   8    3.99    0.19
  -2   6   8    3.89    0.19
  -1   6   8    4.60    0.19
  -1   6   8    3.95    0.21
  -1   6   8    4.41    0.18
   0   6   8    0.33    0.08
   0   6   8    0.46    0.07
   0   6   8    0.50    0.07
   1   6   8    7.58    0.30
   1   6   8    7.43    0.30
   1   6   8    7.70    0.28
   2   6   8    2.04    0.15
   2   6   8    2.30    0.16
   2   6   8    1.95    0.13
   3   6   8    0.74    0.09
   3   6   8    0.53    0.09
   4   6   8    0.11    0.07
   4   6   8    0.20    0.06
   5   6   8    0.62    0.09
   5   6   8    0.66    0.12
   7  -7  -8    0.15    0.07
  -7   7   8    0.19    0.08
  -7   7   8    0.30    0.10
  -7   7   8    0.16    0.08
  -7   7   8    0.19    0.08
   6  -7  -8    0.14    0.07
  -6   7   8    0.07    0.07
  -6   7   8    0.07    0.06
  -6   7   8    0.03    0.07
  -6   7   8    0.06    0.07
  -5   7   8    8.02    0.32
  -5   7   8    7.09    0.30
  -5   7   8    7.59    0.33
  -5   7   8    7.63    0.30
  -4   7   8    6.34    0.27
  -4   7   8    5.81    0.27
  -4   7   8    6.18    0.26
  -4   7   8    5.93    0.25
  -4   7   8    5.89    0.27
  -3   7   8   19.54    0.60
  -3   7   8   18.78    0.57
  -3   7   8   18.05    0.58
  -3   7   8   18.32    0.55
  -3   7   8   17.63    0.56
  -2   7   8    6.13    0.27
  -2   7   8    5.94    0.24
  -2   7   8    6.14    0.24
  -2   7   8    6.65    0.26
  -2   7   8    5.99    0.25
  -1   7   8   10.79    0.39
  -1   7   8   10.37    0.35
  -1   7   8   10.72    0.34
   0   7   8    0.81    0.09
   0   7   8    0.60    0.08
   0   7   8    0.62    0.10
   1   7   8    0.26    0.07
   1   7   8    0.28    0.08
   1   7   8    0.22    0.07
   2   7   8    1.99    0.13
   2   7   8    1.55    0.14
   2   7   8    1.74    0.15
   3   7   8    0.38    0.07
   3   7   8    0.55    0.10
   4   7   8    0.38    0.08
   4   7   8    0.27    0.09
   7  -8  -8    1.99    0.16
  -7   8   8    2.00    0.17
  -7   8   8    2.07    0.17
  -7   8   8    2.35    0.21
  -7   8   8    2.16    0.20
   6  -8  -8    0.77    0.11
  -6   8   8    0.65    0.11
  -6   8   8    0.75    0.12
  -6   8   8    0.85    0.12
  -6   8   8    0.82    0.12
  -5   8   8    1.55    0.14
  -5   8   8    1.91    0.17
  -5   8   8    1.80    0.15
  -5   8   8    1.70    0.17
  -5   8   8    1.84    0.15
  -4   8   8    0.17    0.06
  -4   8   8    0.16    0.07
  -4   8   8    0.23    0.07
  -4   8   8    0.25    0.09
  -4   8   8    0.19    0.07
  -3   8   8    0.27    0.07
  -3   8   8    0.24    0.08
  -3   8   8    0.23    0.07
  -3   8   8    0.36    0.07
  -3   8   8    0.18    0.06
  -2   8   8    0.72    0.08
  -2   8   8    0.57    0.10
  -2   8   8    0.64    0.09
  -2   8   8    0.73    0.09
  -1   8   8    0.12    0.07
  -1   8   8    0.22    0.07
   0   8   8    0.13    0.07
   0   8   8    0.02    0.05
   0   8   8    0.07    0.06
   1   8   8   -0.01    0.05
   1   8   8    0.02    0.06
   1   8   8    0.04    0.07
   2   8   8    0.27    0.08
   2   8   8    0.16    0.07
   2   8   8    0.35    0.09
   3   8   8    0.05    0.07
   3   8   8    0.15    0.07
   4   8   8    0.04    0.06
   4   8   8   -0.14    0.07
  -6   9   8    0.12    0.08
  -6   9   8    0.24    0.09
  -6   9   8    0.24    0.09
  -6   9   8    0.25    0.08
  -5   9   8    4.58    0.24
  -5   9   8    3.97    0.24
  -5   9   8    3.96    0.23
  -5   9   8    3.94    0.22
  -5   9   8    3.96    0.22
  -4   9   8    0.47    0.09
  -4   9   8    0.65    0.12
  -4   9   8    0.80    0.11
  -4   9   8    0.56    0.09
  -4   9   8    0.60    0.10
  -3   9   8    1.15    0.11
  -3   9   8    1.36    0.15
  -3   9   8    1.13    0.11
  -3   9   8    1.25    0.13
  -3   9   8    1.04    0.11
  -2   9   8    0.22    0.07
  -2   9   8    0.22    0.09
  -2   9   8    0.20    0.05
  -1   9   8    0.12    0.06
  -1   9   8    0.19    0.08
   0   9   8    0.88    0.11
   0   9   8    0.71    0.10
   0   9   8    0.81    0.12
   1   9   8    0.09    0.07
   1   9   8    0.16    0.08
   1   9   8    0.21    0.08
   2   9   8    0.69    0.12
   2   9   8    0.73    0.11
   2   9   8    0.73    0.10
   3   9   8    0.75    0.13
   3   9   8    0.90    0.12
  -6  10   8    0.16    0.10
  -6  10   8    0.25    0.09
  -6  10   8    0.04    0.07
  -6  10   8    0.02    0.06
  -6  10   8    0.14    0.09
  -5  10   8    0.54    0.10
  -5  10   8    0.45    0.10
  -5  10   8    0.36    0.09
  -5  10   8    0.40    0.12
  -5  10   8    0.56    0.10
  -4  10   8    0.64    0.10
  -4  10   8    0.56    0.10
  -4  10   8    0.60    0.10
  -4  10   8    0.57    0.09
  -4  10   8    0.71    0.12
  -3  10   8    0.13    0.07
  -3  10   8    0.15    0.06
  -3  10   8    0.09    0.08
  -3  10   8    0.07    0.05
  -2  10   8    0.14    0.07
  -2  10   8    0.07    0.08
  -2  10   8    0.06    0.05
  -1  10   8    0.04    0.06
  -1  10   8    0.19    0.08
   0  10   8    0.01    0.07
   0  10   8   -0.13    0.06
   0  10   8   -0.02    0.07
   1  10   8    0.15    0.08
   1  10   8    0.25    0.09
   1  10   8    0.07    0.07
   2  10   8    0.04    0.08
   2  10   8    0.06    0.08
   2  10   8    0.08    0.08
  -5  11   8    0.20    0.08
  -5  11   8    0.22    0.07
  -5  11   8    0.24    0.09
  -5  11   8    0.08    0.10
  -4  11   8    0.38    0.08
  -4  11   8    0.44    0.09
  -4  11   8    0.45    0.10
  -3  11   8    0.41    0.10
  -3  11   8    0.18    0.06
  -3  11   8    0.32    0.10
  -2  11   8    0.18    0.08
  -2  11   8    0.27    0.10
  -1  11   8    0.26    0.10
  -1  11   8   -0.07    0.07
   0  11   8   -0.02    0.07
   0  11   8    0.05    0.07
   0  11   8    0.09    0.08
   0  11  -9    3.44    0.21
   0  11  -9    3.34    0.20
   0 -11   9    3.92    0.22
  -1  11  -9    0.24    0.08
  -1  11  -9    0.19    0.07
   1 -11   9    0.29    0.09
  -2  11  -9    1.77    0.14
  -2  11  -9    1.83    0.16
   2 -11   9    2.26    0.18
  -3  11  -9    1.42    0.13
  -3  11  -9    1.78    0.16
   3 -11   9    1.42    0.16
  -4  11  -9    0.05    0.06
  -4  11  -9    0.02    0.07
   4 -11   9   -0.01    0.07
   2  10  -9    1.14    0.13
   2  10  -9    1.18    0.14
  -2 -10   9    1.11    0.13
  -2 -10   9    1.00    0.14
  -2 -10   9    0.92    0.13
   1  10  -9    0.34    0.09
   1  10  -9    0.33    0.08
  -1 -10   9    0.39    0.09
  -1 -10   9    0.27    0.09
   0  10  -9    0.70    0.10
   0  10  -9    0.71    0.10
   0 -10   9    0.80    0.11
   0 -10   9    0.88    0.12
  -1  10  -9    0.00    0.05
  -1  10  -9    0.06    0.06
   1 -10   9    0.14    0.07
  -2  10  -9    1.85    0.16
  -2  10  -9    1.61    0.14
   2 -10   9    1.86    0.16
  -3  10  -9    2.08    0.14
  -3  10  -9    2.23    0.17
   3 -10   9    2.17    0.17
  -4  10  -9    1.91    0.16
  -4  10  -9    1.81    0.14
   4 -10   9    1.77    0.17
  -5  10  -9    1.17    0.13
  -5  10  -9    1.16    0.12
   5 -10   9    1.16    0.15
   5 -10   9    1.36    0.15
   3   9  -9    4.95    0.25
   3   9  -9    5.17    0.25
   3   9  -9    5.26    0.28
  -3  -9   9    5.35    0.27
  -3  -9   9    5.22    0.29
   2   9  -9    4.53    0.25
   2   9  -9    4.42    0.23
  -2  -9   9    4.37    0.24
  -2  -9   9    5.01    0.26
  -2  -9   9    4.58    0.25
   1   9  -9    0.25    0.07
   1   9  -9    0.30    0.08
  -1  -9   9    0.20    0.08
  -1  -9   9    0.16    0.08
  -1  -9   9    0.16    0.08
   0   9  -9    0.28    0.08
   0   9  -9    0.27    0.07
   0   9  -9    0.22    0.06
   0  -9   9    0.22    0.07
   0  -9   9    0.24    0.08
   0  -9   9    0.20    0.08
  -1   9  -9    0.09    0.05
  -1   9  -9    0.08    0.06
  -1   9  -9    0.12    0.06
   1  -9   9    0.14    0.07
   1  -9   9    0.09    0.07
  -2   9  -9    0.19    0.06
  -2   9  -9    0.26    0.07
  -2   9  -9    0.20    0.06
   2  -9   9    0.25    0.08
  -3   9  -9    2.59    0.17
  -3   9  -9    2.57    0.15
  -3   9  -9    2.31    0.15
   3  -9   9    2.67    0.18
  -4   9  -9    0.06    0.06
  -4   9  -9    0.00    0.05
   4  -9   9    0.05    0.07
   4  -9   9    0.03    0.07
  -5   9  -9    2.02    0.14
  -5   9  -9    2.30    0.17
   5  -9   9    2.21    0.18
   5  -9   9    2.20    0.18
  -6   9  -9    0.25    0.07
   6  -9   9    0.27    0.09
   6  -9   9    0.28    0.10
   4   8  -9   -0.01    0.06
   4   8  -9    0.01    0.06
  -4  -8   9   -0.11    0.07
   3   8  -9    5.10    0.25
   3   8  -9    5.31    0.28
   3   8  -9    4.93    0.24
  -3  -8   9    5.43    0.27
  -3  -8   9    5.69    0.29
   2   8  -9    5.75    0.27
   2   8  -9    5.51    0.23
   2   8  -9    5.08    0.24
  -2  -8   9    5.73    0.28
  -2  -8   9    5.89    0.27
  -2  -8   9    5.14    0.26
   1   8  -9   -0.06    0.05
   1   8  -9    0.01    0.04
  -1  -8   9   -0.04    0.06
  -1  -8   9    0.08    0.06
  -1  -8   9   -0.04    0.05
   0   8  -9    1.30    0.11
   0   8  -9    1.21    0.13
   0   8  -9    1.38    0.11
   0  -8   9    1.61    0.16
   0  -8   9    1.14    0.12
   0  -8   9    1.51    0.14
  -1   8  -9    0.07    0.06
  -1   8  -9    0.07    0.05
  -1   8  -9   -0.02    0.04
   1  -8   9    0.04    0.06
   1  -8   9    0.03    0.05
  -2   8  -9    6.56    0.24
  -2   8  -9    6.29    0.26
  -2   8  -9    6.48    0.27
   2  -8   9    6.38    0.29
   2  -8   9    6.46    0.26
   2  -8   9    6.23    0.28
  -3   8  -9    3.76    0.18
  -3   8  -9    3.71    0.18
  -3   8  -9    3.95    0.20
   3  -8   9    4.05    0.22
   3  -8   9    3.73    0.21
  -4   8  -9    0.40    0.07
  -4   8  -9    0.56    0.08
  -4   8  -9    0.39    0.08
   4  -8   9    0.50    0.10
   4  -8   9    0.42    0.09
  -5   8  -9    1.02    0.10
  -5   8  -9    1.51    0.14
   5  -8   9    1.00    0.13
  -6   8  -9    3.62    0.20
   6  -8   9    2.81    0.21
   6  -8   9    3.01    0.21
   7  -8   9    0.04    0.08
   7  -8   9   -0.08    0.07
   4   7  -9    0.10    0.08
   4   7  -9    0.26    0.08
   4   7  -9    0.12    0.07
  -4  -7   9    0.06    0.08
  -4  -7   9    0.10    0.08
   3   7  -9    0.87    0.12
   3   7  -9    0.85    0.10
   3   7  -9    0.85    0.11
  -3  -7   9    0.93    0.12
  -3  -7   9    0.89    0.12
   2   7  -9    1.39    0.12
   2   7  -9    1.40    0.12
   2   7  -9    1.49    0.15
  -2  -7   9    1.73    0.16
  -2  -7   9    1.24    0.13
  -2  -7   9    1.29    0.14
   1   7  -9   -0.02    0.04
   1   7  -9    0.00    0.05
  -1  -7   9    0.07    0.05
  -1  -7   9   -0.05    0.05
  -1  -7   9   -0.11    0.05
   0   7  -9    0.05    0.04
   0   7  -9    0.02    0.04
   0   7  -9    0.04    0.05
   0  -7   9    0.02    0.05
   0  -7   9    0.03    0.05
   0  -7   9    0.04    0.05
  -1   7  -9    0.55    0.08
  -1   7  -9    0.57    0.08
  -1   7  -9    0.64    0.08
   1  -7   9    0.57    0.08
   1  -7   9    0.54    0.09
   1  -7   9    0.52    0.08
  -2   7  -9    5.13    0.20
  -2   7  -9    5.40    0.22
  -2   7  -9    5.24    0.24
   2  -7   9    5.19    0.24
   2  -7   9    5.16    0.25
   2  -7   9    5.36    0.23
  -3   7  -9    9.36    0.31
  -3   7  -9    8.57    0.29
  -3   7  -9    8.88    0.33
   3  -7   9    8.71    0.35
   3  -7   9    8.40    0.35
  -4   7  -9    0.38    0.07
  -4   7  -9    0.27    0.07
  -4   7  -9    0.30    0.06
   4  -7   9    0.31    0.08
   4  -7   9    0.38    0.09
  -5   7  -9    0.83    0.09
  -5   7  -9    0.96    0.10
   5  -7   9    0.84    0.12
   5  -7   9    0.89    0.12
  -6   7  -9    6.08    0.26
   6  -7   9    5.55    0.28
   6  -7   9    5.81    0.29
   7  -7   9    0.49    0.11
   7  -7   9    0.36    0.09
   5   6  -9    1.57    0.15
   5   6  -9    1.61    0.15
  -5  -6   9    1.32    0.15
   4   6  -9    2.18    0.18
   4   6  -9    2.13    0.16
   4   6  -9    2.27    0.16
  -4  -6   9    2.44    0.19
  -4  -6   9    2.48    0.20
   3   6  -9    0.11    0.05
   3   6  -9    0.10    0.07
   3   6  -9    0.11    0.05
  -3  -6   9    0.10    0.07
  -3  -6   9    0.05    0.05
  -3  -6   9    0.08    0.07
   2   6  -9    0.05    0.06
   2   6  -9    0.20    0.07
   2   6  -9    0.20    0.06
  -2  -6   9    0.11    0.07
  -2  -6   9    0.27    0.08
  -2  -6   9    0.18    0.06
   1   6  -9    0.89    0.10
   1   6  -9    1.40    0.14
  -1  -6   9    1.16    0.12
  -1  -6   9    0.93    0.11
  -1  -6   9    1.15    0.11
   0   6  -9    0.05    0.05
   0   6  -9    0.01    0.03
   0   6  -9    0.00    0.04
   0  -6   9    0.05    0.05
   0  -6   9   -0.01    0.05
   0  -6   9   -0.02    0.05
  -1   6  -9    1.77    0.14
  -1   6  -9    2.27    0.13
  -1   6  -9    1.84    0.11
   1  -6   9    1.88    0.14
   1  -6   9    1.97    0.15
   1  -6   9    1.77    0.15
   1  -6   9    2.08    0.15
  -2   6  -9    3.70    0.19
  -2   6  -9    3.79    0.17
  -2   6  -9    3.77    0.16
   2  -6   9    3.60    0.20
   2  -6   9    3.82    0.19
   2  -6   9    3.73    0.20
   2  -6   9    3.88    0.20
  -3   6  -9   16.24    0.47
  -3   6  -9   16.89    0.49
  -3   6  -9   16.38    0.53
   3  -6   9   17.34    0.56
   3  -6   9   16.17    0.56
  -4   6  -9   15.94    0.47
  -4   6  -9   15.65    0.46
  -4   6  -9   16.29    0.51
   4  -6   9   16.16    0.55
   4  -6   9   15.42    0.53
  -5   6  -9    0.77    0.09
  -5   6  -9    0.88    0.09
   5  -6   9    1.04    0.13
   5  -6   9    0.75    0.11
   6  -6   9    0.24    0.09
   6  -6   9    0.32    0.08
   7  -6   9   -0.05    0.06
   7  -6   9   -0.01    0.06
   5   5  -9    1.76    0.18
   5   5  -9    1.56    0.15
   5   5  -9    1.77    0.14
  -5  -5   9    1.55    0.15
  -5  -5   9    2.06    0.19
   4   5  -9    5.63    0.25
   4   5  -9    6.03    0.27
   4   5  -9    6.01    0.30
  -4  -5   9    5.76    0.28
  -4  -5   9    6.46    0.31
   3   5  -9    0.20    0.08
   3   5  -9    0.12    0.06
   3   5  -9    0.16    0.07
  -3  -5   9    0.17    0.08
  -3  -5   9    0.19    0.07
  -3  -5   9    0.17    0.08
   2   5  -9    0.67    0.09
   2   5  -9    0.86    0.11
   2   5  -9    0.70    0.08
  -2  -5   9    0.78    0.10
  -2  -5   9    0.79    0.10
  -2  -5   9    0.82    0.10
   1   5  -9   -0.02    0.03
   1   5  -9    0.05    0.04
   1   5  -9    0.00    0.04
  -1  -5   9   -0.05    0.04
  -1  -5   9    0.04    0.05
  -1  -5   9   -0.02    0.04
   0   5  -9   22.74    0.66
   0   5  -9   22.76    0.62
   0   5  -9   23.53    0.72
   0  -5   9   22.99    0.68
   0  -5   9   23.57    0.71
   0  -5   9   22.91    0.72
   0  -5   9   23.42    0.71
  -1   5  -9   10.64    0.32
  -1   5  -9   11.15    0.36
  -1   5  -9   11.25    0.39
   1  -5   9   10.39    0.39
   1  -5   9   11.10    0.37
   1  -5   9   10.85    0.39
   1  -5   9   10.96    0.39
  -2   5  -9    5.05    0.20
  -2   5  -9    5.08    0.23
  -2   5  -9    4.67    0.17
   2  -5   9    5.20    0.23
   2  -5   9    4.85    0.23
   2  -5   9    5.05    0.24
   2  -5   9    5.04    0.21
  -3   5  -9    0.70    0.07
  -3   5  -9    0.77    0.08
  -3   5  -9    0.76    0.08
   3  -5   9    0.73    0.10
   3  -5   9    0.57    0.09
   3  -5   9    0.55    0.08
  -4   5  -9    7.56    0.28
  -4   5  -9    6.98    0.25
   4  -5   9    7.76    0.31
  -5   5  -9    0.11    0.05
   5  -5   9    0.13    0.07
   5  -5   9    0.10    0.07
   6  -5   9    1.72    0.17
   6  -5   9    2.00    0.16
   7  -5   9    0.12    0.08
   7  -5   9    0.06    0.07
   6   4  -9    0.64    0.12
   6   4  -9    0.43    0.10
   6   4  -9    0.29    0.08
  -6  -4   9    0.51    0.10
  -6  -4   9    0.47    0.11
   5   4  -9    1.02    0.13
   5   4  -9    1.06    0.14
   5   4  -9    0.90    0.11
  -5  -4   9    1.04    0.13
  -5  -4   9    0.89    0.13
   4   4  -9    6.14    0.26
   4   4  -9    5.85    0.27
   4   4  -9    6.65    0.31
  -4  -4   9    6.52    0.29
  -4  -4   9    6.85    0.31
   3   4  -9    0.29    0.08
   3   4  -9    0.22    0.06
   3   4  -9    0.20    0.06
  -3  -4   9    0.19    0.08
  -3  -4   9    0.17    0.07
  -3  -4   9    0.22    0.06
   2   4  -9   14.95    0.45
   2   4  -9   16.37    0.53
   2   4  -9   15.59    0.49
  -2  -4   9   14.49    0.50
  -2  -4   9   15.58    0.46
  -2  -4   9   15.78    0.50
  -2  -4   9   15.22    0.53
   1   4  -9    3.77    0.18
   1   4  -9    3.94    0.20
   1   4  -9    3.75    0.16
  -1  -4   9    3.60    0.16
  -1  -4   9    3.79    0.20
  -1  -4   9    3.66    0.20
  -1  -4   9    3.71    0.19
   0   4  -9    0.54    0.06
   0   4  -9    0.39    0.07
   0   4  -9    0.52    0.08
   0  -4   9    0.39    0.07
   0  -4   9    0.55    0.08
   0  -4   9    0.27    0.08
   0  -4   9    0.53    0.08
  -1   4  -9  117.72    2.92
  -1   4  -9  115.51    3.15
  -1   4  -9  112.37    2.78
   1  -4   9  115.06    3.09
   1  -4   9  116.77    3.15
   1  -4   9  116.51    3.21
   1  -4   9  114.88    3.00
  -2   4  -9   35.90    0.95
  -2   4  -9   35.70    1.03
  -2   4  -9   34.88    0.89
   2  -4   9   35.65    1.03
   2  -4   9   36.61    1.06
   2  -4   9   35.29    1.03
   2  -4   9   35.57    0.98
  -3   4  -9    2.91    0.15
  -3   4  -9    2.66    0.12
  -3   4  -9    2.84    0.13
   3  -4   9    2.61    0.15
   3  -4   9    2.62    0.16
   3  -4   9    2.69    0.17
  -4   4  -9    0.00    0.04
  -4   4  -9    0.07    0.04
   4  -4   9    0.05    0.05
   4  -4   9    0.03    0.05
  -5   4  -9    0.65    0.07
   5  -4   9    0.63    0.10
   5  -4   9    0.75    0.10
  -6   4  -9    4.40    0.19
   6  -4   9    4.91    0.25
   6  -4   9    4.53    0.24
   7  -4   9   -0.01    0.07
   7  -4   9    0.10    0.07
   6   3  -9    0.66    0.11
   6   3  -9    0.50    0.10
  -6  -3   9    0.57    0.11
  -6  -3   9    0.66    0.12
   5   3  -9    2.20    0.16
   5   3  -9    2.34    0.17
  -5  -3   9    2.35    0.20
  -5  -3   9    2.58    0.20
   4   3  -9    0.26    0.07
   4   3  -9    0.20    0.06
   4   3  -9    0.25    0.08
  -4  -3   9    0.13    0.07
  -4  -3   9    0.18    0.07
  -4  -3   9    0.18    0.07
   3   3  -9   -0.04    0.05
   3   3  -9    0.04    0.05
   3   3  -9   -0.01    0.04
  -3  -3   9   -0.10    0.04
  -3  -3   9   -0.02    0.06
  -3  -3   9    0.09    0.06
  -3  -3   9    0.04    0.05
   2   3  -9   20.41    0.56
   2   3  -9   19.45    0.63
   2   3  -9   19.73    0.59
  -2  -3   9   19.46    0.61
  -2  -3   9   19.71    0.56
  -2  -3   9   19.68    0.63
  -2  -3   9   19.16    0.60
   1   3  -9    7.73    0.28
   1   3  -9    8.06    0.26
   1   3  -9    7.77    0.31
  -1  -3   9    7.43    0.28
  -1  -3   9    7.73    0.31
  -1  -3   9    8.19    0.30
  -1  -3   9    8.09    0.26
  -1  -3   9    7.53    0.29
   0   3  -9   87.59    2.10
   0   3  -9   89.22    2.40
   0   3  -9   90.64    2.23
   0   3  -9   83.92    2.28
   0  -3   9   88.59    2.43
   0  -3   9   89.38    2.28
   0  -3   9   87.25    2.28
   0  -3   9   88.23    2.35
   0  -3   9   80.92    2.48
   0  -3   9   84.66    2.39
  -1   3  -9    5.34    0.17
  -1   3  -9    5.52    0.23
  -1   3  -9    5.55    0.21
  -1   3  -9    5.61    0.21
   1  -3   9    4.99    0.20
   1  -3   9    5.60    0.23
   1  -3   9    5.53    0.22
   1  -3   9    5.92    0.23
   1  -3   9    5.61    0.23
   1  -3   9    5.75    0.24
  -2   3  -9    2.20    0.10
  -2   3  -9    2.43    0.12
  -2   3  -9    2.44    0.14
   2  -3   9    2.58    0.14
   2  -3   9    2.56    0.14
   2  -3   9    2.47    0.15
   2  -3   9    2.42    0.15
  -3   3  -9   -0.04    0.03
  -3   3  -9    0.00    0.03
   3  -3   9    0.04    0.04
   3  -3   9    0.03    0.04
   3  -3   9    0.02    0.03
  -4   3  -9    0.00    0.03
   4  -3   9    0.09    0.05
   4  -3   9    0.04    0.05
  -5   3  -9    1.44    0.10
   5  -3   9    1.50    0.13
   5  -3   9    1.52    0.15
  -6   3  -9    4.98    0.21
   6  -3   9    5.04    0.27
   6  -3   9    5.51    0.26
   7  -3   9    0.51    0.10
   7  -3   9    0.61    0.11
   7   2  -9    0.40    0.09
   7   2  -9    0.44    0.10
  -7  -2   9    0.55    0.12
  -7  -2   9    0.68    0.13
   6   2  -9    4.65    0.25
   6   2  -9    4.37    0.23
  -6  -2   9    5.16    0.27
  -6  -2   9    5.24    0.29
   5   2  -9    1.20    0.13
   5   2  -9    1.20    0.12
  -5  -2   9    1.13    0.13
  -5  -2   9    1.14    0.14
  -5  -2   9    1.22    0.13
   4   2  -9   10.43    0.38
   4   2  -9    9.94    0.35
  -4  -2   9   10.31    0.39
  -4  -2   9   10.01    0.40
  -4  -2   9   10.07    0.35
   3   2  -9   17.72    0.56
   3   2  -9   18.68    0.54
  -3  -2   9   18.22    0.58
  -3  -2   9   18.66    0.53
  -3  -2   9   18.10    0.57
  -3  -2   9   18.16    0.61
   2   2  -9    9.84    0.37
   2   2  -9    9.18    0.33
   2   2  -9    9.66    0.31
  -2  -2   9    9.21    0.31
  -2  -2   9    9.70    0.35
  -2  -2   9   10.08    0.37
  -2  -2   9    9.29    0.34
   1   2  -9   35.38    0.91
   1   2  -9   36.02    0.95
   1   2  -9   35.02    1.03
   1   2  -9   33.52    0.97
  -1  -2   9   35.40    0.97
  -1  -2   9   34.73    0.91
  -1  -2   9   34.71    0.99
  -1  -2   9   34.84    0.98
  -1  -2   9   34.82    1.01
  -1  -2   9   34.88    1.03
   0   2  -9    0.88    0.05
   0   2  -9    0.94    0.09
   0   2  -9    0.77    0.08
   0   2  -9    1.01    0.08
   0  -2   9    0.94    0.08
   0  -2   9    0.94    0.10
   0  -2   9    0.90    0.09
   0  -2   9    0.88    0.06
   0  -2   9    0.96    0.09
   0  -2   9    1.04    0.09
  -1   2  -9    3.90    0.12
  -1   2  -9    3.89    0.17
[truncated: 130,186 more chars]
