# Supplementary material for: (6-Meth­oxy-2-oxo-2H-chromen-4-yl)methyl piperidine-1-carbodi­thio­ate
Source: Acta Crystallogr Sect E Struct Rep Online. 2013 Oct 23;69(Pt 11):o1683. doi: 10.1107/S1600536813028432 (PMC3884338; doi:10.1107/S1600536813028432)
Supplement: Supplementary file 2 [file e-69-o1683-Isup2.hkl]

#
# h,k,l, Fc-squared, Fo-squared, sigma(Fo-squared) and status flag
#
data_I
_shelx_title ' CHEM_MaheshK_J63_01_0m in P-1'
_shelx_refln_list_code          4
_shelx_F_calc_maximum      135.97
_exptl_crystal_F_000       368.00
_reflns_d_resolution_high  0.7374
 
loop_
 _symmetry_equiv_pos_as_xyz
 'x, y, z'
 '-x, -y, -z'
 
_cell_length_a     6.9731
_cell_length_b    10.2310
_cell_length_c    11.9955
_cell_angle_alpha  92.024
_cell_angle_beta   90.176
_cell_angle_gamma 106.497
 
_shelx_F_squared_multiplier     1.000
 
loop_
 _refln_index_h
 _refln_index_k
 _refln_index_l
 _refln_F_squared_calc
 _refln_F_squared_meas
 _refln_F_squared_sigma
 _refln_observed_status
   1   0   0     2569.81     2615.81     29.54 o
   2   0   0     6663.32     6971.64     73.94 o
   3   0   0     1551.41     1666.77     19.58 o
   4   0   0      161.74      173.58      2.25 o
   5   0   0      560.29      574.42      6.41 o
   6   0   0       31.14       24.41      1.21 o
   7   0   0       41.68       44.21      2.64 o
   8   0   0       13.08        7.18      1.70 o
   9   0   0        1.40        0.94      1.13 o
  -9   1   0        9.02        8.12      1.70 o
  -8   1   0       21.71       21.91      2.27 o
  -7   1   0       72.71       72.17      3.40 o
  -6   1   0       16.89       13.29      0.75 o
  -5   1   0      115.95      112.81      1.88 o
  -4   1   0      285.44      270.38      3.27 o
  -3   1   0      129.92      147.31      2.11 o
  -2   1   0     9989.50    10092.89    113.11 o
  -1   1   0     2870.66     2867.60     32.31 o
   0   1   0      435.17      414.25      4.63 o
   1   1   0      784.83      836.80      9.32 o
   2   1   0      814.55      879.58      9.93 o
   3   1   0       57.63       70.72      1.21 o
   4   1   0       93.91       96.93      1.50 o
   5   1   0      455.65      425.14      4.79 o
   6   1   0       62.35       53.37      1.68 o
   7   1   0       12.85       11.84      1.61 o
   8   1   0        0.00       -0.94      1.13 o
  -9   2   0       10.25       10.96      1.89 o
  -8   2   0       12.32       13.41      1.89 o
  -7   2   0      149.81      150.19      5.48 o
  -6   2   0      142.71      143.78      2.77 o
  -5   2   0       40.98       35.43      0.76 o
  -4   2   0     3420.16     3545.70     47.71 o
  -3   2   0      739.68      771.48      7.07 o
  -2   2   0    18488.83    18450.72    192.74 o
  -1   2   0     1936.59     1873.66     41.78 o
   0   2   0     2304.25     2533.27     23.93 o
   1   2   0     1255.80     1282.15     14.30 o
   2   2   0        0.26        0.00      0.14 o
   3   2   0       79.17       84.70      1.95 o
   4   2   0       66.73       63.72      1.08 o
   5   2   0      340.78      314.28      4.08 o
   6   2   0      132.17      127.05      3.40 o
   7   2   0        2.83        2.68      0.85 o
   8   2   0        0.50       -0.09      0.85 o
  -9   3   0       11.25        8.50      1.70 o
  -8   3   0        4.09        5.86      1.51 o
  -7   3   0      225.98      230.77      5.48 o
  -6   3   0      461.00      440.65      7.11 o
  -5   3   0      139.69      140.08      1.82 o
  -4   3   0     1505.98     1614.11     14.59 o
  -3   3   0        0.08        0.56      0.13 o
  -2   3   0       53.02       46.61      0.75 o
  -1   3   0     1688.67     1639.40     14.43 o
   0   3   0       37.20       41.32      0.54 o
   1   3   0      149.12      132.48      1.60 o
   2   3   0       24.02       21.37      0.48 o
   3   3   0       20.31       17.16      0.57 o
   4   3   0        3.15        2.53      0.33 o
   5   3   0       46.60       42.05      1.26 o
   6   3   0       45.58       48.28      1.63 o
   7   3   0        5.79        5.24      0.94 o
   8   3   0       23.39       20.05      1.74 o
  -9   4   0       10.11       15.11      2.08 o
  -8   4   0      194.69      186.09      6.80 o
  -7   4   0       63.47       72.80      3.12 o
  -6   4   0      378.95      387.21      5.45 o
  -5   4   0      134.95      138.06      1.86 o
  -4   4   0     1099.68     1152.65     11.60 o
  -3   4   0      424.31      427.72      4.21 o
  -2   4   0     1017.12     1009.53      9.54 o
  -1   4   0       16.11       15.56      0.33 o
   0   4   0      149.03      122.64      1.29 o
   1   4   0       27.02       27.88      0.52 o
   2   4   0        0.15        0.11      0.15 o
   3   4   0      759.72      729.30      8.74 o
   4   4   0      447.05      428.12      5.92 o
   5   4   0        4.00        5.92      0.93 o
   6   4   0        6.41        6.46      0.80 o
   7   4   0        0.38        0.76      0.80 o
  -9   5   0       63.31       64.80      3.78 o
  -8   5   0       57.15       50.92      5.01 o
  -7   5   0      164.75      168.45      4.34 o
  -6   5   0      153.06      155.56      2.59 o
  -5   5   0       10.32       11.82      0.58 o
  -4   5   0      304.53      290.05      3.38 o
  -3   5   0        7.25        5.67      0.24 o
  -2   5   0      664.36      615.61      5.09 o
  -1   5   0      214.13      218.27      2.28 o
   0   5   0       82.31       82.56      0.97 o
   1   5   0      207.67      241.92      2.97 o
   2   5   0      174.39      180.73      2.37 o
   3   5   0      679.88      649.36      7.94 o
   4   5   0      521.11      502.89      7.54 o
   5   5   0       14.98       14.06      1.71 o
   6   5   0       54.31       46.66      1.81 o
   7   5   0       15.80       15.70      1.47 o
  -9   6   0       15.40       13.98      2.08 o
  -8   6   0       36.05       34.02      3.02 o
  -7   6   0        4.16        3.15      0.61 o
  -6   6   0        0.65        1.01      0.44 o
  -5   6   0       39.20       38.79      0.91 o
  -4   6   0       97.28       88.37      2.19 o
  -3   6   0        0.13        0.29      0.28 o
  -2   6   0      404.86      397.09      3.51 o
  -1   6   0        4.09        4.02      0.25 o
   0   6   0      235.14      265.17      2.39 o
   1   6   0      129.87      105.77      1.24 o
   2   6   0        0.04       -0.21      0.21 o
   3   6   0      319.90      317.26      4.65 o
   4   6   0       11.92       10.43      0.94 o
   5   6   0        1.13        0.80      0.63 o
   6   6   0       29.79       34.23      2.27 o
  -9   7   0       51.43       63.83      4.06 o
  -8   7   0        3.43        3.71      2.17 o
  -7   7   0        0.00       -0.50      0.50 o
  -6   7   0       68.09       69.86      1.92 o
  -5   7   0        5.19        4.14      0.61 o
  -4   7   0      277.77      268.94      3.86 o
  -3   7   0       49.94       50.47      0.99 o
  -2   7   0      155.91      154.38      1.82 o
  -1   7   0      156.72      144.87      1.86 o
   0   7   0       17.63       15.52      0.54 o
   1   7   0      309.89      305.53      3.62 o
   2   7   0      168.64      163.66      3.10 o
   3   7   0      205.93      209.59      4.39 o
   4   7   0      112.42      112.78      4.06 o
   5   7   0        1.76        1.70      0.94 o
   6   7   0        6.80        8.32      1.42 o
  -8   8   0       14.29       13.70      1.34 o
  -7   8   0        0.11       -0.19      0.59 o
  -6   8   0       31.01       31.61      2.55 o
  -5   8   0        0.04        0.93      0.50 o
  -4   8   0      272.41      256.51      4.09 o
  -3   8   0        0.65        0.19      0.44 o
  -2   8   0      192.20      190.77      2.92 o
  -1   8   0        0.57        0.87      0.28 o
   0   8   0       47.83       44.99      1.11 o
   1   8   0      196.43      202.90      3.15 o
   2   8   0        0.04       -0.31      0.50 o
   3   8   0       47.87       52.84      2.26 o
   4   8   0       13.51       11.92      1.32 o
   5   8   0        0.07        2.08      0.94 o
  -8   9   0        0.17       -0.47      0.85 o
  -7   9   0       16.31       17.08      1.40 o
  -6   9   0       84.82       94.15      5.01 o
  -5   9   0        3.27        4.02      0.94 o
  -4   9   0      128.70      121.66      2.87 o
  -3   9   0       23.48       21.48      1.08 o
  -2   9   0        5.32        5.97      0.48 o
  -1   9   0      124.67      116.99      2.24 o
   0   9   0       32.92       28.57      1.16 o
   1   9   0       82.44       82.43      1.92 o
   2   9   0        5.21        4.46      0.86 o
   3   9   0        1.98        0.38      1.32 o
   4   9   0        0.43       -0.73      0.73 o
   5   9   0       24.72       27.71      2.17 o
  -8  10   0        2.97        1.69      0.86 o
  -7  10   0       28.13       28.72      1.86 o
  -6  10   0       98.45      102.31      4.82 o
  -5  10   0        0.11       -0.28      0.53 o
  -4  10   0       58.37       54.79      4.72 o
  -3  10   0       46.81       44.92      3.40 o
  -2  10   0       98.44       93.80      2.18 o
  -1  10   0      122.96      124.48      2.37 o
   0  10   0       10.06        9.75      0.86 o
   1  10   0       75.13       83.08      2.85 o
   2  10   0       26.29       29.40      2.55 o
   3  10   0       35.48       36.29      2.18 o
   4  10   0        5.91        6.04      1.26 o
  -7  11   0       10.35       10.50      1.26 o
  -6  11   0       75.98       81.25      6.33 o
  -5  11   0        0.31        0.57      0.73 o
  -4  11   0       53.61       53.31      2.26 o
  -3  11   0        5.99        6.71      0.94 o
  -2  11   0       12.77       12.76      1.13 o
  -1  11   0       12.83       13.25      1.16 o
   0  11   0        1.11        2.53      0.65 o
   1  11   0        4.72        5.06      1.04 o
   2  11   0        9.41        8.90      1.26 o
   3  11   0       23.22       22.11      1.86 o
  -6  12   0       13.70       15.10      1.98 o
  -5  12   0       15.10       13.52      1.34 o
  -4  12   0        0.22       -0.46      0.73 o
  -3  12   0        7.00        7.06      1.00 o
  -2  12   0        0.65        1.36      0.60 o
  -1  12   0      103.83      125.95      3.80 o
   0  12   0       14.65       17.20      1.25 o
   1  12   0       77.52       94.73      3.44 o
   2  12   0       20.69       21.39      4.06 o
  -5  13   0       15.20       14.63      1.40 o
  -4  13   0        1.70        1.67      0.86 o
  -3  13   0        3.58        4.31      0.88 o
  -2  13   0        0.47        1.11      0.91 o
  -1  13   0        3.77        2.98      0.85 o
   0  13   0        4.84        7.10      1.89 o
   0 -13   1        1.27        0.26      1.00 o
   1 -13   1        0.01        0.01      0.80 o
   2 -13   1        9.00       10.04      1.61 o
   3 -13   1       30.18       32.54      4.25 o
   4 -13   1        4.13        3.04      0.86 o
   5 -13   1        8.66        7.54      1.13 o
  -2 -12   1       30.55       36.78      4.44 o
  -1 -12   1       29.39       25.60      2.36 o
   0 -12   1       16.42       17.82      1.77 o
   1 -12   1        6.58        6.88      1.61 o
   2 -12   1        2.07        1.80      0.73 o
   3 -12   1       61.63       63.76      2.93 o
   4 -12   1        2.11        2.22      0.73 o
   5 -12   1       38.42       38.77      2.07 o
   6 -12   1       10.56        8.21      1.18 o
  -3 -11   1        0.07        1.33      1.04 o
  -2 -11   1       32.75       35.07      2.18 o
  -1 -11   1       28.80       33.92      4.53 o
   0 -11   1        4.09        3.32      0.69 o
   1 -11   1        9.32        8.60      0.72 o
   2 -11   1       72.13       71.36      2.47 o
   3 -11   1       13.65       15.13      1.20 o
   4 -11   1      221.85      218.97      8.78 o
   5 -11   1        0.59        1.04      0.67 o
   6 -11   1       72.51       76.38      2.93 o
   7 -11   1        3.01        2.70      0.91 o
  -4 -10   1       44.42       53.68      2.93 o
  -3 -10   1        1.95        2.93      1.07 o
  -2 -10   1      130.30      134.20      3.98 o
  -1 -10   1       20.37       22.28      1.21 o
   0 -10   1       67.79       66.90      1.90 o
   1 -10   1      346.28      347.97      5.91 o
   2 -10   1       30.36       35.18      1.79 o
   3 -10   1      155.10      167.64      4.21 o
   4 -10   1       38.14       37.37      1.80 o
   5 -10   1       34.97       31.74      2.46 o
   6 -10   1        0.03       -0.58      0.73 o
   7 -10   1        0.00        0.33      0.73 o
   8 -10   1        9.33       10.09      1.26 o
  -5  -9   1        6.08        5.87      1.20 o
  -4  -9   1       42.65       45.04      2.64 o
  -3  -9   1       16.96       18.74      1.53 o
  -2  -9   1      152.46      158.46      4.17 o
  -1  -9   1      111.60      114.98      2.59 o
   0  -9   1       90.24       86.25      2.33 o
   1  -9   1      128.61      128.05      2.52 o
   2  -9   1      612.89      599.95      9.25 o
   3  -9   1       26.68       27.05      1.55 o
   4  -9   1      107.87      107.70      3.00 o
   5  -9   1        0.49        0.19      0.53 o
   6  -9   1       35.51       32.31      1.77 o
   7  -9   1       10.09        8.99      1.13 o
   8  -9   1       18.53       18.92      1.60 o
  -5  -8   1        9.63        9.94      1.34 o
  -4  -8   1       46.18       52.99      2.64 o
  -3  -8   1        4.70        4.52      0.91 o
  -2  -8   1      103.42      102.75      3.06 o
  -1  -8   1       32.63       30.74      1.23 o
   0  -8   1      820.86      800.98     10.33 o
   1  -8   1      363.17      339.21      4.70 o
   2  -8   1       14.47       12.41      0.72 o
   3  -8   1       62.57       60.60      1.51 o
   4  -8   1      178.50      185.10      3.61 o
   5  -8   1       33.65       36.49      1.72 o
   6  -8   1       23.38       24.94      1.59 o
   7  -8   1       43.07       47.46      1.70 o
   8  -8   1       17.69       15.56      1.61 o
  -6  -7   1       34.58       33.16      3.21 o
  -5  -7   1       17.46       17.60      1.47 o
  -4  -7   1      357.03      373.51      8.18 o
  -3  -7   1       83.17       86.35      2.80 o
  -2  -7   1      645.84      611.08      9.49 o
  -1  -7   1        0.05        1.00      0.32 o
   0  -7   1      399.90      381.24      3.81 o
   1  -7   1      153.35      135.63      1.53 o
   2  -7   1      146.68      137.01      1.67 o
   3  -7   1       33.84       32.98      1.05 o
   4  -7   1       20.64       20.77      0.78 o
   5  -7   1        0.97        1.24      0.28 o
   6  -7   1       15.12       14.92      1.02 o
   7  -7   1       47.88       53.34      1.74 o
   8  -7   1        5.26        5.28      1.51 o
   9  -7   1       30.05       35.89      3.02 o
  -6  -6   1        3.81        6.93      0.95 o
  -5  -6   1        1.38        1.87      0.86 o
  -4  -6   1      143.91      133.20      3.66 o
  -3  -6   1       15.00       14.48      0.74 o
  -2  -6   1      597.53      566.11      7.60 o
  -1  -6   1      158.74      156.41      2.04 o
   0  -6   1       34.62       36.46      0.56 o
   1  -6   1      209.38      200.32      1.92 o
   2  -6   1     1216.78     1225.85     10.45 o
   3  -6   1        2.89        3.94      0.26 o
   4  -6   1        3.26        3.09      0.25 o
   5  -6   1      178.19      169.55      2.44 o
   6  -6   1       11.27        9.34      0.65 o
   7  -6   1       60.63       55.13      2.26 o
   8  -6   1        0.74       -0.67      0.67 o
   9  -6   1       22.45       21.35      2.46 o
  -7  -5   1        0.37       -0.09      0.80 o
  -6  -5   1      453.56      480.46      9.95 o
  -5  -5   1       26.20       29.21      1.72 o
  -4  -5   1      715.04      703.56      9.45 o
  -3  -5   1       63.60       68.35      1.76 o
  -2  -5   1        6.26        5.28      0.27 o
  -1  -5   1      639.83      605.22      7.01 o
   0  -5   1      147.48      151.59      1.48 o
   1  -5   1      803.88      819.78      8.64 o
   2  -5   1     1151.34     1235.83     12.55 o
   3  -5   1       64.95       70.43      1.04 o
   4  -5   1      228.20      227.29      2.87 o
   5  -5   1      530.74      531.61      5.82 o
   6  -5   1       84.30       85.11      1.87 o
   7  -5   1       75.28       75.66      3.87 o
   8  -5   1      183.26      177.77      6.80 o
   9  -5   1        8.49        9.07      1.89 o
  -7  -4   1        1.85        1.32      1.23 o
  -6  -4   1       23.78       24.52      1.53 o
  -5  -4   1       23.75       23.12      1.53 o
  -4  -4   1        4.21        5.35      0.50 o
  -3  -4   1       97.59       93.10      1.54 o
  -2  -4   1        2.81        3.21      0.44 o
  -1  -4   1      934.78      920.20     12.49 o
   0  -4   1     1113.22     1087.17     10.20 o
   1  -4   1     1370.46     1388.49     12.07 o
   2  -4   1      421.07      424.02      4.51 o
   3  -4   1       38.75       43.04      0.68 o
   4  -4   1      382.95      365.86      4.14 o
   5  -4   1      407.49      400.14      4.22 o
   6  -4   1       95.18       92.91      2.11 o
   7  -4   1      103.51       97.56      3.00 o
   8  -4   1      145.76      127.33      5.29 o
   9  -4   1        0.84        1.32      1.32 o
  -8  -3   1      201.75      207.43      7.75 o
  -7  -3   1        7.87        8.69      1.07 o
  -6  -3   1      190.81      187.03      4.54 o
  -5  -3   1        9.61       10.67      0.98 o
  -4  -3   1       95.02       91.38      1.68 o
  -3  -3   1        5.29        6.54      0.32 o
  -2  -3   1        4.10        4.87      0.26 o
  -1  -3   1      973.88     1039.92     11.53 o
   0  -3   1     2510.26     2532.97     24.04 o
   1  -3   1      284.10      281.59      2.79 o
   2  -3   1       63.63       59.49      0.71 o
   3  -3   1        0.22        1.60      0.14 o
   4  -3   1     2237.86     2320.17     24.89 o
   5  -3   1       97.71       88.21      1.24 o
   6  -3   1      823.27      805.78     12.32 o
   7  -3   1       59.39       64.42      3.40 o
   8  -3   1       13.15       11.34      1.70 o
   9  -3   1        9.80        8.31      1.70 o
  -8  -2   1       19.36       20.55      1.60 o
  -7  -2   1       26.03       32.50      3.50 o
  -6  -2   1       89.29       95.41      2.81 o
  -5  -2   1        2.42        2.70      0.37 o
  -4  -2   1      140.40      139.37      1.90 o
  -3  -2   1      552.84      576.34      9.48 o
  -2  -2   1      227.09      225.10      2.75 o
  -1  -2   1     2593.99     2663.44     27.53 o
   0  -2   1      120.02      119.89      1.20 o
   1  -2   1      585.01      592.70      5.35 o
   2  -2   1      432.16      511.19      5.01 o
   3  -2   1      310.11      345.96      3.44 o
   4  -2   1      430.52      488.16      5.54 o
   5  -2   1      483.09      476.40      5.36 o
   6  -2   1      145.48      129.11      3.08 o
   7  -2   1       62.22       61.02      3.21 o
   8  -2   1        1.92        0.94      1.13 o
   9  -2   1        3.12        2.08      1.32 o
  -8  -1   1       81.26       88.02      3.00 o
  -7  -1   1       36.45       39.26      1.80 o
  -6  -1   1       14.88       18.52      1.20 o
  -5  -1   1        7.84        9.64      0.63 o
  -4  -1   1        4.49        5.67      0.34 o
  -3  -1   1     1695.28     1801.31     19.56 o
  -2  -1   1     2571.80     2683.04     27.79 o
  -1  -1   1      912.81      987.50     10.30 o
   0  -1   1      550.40      577.99      4.74 o
   1  -1   1        4.34        3.68      0.13 o
   2  -1   1     6190.62     6393.78     61.58 o
   3  -1   1       91.08      104.57      1.71 o
   4  -1   1     1821.15     1870.82     20.16 o
   5  -1   1      253.00      222.21      2.57 o
   6  -1   1        9.99       10.54      1.32 o
   7  -1   1        0.41        0.76      0.94 o
   8  -1   1        1.81        0.57      1.13 o
   9  -1   1        0.08        0.19      1.13 o
  -9   0   1        8.47        9.82      1.89 o
  -8   0   1      136.30      142.26      5.86 o
  -7   0   1       20.85       14.03      1.13 o
  -6   0   1        8.67       13.64      0.94 o
  -5   0   1       24.07       21.32      0.70 o
  -4   0   1      357.13      408.40      4.45 o
  -3   0   1     1797.77     1837.49     19.96 o
  -2   0   1      147.40      153.23      1.62 o
  -1   0   1      263.48      283.60      2.57 o
   0   0   1     1872.00     1683.15     24.98 o
   1   0   1       15.58       25.00      0.55 o
   2   0   1      828.36      886.64      8.55 o
   3   0   1      404.67      408.87      5.09 o
   4   0   1       19.79       11.60      0.59 o
   5   0   1      399.26      361.72      4.24 o
   6   0   1        7.50        7.01      0.69 o
   7   0   1        7.59       10.77      1.70 o
   8   0   1       59.65       61.40      3.59 o
   9   0   1        2.81        2.83      1.32 o
  -9   1   1        1.23        0.57      1.13 o
  -8   1   1       63.11       56.49      3.40 o
  -7   1   1       81.03       74.59      2.39 o
  -6   1   1        9.33       10.06      0.62 o
  -5   1   1       75.06       68.31      1.23 o
  -4   1   1       50.74       35.03      0.68 o
  -3   1   1      118.26      112.49      1.25 o
  -2   1   1       95.44      105.02      1.17 o
  -1   1   1      526.95      528.14      5.01 o
   0   1   1      235.14      233.95      2.66 o
   1   1   1     1963.32     2036.94     21.12 o
   2   1   1      531.09      552.42      5.89 o
   3   1   1     1031.02     1077.26     12.28 o
   4   1   1      127.26      145.79      2.09 o
   5   1   1      267.53      257.79      2.94 o
   6   1   1       45.75       39.82      1.37 o
   7   1   1       15.52       10.77      1.51 o
   8   1   1       56.15       57.81      3.40 o
  -9   2   1        1.96        1.32      1.32 o
  -8   2   1       43.67       46.66      3.02 o
  -7   2   1       42.30       41.75      2.64 o
  -6   2   1       21.22       22.09      0.87 o
  -5   2   1      247.58      227.03      3.02 o
  -4   2   1      499.58      520.54      5.51 o
  -3   2   1      406.14      400.42      3.79 o
  -2   2   1     2576.13     2615.98     24.98 o
  -1   2   1      469.71      510.30      4.58 o
   0   2   1     3228.71     3198.54     30.94 o
   1   2   1       49.44       65.98      0.83 o
   2   2   1     1232.99     1316.41     13.78 o
   3   2   1     1208.52     1211.81     16.56 o
   4   2   1       12.92       11.21      0.49 o
   5   2   1      138.57      120.41      1.99 o
   6   2   1        2.02        4.05      0.61 o
   7   2   1        2.41        2.06      0.73 o
   8   2   1       55.44       58.94      3.59 o
  -9   3   1        8.02        9.45      1.89 o
  -8   3   1       49.43       54.03      3.21 o
  -7   3   1        1.46        3.13      0.80 o
  -6   3   1        0.28        0.65      0.35 o
  -5   3   1      139.75      133.61      1.97 o
  -4   3   1      133.89      126.42      1.56 o
  -3   3   1       93.98       85.34      1.04 o
  -2   3   1      567.82      530.74      4.88 o
  -1   3   1      839.14      902.75      8.63 o
   0   3   1      643.45      677.13      7.02 o
   1   3   1     2007.43     2174.07     22.50 o
   2   3   1       15.62       11.45      0.53 o
   3   3   1     1092.28     1095.69     13.50 o
   4   3   1        0.92        0.33      0.22 o
   5   3   1       12.60       11.01      0.80 o
   6   3   1       12.07       13.48      0.90 o
   7   3   1       22.00       21.92      1.47 o
   8   3   1       27.43       28.34      2.64 o
  -9   4   1        9.03        7.37      1.70 o
  -8   4   1        5.47        4.91      1.51 o
  -7   4   1       40.24       37.32      1.98 o
  -6   4   1       31.40       32.21      0.99 o
  -5   4   1      496.17      463.12      5.65 o
  -4   4   1      448.72      443.76      5.02 o
  -3   4   1        4.31        5.22      0.22 o
  -2   4   1       14.35       18.47      0.35 o
  -1   4   1      178.26      210.08      2.01 o
   0   4   1     1974.79     1994.80     18.98 o
   1   4   1      403.23      382.77      4.42 o
   2   4   1      407.44      380.28      4.28 o
   3   4   1      274.14      247.66      3.34 o
   4   4   1       33.03       31.65      1.35 o
   5   4   1        2.94        1.95      0.55 o
   6   4   1       27.18       25.01      1.26 o
   7   4   1       27.98       30.20      1.80 o
  -9   5   1       15.78       13.60      2.08 o
  -8   5   1        5.15        4.06      0.94 o
  -7   5   1        1.51        1.20      0.61 o
  -6   5   1        5.98       10.21      2.23 o
  -5   5   1      566.07      542.14      6.56 o
  -4   5   1      939.41      914.06     12.05 o
  -3   5   1      237.88      261.02      2.54 o
  -2   5   1      151.13      153.06      1.47 o
  -1   5   1      897.80      964.79      9.13 o
   0   5   1      133.10      127.94      1.32 o
   1   5   1      631.60      663.95      8.16 o
   2   5   1       29.64       31.35      0.75 o
   3   5   1       12.45       10.13      0.53 o
   4   5   1        0.35        0.08      0.44 o
   5   5   1        6.69        7.61      1.06 o
   6   5   1        1.22        1.50      0.64 o
   7   5   1        0.31        0.47      0.80 o
  -9   6   1        0.13        1.05      1.13 o
  -8   6   1       10.85        8.77      1.13 o
  -7   6   1        4.73        4.20      0.72 o
  -6   6   1        0.02       -0.18      0.32 o
  -5   6   1       65.36       60.60      1.17 o
  -4   6   1      259.25      247.69      3.58 o
  -3   6   1      542.68      574.93      5.90 o
  -2   6   1      414.16      433.60      3.67 o
  -1   6   1       34.86       30.92      0.47 o
   0   6   1      234.18      225.32      1.92 o
   1   6   1      242.39      228.92      2.55 o
   2   6   1        0.05       -0.17      0.28 o
   3   6   1        2.24        1.79      0.58 o
   4   6   1        0.48       -0.66      0.66 o
   5   6   1       40.26       42.04      1.99 o
   6   6   1       45.17       52.93      4.53 o
  -9   7   1        0.02        0.38      0.94 o
  -8   7   1        1.27        1.88      0.71 o
  -7   7   1       96.84       98.14      2.50 o
  -6   7   1       51.68       50.04      3.97 o
  -5   7   1      556.66      578.75     14.36 o
  -4   7   1      398.41      388.29      6.21 o
  -3   7   1       13.12       12.32      0.75 o
  -2   7   1      100.26      107.80      1.83 o
  -1   7   1      151.17      139.44      2.20 o
   0   7   1       73.09       70.17      1.06 o
   1   7   1      223.03      194.27      2.76 o
   2   7   1       37.45       31.38      1.15 o
   3   7   1       19.02       15.74      1.32 o
   4   7   1        7.58        7.09      1.23 o
   5   7   1       13.35       12.44      1.26 o
   6   7   1       51.46       56.62      4.06 o
  -8   8   1        0.17        0.47      1.23 o
  -7   8   1        0.29       -0.06      0.59 o
  -6   8   1       18.70       17.78      1.34 o
  -5   8   1        0.00       -0.36      0.41 o
  -4   8   1        6.64        5.89      0.64 o
  -3   8   1        0.22        0.02      0.27 o
  -2   8   1       71.42       70.22      1.29 o
  -1   8   1       56.15       57.94      1.05 o
   0   8   1       38.23       32.98      0.75 o
   1   8   1       74.53       72.80      3.09 o
   2   8   1        4.73        3.48      0.73 o
   3   8   1        1.32        1.89      0.86 o
   4   8   1        0.28       -0.28      0.80 o
   5   8   1        1.51        1.00      0.86 o
  -8   9   1        9.64        9.51      1.79 o
  -7   9   1      101.58      108.47      4.35 o
  -6   9   1       95.17      103.55      5.48 o
  -5   9   1        0.65        0.52      0.59 o
  -4   9   1        0.82        0.28      0.53 o
  -3   9   1        7.18        7.46      0.59 o
  -2   9   1       23.76       23.21      0.89 o
  -1   9   1      178.02      181.10      3.01 o
   0   9   1        6.11        6.40      0.64 o
   1   9   1       47.98       47.58      1.99 o
   2   9   1        0.52       -0.47      0.67 o
   3   9   1        8.72       12.66      2.08 o
   4   9   1       29.47       34.38      2.64 o
   5   9   1       16.57       14.75      1.53 o
  -8  10   1        1.82        1.60      0.86 o
  -7  10   1       26.63       31.13      1.99 o
  -6  10   1       45.23       48.48      2.93 o
  -5  10   1        0.49        0.23      0.59 o
  -4  10   1        6.63        6.63      0.85 o
  -3  10   1        0.02        0.00      0.53 o
  -2  10   1       89.02       88.04      1.90 o
  -1  10   1      173.66      180.11      3.60 o
   0  10   1       34.48       33.66      1.38 o
   1  10   1       11.44       12.90      1.26 o
   2  10   1        1.82        2.36      1.42 o
   3  10   1       19.13       20.44      1.67 o
   4  10   1       18.85       24.70      1.93 o
  -7  11   1        6.96        4.01      1.00 o
  -6  11   1       20.42       20.36      1.59 o
  -5  11   1        0.95        0.60      0.63 o
  -4  11   1        0.77       -0.15      0.59 o
  -3  11   1        7.23        8.25      0.86 o
  -2  11   1       63.47       68.72      1.73 o
  -1  11   1      135.62      141.67      3.17 o
   0  11   1       15.33       18.14      1.65 o
   1  11   1       46.95       62.02      2.63 o
   2  11   1       16.55       17.46      1.89 o
   3  11   1       24.08       36.91      2.31 o
  -6  12   1        0.01       -0.27      0.77 o
  -5  12   1        0.13       -0.63      0.63 o
  -4  12   1        6.28        3.27      0.86 o
  -3  12   1       16.69       15.99      1.77 o
  -2  12   1       13.84       12.48      1.24 o
  -1  12   1      125.96      142.05      4.81 o
   0  12   1        8.55        7.35      1.26 o
   1  12   1        2.63        4.03      1.42 o
   2  12   1       11.10       12.31      1.47 o
  -5  13   1        0.01        0.62      0.86 o
  -4  13   1       11.59       11.42      1.26 o
  -3  13   1        4.49        3.42      0.82 o
  -2  13   1        0.42        1.13      0.91 o
  -1  13   1        1.41        3.76      0.89 o
   0  13   1        0.98       -0.97      1.51 o
   0 -13   2        2.04        1.14      0.72 o
   1 -13   2       12.76       11.73      1.36 o
   2 -13   2       14.62       15.17      1.40 o
   3 -13   2       38.97       44.29      4.53 o
   4 -13   2        2.04        1.24      0.73 o
   5 -13   2        2.81        2.05      0.91 o
  -2 -12   2        0.32        0.76      1.51 o
  -1 -12   2        0.10       -0.39      0.86 o
   0 -12   2       14.42       15.48      1.19 o
   1 -12   2       27.27       27.48      1.89 o
   2 -12   2       11.75       11.90      1.20 o
   3 -12   2      100.96      110.45      5.57 o
   4 -12   2        0.57        0.19      0.67 o
   5 -12   2        0.21        0.70      0.73 o
   6 -12   2      129.42      128.32      6.42 o
  -3 -11   2        0.28       -0.94      0.94 o
  -2 -11   2        0.03        0.28      1.61 o
  -1 -11   2        3.17        2.67      0.79 o
   0 -11   2       20.41       18.06      1.89 o
   1 -11   2        8.87        9.12      1.00 o
   2 -11   2        5.85        5.50      0.94 o
   3 -11   2       11.63        9.93      1.07 o
   4 -11   2      272.81      269.73     10.20 o
   5 -11   2       27.62       29.89      1.89 o
   6 -11   2       31.61       30.00      1.99 o
   7 -11   2        0.00        0.57      0.80 o
  -4 -10   2       15.05       16.04      1.67 o
  -3 -10   2        4.90        2.18      1.04 o
  -2 -10   2        3.32        0.96      0.86 o
  -1 -10   2       29.38       30.36      1.35 o
   0 -10   2       90.51       89.32      2.22 o
   1 -10   2      258.41      271.89      4.79 o
   2 -10   2      109.00      111.68      3.14 o
   3 -10   2       28.57       30.84      1.67 o
   4 -10   2      315.14      328.02      7.20 o
   5 -10   2        0.05        0.52      0.59 o
   6 -10   2      236.39      261.29      7.46 o
   7 -10   2       18.34       17.07      2.93 o
   8 -10   2        5.31        5.32      2.17 o
  -5  -9   2        6.36        7.55      2.36 o
  -4  -9   2       18.18       20.77      1.89 o
  -3  -9   2        5.95        7.06      1.13 o
  -2  -9   2        0.33       -0.94      1.04 o
  -1  -9   2        1.38        1.19      0.68 o
   0  -9   2       37.22       34.48      1.12 o
   1  -9   2      379.69      381.01      5.34 o
   2  -9   2     1507.07     1469.28     22.93 o
   3  -9   2        8.99        5.78      1.13 o
   4  -9   2       68.61       73.58      2.10 o
   5  -9   2        0.11       -0.45      0.45 o
   6  -9   2      105.26      114.07      3.33 o
   7  -9   2       26.51       30.45      1.77 o
   8  -9   2       13.58       10.01      1.89 o
  -5  -8   2        1.97        1.70      0.94 o
  -4  -8   2       12.08       14.33      1.45 o
  -3  -8   2       27.63       29.52      1.80 o
  -2  -8   2       97.22       95.33      2.32 o
  -1  -8   2       58.26       53.40      1.30 o
   0  -8   2     1268.89     1256.43     20.17 o
   1  -8   2      709.04      679.88     11.64 o
   2  -8   2      106.78      103.73      2.91 o
   3  -8   2       11.24        9.48      0.62 o
   4  -8   2      272.63      251.16      4.33 o
   5  -8   2        0.02        0.08      0.36 o
   6  -8   2      154.91      150.14      3.73 o
   7  -8   2       44.16       46.08      1.66 o
   8  -8   2        0.75        0.57      0.86 o
  -6  -7   2       29.93       40.05      3.02 o
  -5  -7   2        1.36        0.66      0.80 o
  -4  -7   2       20.60       23.11      1.67 o
  -3  -7   2       59.61       59.89      2.26 o
  -2  -7   2      326.03      317.04      4.12 o
  -1  -7   2      356.55      347.09      4.32 o
   0  -7   2      573.57      529.97      5.45 o
   1  -7   2      506.63      494.48      5.08 o
   2  -7   2      101.77       94.57      1.40 o
   3  -7   2        5.70        4.70      0.41 o
   4  -7   2      275.98      255.46      2.88 o
   5  -7   2       13.73       13.28      0.55 o
   6  -7   2      331.95      344.55      6.03 o
   7  -7   2       40.29       42.21      1.55 o
   8  -7   2        2.47        1.98      1.04 o
   9  -7   2        7.46        7.18      1.89 o
  -6  -6   2       34.04       39.19      2.74 o
  -5  -6   2        6.55        5.27      1.00 o
  -4  -6   2      297.57      310.03      6.86 o
  -3  -6   2       55.84       53.00      1.32 o
  -2  -6   2     1016.30      977.71      9.73 o
  -1  -6   2      463.31      444.75      6.01 o
   0  -6   2      170.08      152.61      1.66 o
   1  -6   2        0.26        0.20      0.15 o
   2  -6   2      292.49      284.31      3.96 o
   3  -6   2        2.28        0.71      0.17 o
   4  -6   2      177.12      163.17      1.89 o
   5  -6   2       16.55       14.97      0.51 o
   6  -6   2      208.61      221.27      4.35 o
   7  -6   2       11.84       14.13      1.26 o
   8  -6   2        2.74        1.42      0.85 o
   9  -6   2        8.22       10.96      2.08 o
  -7  -5   2       23.88       26.57      3.59 o
  -6  -5   2      178.68      197.04      6.99 o
  -5  -5   2        0.01        0.76      0.67 o
  -4  -5   2       46.66       46.35      1.46 o
  -3  -5   2      347.20      336.53      4.27 o
  -2  -5   2       26.90       23.79      0.64 o
  -1  -5   2      848.95      836.23      8.65 o
   0  -5   2       72.79       73.40      0.88 o
   1  -5   2       50.39       58.14      1.00 o
   2  -5   2      333.27      322.35      2.89 o
   3  -5   2       97.42       91.60      1.20 o
   4  -5   2      208.45      187.55      2.18 o
   5  -5   2       61.83       57.92      0.93 o
   6  -5   2        1.08        0.36      0.39 o
   7  -5   2        0.30       -0.76      0.85 o
   8  -5   2        8.22        6.99      1.51 o
   9  -5   2       32.93       35.52      3.02 o
  -7  -4   2        0.17        0.38      0.80 o
  -6  -4   2        5.67        4.35      1.32 o
  -5  -4   2       23.93       24.15      1.47 o
  -4  -4   2      386.99      369.49      5.26 o
  -3  -4   2      415.81      409.89      4.09 o
  -2  -4   2        1.13        0.60      0.20 o
  -1  -4   2      407.96      415.68      3.99 o
   0  -4   2       40.81       47.70      0.60 o
   1  -4   2        0.14        0.12      0.08 o
   2  -4   2       12.63        8.70      0.31 o
   3  -4   2      246.33      269.35      2.93 o
   4  -4   2     1198.10     1229.55     12.87 o
   5  -4   2      466.50      454.82      4.47 o
   6  -4   2       44.92       46.10      1.52 o
   7  -4   2        2.10        2.27      1.13 o
   8  -4   2        8.15        5.29      1.51 o
   9  -4   2        6.50        6.80      1.70 o
  -8  -3   2       85.63       96.59      5.10 o
  -7  -3   2        9.19        8.94      1.13 o
  -6  -3   2       70.40       79.86      2.60 o
  -5  -3   2        7.17        7.90      0.94 o
  -4  -3   2      237.58      223.10      3.00 o
  -3  -3   2      707.72      646.35      7.54 o
  -2  -3   2        1.10        1.63      0.21 o
  -1  -3   2       40.32       36.57      0.59 o
   0  -3   2       73.00       76.58      0.83 o
   1  -3   2      338.43      387.48      3.39 o
   2  -3   2      189.79      221.98      2.06 o
   3  -3   2        8.88       10.52      0.42 o
   4  -3   2      699.50      681.23      7.62 o
   5  -3   2      361.06      334.36      3.58 o
   6  -3   2       11.99       10.81      0.79 o
   7  -3   2       50.21       50.25      3.02 o
   8  -3   2       47.20       50.25      3.21 o
   9  -3   2       22.74       20.78      2.46 o
  -8  -2   2        5.63        7.10      1.89 o
  -7  -2   2        0.03       -0.76      1.51 o
  -6  -2   2        0.00        1.13      0.67 o
  -5  -2   2      114.69      112.57      2.72 o
  -4  -2   2       24.34       17.50      0.56 o
  -3  -2   2     1248.98     1265.36     12.89 o
  -2  -2   2      180.08      187.83      2.23 o
  -1  -2   2        1.84        1.19      0.13 o
   0  -2   2      317.54      329.89      2.92 o
   1  -2   2      137.48      154.79      1.41 o
   2  -2   2     2689.34     2828.58     26.84 o
   3  -2   2      271.30      285.28      3.11 o
   4  -2   2      571.91      536.89      6.09 o
   5  -2   2      212.96      205.37      2.41 o
   6  -2   2        5.13        6.57      1.23 o
   7  -2   2       61.49       66.12      3.40 o
   8  -2   2       30.15       31.93      2.64 o
   9  -2   2       68.37       70.28      3.97 o
  -8  -1   2       26.19       31.22      1.93 o
  -7  -1   2        4.16        3.66      0.86 o
  -6  -1   2       82.58       81.13      2.12 o
  -5  -1   2       58.89       49.02      1.48 o
  -4  -1   2       76.43       70.86      1.18 o
  -3  -1   2      361.15      357.14      3.89 o
  -2  -1   2      238.31      244.34      2.54 o
  -1  -1   2      517.46      565.21      5.61 o
   0  -1   2     1063.50     1118.29     10.08 o
   1  -1   2       90.76       83.85      0.91 o
   2  -1   2     1518.06     1597.88     15.17 o
   3  -1   2      209.96      212.12      2.57 o
   4  -1   2      144.46      157.35      2.04 o
   5  -1   2        6.35        6.92      0.39 o
   6  -1   2        0.04        3.59      0.67 o
   7  -1   2       21.75       25.69      2.27 o
   8  -1   2        0.83        0.19      1.13 o
   9  -1   2        6.06        5.29      1.51 o
  -8   0   2       39.57       41.83      2.07 o
  -7   0   2       31.66       26.94      2.83 o
  -6   0   2       13.64       10.67      0.80 o
  -5   0   2      558.37      520.61      6.98 o
  -4   0   2       32.35       31.26      0.66 o
  -3   0   2      258.36      269.12      2.97 o
  -2   0   2        0.84        0.56      0.12 o
  -1   0   2       23.48       24.97      0.38 o
   0   0   2     2717.72     3069.38     39.30 o
   1   0   2      839.86      919.27     10.66 o
   2   0   2     2367.30     2422.99     23.00 o
   3   0   2        2.27        1.20      0.16 o
   4   0   2      484.72      484.41      5.89 o
   5   0   2      217.93      218.73      2.77 o
   6   0   2       28.32       25.81      1.12 o
   7   0   2      300.72      318.52     10.20 o
   8   0   2       40.48       41.94      3.02 o
  -9   1   2        0.17       -0.38      1.13 o
  -8   1   2        0.06       -0.38      1.13 o
  -7   1   2        0.00        0.90      0.59 o
  -6   1   2      152.08      128.27      2.48 o
  -5   1   2      800.28      760.14      8.22 o
  -4   1   2       85.90       81.90      1.10 o
  -3   1   2     1390.04     1493.42     15.08 o
  -2   1   2      880.61      946.98      8.45 o
  -1   1   2      352.20      358.97      3.77 o
   0   1   2     5413.49     5792.08     73.30 o
   1   1   2     3956.69     4236.19     49.17 o
   2   1   2        0.11        0.70      0.14 o
   3   1   2      525.46      521.01      7.56 o
   4   1   2        2.75        1.93      0.33 o
   5   1   2       85.90       80.09      1.40 o
   6   1   2       14.54       13.29      0.89 o
   7   1   2       27.89       32.87      2.46 o
   8   1   2       20.93       27.20      2.83 o
  -9   2   2       27.45       31.17      2.64 o
  -8   2   2        3.21        2.08      1.32 o
  -7   2   2        2.17        4.83      0.69 o
  -6   2   2      154.40      139.55      1.90 o
  -5   2   2      349.74      330.32      3.84 o
  -4   2   2       96.78      121.06      1.45 o
  -3   2   2      633.23      681.56      6.53 o
  -2   2   2       72.12       61.62      0.73 o
  -1   2   2     2511.12     2636.53     23.24 o
   0   2   2    13102.92    13154.30    189.13 o
   1   2   2      194.95      201.79      2.25 o
   2   2   2      678.69      680.01      7.61 o
   3   2   2     1130.85     1214.31     15.56 o
   4   2   2        9.70        9.99      0.48 o
   5   2   2      468.44      483.53      5.60 o
   6   2   2       13.51       13.52      1.54 o
   7   2   2       32.49       35.14      2.46 o
   8   2   2       22.20       17.95      2.27 o
  -9   3   2        4.62        3.02      1.51 o
  -8   3   2        1.99        1.51      1.13 o
  -7   3   2       52.25       54.35      2.83 o
  -6   3   2        2.89        2.89      0.39 o
  -5   3   2      169.54      162.73      2.31 o
  -4   3   2        2.84        2.00      0.18 o
  -3   3   2      112.64      115.25      1.24 o
  -2   3   2       32.56       28.29      0.43 o
  -1   3   2       83.02       83.17      1.00 o
   0   3   2      805.18      857.40      8.39 o
   1   3   2     2630.81     2836.64     29.30 o
   2   3   2       14.58       11.33      0.43 o
   3   3   2      862.74      850.57     11.39 o
   4   3   2       80.71       81.88      1.39 o
   5   3   2       81.42       80.46      1.63 o
   6   3   2       49.66       47.46      1.59 o
   7   3   2       13.89       13.06      1.04 o
   8   3   2       10.94       10.39      2.08 o
  -9   4   2        0.76        0.38      1.32 o
  -8   4   2       20.79       19.95      1.60 o
  -7   4   2      127.67      132.75      3.38 o
  -6   4   2        7.20        5.26      0.44 o
  -5   4   2      110.66      109.84      1.71 o
  -4   4   2        0.20        0.17      0.17 o
  -3   4   2      251.06      273.79      2.63 o
  -2   4   2      735.34      737.99      7.01 o
  -1   4   2     1478.22     1576.08     15.65 o
   0   4   2      169.99      175.62      2.14 o
   1   4   2     1043.49     1189.11     12.46 o
   2   4   2       23.07       27.92      0.59 o
   3   4   2       12.55       18.31      0.62 o
   4   4   2       18.14       15.37      0.58 o
   5   4   2       40.87       40.44      1.41 o
   6   4   2       60.98       57.89      2.56 o
   7   4   2        3.72        3.42      0.82 o
  -9   5   2        0.31        0.38      1.13 o
  -8   5   2       11.94        9.34      0.94 o
  -7   5   2      180.55      189.69      3.85 o
  -6   5   2       24.69       20.75      0.93 o
  -5   5   2      250.48      248.35      3.30 o
  -4   5   2       43.86       43.36      1.00 o
  -3   5   2      208.90      218.93      2.17 o
  -2   5   2      669.77      651.78      5.87 o
  -1   5   2     2229.73     2476.89     22.06 o
   0   5   2      119.08      100.14      1.41 o
   1   5   2      780.72      823.83      9.89 o
   2   5   2        1.11        0.96      0.19 o
   3   5   2       38.72       37.46      0.96 o
   4   5   2       87.67       89.07      2.30 o
   5   5   2       13.69       13.04      1.20 o
   6   5   2        8.24        8.19      0.95 o
   7   5   2        6.42        6.53      1.18 o
  -9   6   2       15.46       19.12      2.08 o
  -8   6   2        4.67        4.97      0.80 o
  -7   6   2       94.98       99.32      4.82 o
  -6   6   2        0.39        0.82      0.32 o
  -5   6   2        0.44        1.21      0.40 o
  -4   6   2        0.15        0.54      0.37 o
  -3   6   2      874.69      877.88     11.27 o
  -2   6   2      489.80      492.84      5.37 o
  -1   6   2        3.35        6.26      0.33 o
   0   6   2      142.91      133.54      1.88 o
   1   6   2      257.42      238.34      3.21 o
   2   6   2       50.85       51.26      1.17 o
   3   6   2      216.52      218.82      4.32 o
   4   6   2      274.95      270.08      6.11 o
   5   6   2        6.18        7.17      1.23 o
   6   6   2       17.54       12.17      2.55 o
  -9   7   2       35.68       46.94      4.12 o
  -8   7   2        0.11        1.17      0.94 o
  -7   7   2      118.43      125.05      3.66 o
  -6   7   2        4.53        2.63      0.85 o
  -5   7   2      220.68      216.01      5.67 o
  -4   7   2       26.63       27.49      1.19 o
  -3   7   2       23.80       34.46      1.05 o
  -2   7   2      505.40      490.39      6.13 o
  -1   7   2       98.50      100.52      1.45 o
   0   7   2      200.21      203.86      2.63 o
   1   7   2       48.86       49.47      1.02 o
   2   7   2       42.28       38.85      1.66 o
   3   7   2      219.39      228.69      5.38 o
   4   7   2       61.94       64.91      2.53 o
   5   7   2        7.68        6.53      1.13 o
   6   7   2        3.35        4.35      1.23 o
  -8   8   2        0.99        0.66      1.23 o
  -7   8   2        4.80        1.79      0.80 o
  -6   8   2        0.01        0.08      0.59 o
  -5   8   2       49.13       45.11      1.99 o
  -4   8   2       24.47       24.82      1.15 o
  -3   8   2        0.64        0.62      0.39 o
  -2   8   2      180.27      175.18      2.42 o
  -1   8   2      108.79       99.42      1.83 o
   0   8   2       39.09       38.08      0.91 o
   1   8   2        7.07        5.77      0.76 o
   2   8   2        9.18        6.80      0.94 o
   3   8   2      100.54      111.16      3.44 o
   4   8   2       23.90       23.46      3.12 o
   5   8   2        1.56        0.70      0.86 o
  -8   9   2        0.25       -0.58      0.85 o
  -7   9   2       43.01       43.35      2.20 o
  -6   9   2        0.73        0.85      0.67 o
  -5   9   2        0.81       -0.53      0.53 o
  -4   9   2       95.42       91.29      2.74 o
  -3   9   2        1.04        0.98      0.34 o
  -2   9   2       73.08       71.94      1.43 o
  -1   9   2       39.84       35.26      1.12 o
   0   9   2       20.83       17.43      0.95 o
   1   9   2       40.90       37.88      1.48 o
   2   9   2        3.52        4.32      0.86 o
   3   9   2       34.16       33.42      1.99 o
   4   9   2       11.80       11.52      2.27 o
   5   9   2        3.52        2.64      1.32 o
  -8  10   2        3.05        2.87      1.00 o
  -7  10   2        0.85       -0.09      0.77 o
  -6  10   2        0.44        1.55      0.73 o
  -5  10   2        0.14        0.42      0.59 o
  -4  10   2       89.04       91.61      2.36 o
  -3  10   2       22.15       24.07      0.96 o
  -2  10   2       75.08       72.63      1.53 o
  -1  10   2        9.01        9.90      0.92 o
   0  10   2        1.05        1.95      0.52 o
   1  10   2       37.05       41.98      2.12 o
   2  10   2        4.96        5.52      1.07 o
   3  10   2        3.47        3.61      1.32 o
   4  10   2       11.23       11.00      1.47 o
  -7  11   2        1.48        0.00      0.94 o
  -6  11   2       12.25       11.14      1.26 o
  -5  11   2        0.13        0.30      0.61 o
  -4  11   2       22.72       23.56      1.59 o
  -3  11   2       14.64       15.08      1.33 o
  -2  11   2        0.44        1.34      0.66 o
  -1  11   2        0.16        1.37      0.64 o
   0  11   2        1.64        2.38      0.86 o
   1  11   2       30.34       33.85      5.10 o
   2  11   2        6.76        7.59      1.26 o
   3  11   2       10.40       14.46      1.59 o
  -6  12   2       23.24       23.96      4.91 o
  -5  12   2        2.27        1.08      0.86 o
  -4  12   2       28.52       32.14      1.86 o
  -3  12   2        9.23        7.92      1.00 o
  -2  12   2        0.31        0.61      0.64 o
  -1  12   2        0.01       -0.64      0.64 o
   0  12   2        0.05       -1.32      1.51 o
   1  12   2        6.10        5.28      1.13 o
  -5  13   2        3.34        5.24      1.07 o
  -4  13   2        5.54        4.33      1.00 o
  -3  13   2        2.11        0.94      1.13 o
  -2  13   2        0.17        0.53      0.75 o
  -1  13   2        5.16        6.55      1.34 o
   0  13   2        0.32       -0.60      1.00 o
   0 -13   3        8.59       10.10      1.40 o
   1 -13   3       19.42       19.01      1.63 o
   2 -13   3        2.99        2.17      0.80 o
   3 -13   3       23.60       27.58      2.64 o
   4 -13   3        5.48        6.57      1.23 o
   5 -13   3       43.48       45.40      2.33 o
  -2 -12   3       19.56       16.44      2.27 o
  -1 -12   3        0.00       -0.74      0.74 o
   0 -12   3       52.50       54.46      3.59 o
   1 -12   3       13.90       12.39      1.20 o
   2 -12   3        1.62        1.23      0.80 o
   3 -12   3        3.17        2.67      0.86 o
   4 -12   3        0.36        0.19      1.04 o
   5 -12   3       56.17       58.39      6.23 o
   6 -12   3      107.77      115.19      3.73 o
  -3 -11   3        0.08       -0.91      0.91 o
  -2 -11   3       22.60       23.35      1.89 o
  -1 -11   3       44.28       50.12      1.85 o
   0 -11   3       40.07       43.01      1.87 o
   1 -11   3       25.69       25.63      1.53 o
   2 -11   3       15.51       15.05      1.79 o
   3 -11   3        5.01        4.35      0.86 o
   4 -11   3        0.72        0.64      0.73 o
   5 -11   3       15.35       13.85      1.26 o
   6 -11   3        0.91        0.43      1.42 o
   7 -11   3        1.18        2.25      0.86 o
  -4 -10   3        5.28        4.53      1.20 o
  -3 -10   3       15.62       15.15      2.55 o
  -2 -10   3      115.70      117.73      3.58 o
  -1 -10   3       72.55       68.65      1.97 o
   0 -10   3        0.01       -0.36      1.12 o
   1 -10   3        2.65        1.42      0.67 o
   2 -10   3        7.51        6.44      0.86 o
   3 -10   3      126.72      125.53      8.12 o
   4 -10   3      177.44      183.87      6.23 o
   5 -10   3       87.43       88.65      2.80 o
   6 -10   3      132.21      133.47      7.37 o
   7 -10   3        1.53        1.04      1.23 o
  -5  -9   3        2.69        0.57      1.32 o
  -4  -9   3        7.60        6.78      1.26 o
  -3  -9   3        0.05       -0.77      0.77 o
  -2  -9   3      312.65      315.73      5.68 o
  -1  -9   3      131.23      127.85      2.72 o
   0  -9   3       34.61       32.27      1.14 o
   1  -9   3        5.07        4.11      0.69 o
   2  -9   3        0.01        0.03      0.50 o
   3  -9   3       41.30       40.89      1.52 o
   4  -9   3        3.44        2.54      0.94 o
   5  -9   3       59.91       61.68      2.20 o
   6  -9   3       67.62       71.98      3.02 o
   7  -9   3        1.87        2.81      0.69 o
   8  -9   3        4.90        5.55      1.20 o
  -5  -8   3       11.11       11.19      1.40 o
  -4  -8   3       22.31       21.64      1.79 o
  -3  -8   3        2.79        2.53      0.94 o
  -2  -8   3       62.71       57.70      1.60 o
  -1  -8   3       36.47       36.37      1.13 o
   0  -8   3        0.00       -0.52      0.52 o
   1  -8   3      171.64      162.50      2.04 o
   2  -8   3       44.96       40.82      0.88 o
   3  -8   3      175.46      165.84      2.70 o
   4  -8   3       74.14       72.94      1.42 o
   5  -8   3        0.09        0.48      0.65 o
   6  -8   3        2.61        4.34      0.69 o
   7  -8   3       29.83       31.76      1.44 o
   8  -8   3       43.04       47.10      3.59 o
  -6  -7   3        0.96        1.70      1.32 o
  -5  -7   3        8.69        6.41      1.13 o
  -4  -7   3      198.04      207.89      5.19 o
  -3  -7   3       57.04       56.53      1.88 o
  -2  -7   3      214.59      204.88      2.58 o
  -1  -7   3      221.47      207.77      2.78 o
   0  -7   3        1.35        1.00      0.29 o
   1  -7   3      111.77      104.30      1.54 o
   2  -7   3       41.34       39.99      0.94 o
   3  -7   3      501.52      478.23      5.37 o
   4  -7   3      508.18      500.04      4.95 o
   5  -7   3        6.45        6.88      0.56 o
   6  -7   3       26.91       33.07      2.05 o
   7  -7   3        3.40        3.31      0.80 o
   8  -7   3        8.29        7.82      1.13 o
  -6  -6   3        4.07        5.10      1.51 o
  -5  -6   3        0.12        0.00      0.67 o
  -4  -6   3       47.25       49.38      2.74 o
  -3  -6   3       24.14       23.36      0.87 o
  -2  -6   3       27.73       24.73      0.67 o
  -1  -6   3      101.89       91.90      1.31 o
   0  -6   3      141.46      136.50      1.59 o
   1  -6   3       20.69       30.61      0.61 o
   2  -6   3       32.43       39.80      0.77 o
   3  -6   3       14.98       14.31      0.46 o
   4  -6   3      128.46      117.64      1.45 o
   5  -6   3       86.71       84.65      1.27 o
   6  -6   3        1.06        2.28      0.55 o
   7  -6   3       41.71       42.58      2.55 o
   8  -6   3        4.04        2.83      1.32 o
   9  -6   3       58.27       59.51      3.78 o
  -7  -5   3        0.31        0.19      0.94 o
  -6  -5   3       54.88       51.58      3.40 o
  -5  -5   3       43.23       39.86      2.64 o
  -4  -5   3      293.44      290.99      5.53 o
  -3  -5   3      193.33      189.77      2.15 o
  -2  -5   3      194.25      183.73      2.33 o
  -1  -5   3      138.22      178.01      2.17 o
   0  -5   3      504.48      528.35      5.06 o
   1  -5   3     1440.90     1566.45     14.52 o
   2  -5   3     1855.93     1874.19     20.61 o
   3  -5   3      160.99      150.99      1.79 o
   4  -5   3      425.11      403.81      4.00 o
   5  -5   3        8.19        6.58      0.37 o
   6  -5   3        4.09        4.44      1.15 o
   7  -5   3       18.12       23.02      1.53 o
   8  -5   3       15.35       16.81      2.08 o
   9  -5   3       78.60       91.82      4.72 o
  -7  -4   3        0.36        0.19      0.80 o
  -6  -4   3       44.74       41.37      3.02 o
  -5  -4   3        4.15        3.12      0.80 o
  -4  -4   3      264.38      263.33      3.53 o
  -3  -4   3      884.27      880.69      9.46 o
  -2  -4   3      229.34      269.74      2.92 o
  -1  -4   3      370.18      387.51      3.52 o
   0  -4   3        0.25        0.43      0.11 o
   1  -4   3        0.14        1.17      0.20 o
   2  -4   3     1657.93     1695.85     18.84 o
   3  -4   3       34.31       45.86      1.10 o
   4  -4   3        2.63        3.14      0.24 o
   5  -4   3      421.80      399.47      4.16 o
   6  -4   3        0.08       -0.28      0.28 o
   7  -4   3       67.72       67.44      3.40 o
   8  -4   3       38.53       46.10      3.02 o
   9  -4   3       31.51       34.57      3.02 o
  -8  -3   3        4.08        4.31      1.13 o
  -7  -3   3        6.96        6.54      1.32 o
  -6  -3   3       95.91      100.88      4.35 o
  -5  -3   3       31.31       27.16      1.70 o
  -4  -3   3      854.18      839.82      9.98 o
  -3  -3   3        2.08        5.04      0.46 o
  -2  -3   3       27.45       23.21      0.56 o
  -1  -3   3     4053.87     4578.04     39.07 o
   0  -3   3     1380.68     1422.52     11.11 o
   1  -3   3     2978.68     3167.33     24.23 o
   2  -3   3     2765.39     2843.82     24.86 o
   3  -3   3       45.05       52.18      0.97 o
   4  -3   3      119.27      130.00      1.74 o
   5  -3   3      192.58      202.18      2.51 o
   6  -3   3       50.29       45.62      1.39 o
   7  -3   3      142.23      131.11      5.29 o
   8  -3   3        0.58        0.94      1.13 o
   9  -3   3        2.95        3.59      1.51 o
  -8  -2   3       15.67       17.46      3.31 o
  -7  -2   3       16.90       14.83      1.34 o
  -6  -2   3       31.05       30.23      2.27 o
  -5  -2   3      185.46      183.66      3.93 o
  -4  -2   3       93.27       80.82      1.67 o
  -3  -2   3     1747.54     1808.91     18.33 o
  -2  -2   3      403.70      449.69      4.94 o
  -1  -2   3       81.85       79.83      0.97 o
   0  -2   3      155.08      157.28      1.51 o
   1  -2   3     1651.01     1733.24     15.66 o
   2  -2   3      450.94      469.90      4.52 o
   3  -2   3        0.00        0.78      0.25 o
   4  -2   3      171.62      172.55      2.39 o
   5  -2   3       22.06       23.23      0.76 o
   6  -2   3      146.65      141.61      2.60 o
   7  -2   3      149.72      140.56      5.48 o
   8  -2   3       20.88       18.89      2.27 o
   9  -2   3        3.85        3.78      1.51 o
  -8  -1   3       42.94       43.68      2.14 o
  -7  -1   3        9.80        7.66      1.00 o
  -6  -1   3      145.80      143.96      5.10 o
  -5  -1   3       28.53       27.30      1.48 o
  -4  -1   3      174.80      178.35      2.45 o
  -3  -1   3      138.39      160.52      1.95 o
  -2  -1   3      233.72      243.70      2.50 o
  -1  -1   3      288.08      314.17      3.21 o
   0  -1   3     1674.05     1843.12     19.47 o
   1  -1   3      158.50      185.60      1.96 o
   2  -1   3      417.29      431.13      4.68 o
   3  -1   3        0.57        1.92      0.15 o
   4  -1   3       33.37       29.19      0.81 o
   5  -1   3       23.58       21.12      0.69 o
   6  -1   3       54.50       54.12      1.45 o
   7  -1   3       26.36       27.20      2.27 o
   8  -1   3        9.53       11.90      1.89 o
   9  -1   3       18.10       15.87      2.27 o
  -8   0   3       37.15       46.59      2.20 o
  -7   0   3      131.71      129.12      3.54 o
  -6   0   3       82.13       84.94      3.31 o
  -5   0   3      519.33      516.35      7.60 o
  -4   0   3        2.31        4.11      0.47 o
  -3   0   3       60.63       63.38      1.01 o
  -2   0   3      321.15      336.50      2.98 o
  -1   0   3      826.54      874.46     10.26 o
   0   0   3      753.57      838.49     10.77 o
   1   0   3       13.56       21.77      1.25 o
   2   0   3       14.24       10.62      0.29 o
   3   0   3        0.02        0.51      0.13 o
   4   0   3       22.18       16.58      0.54 o
   5   0   3      324.70      314.33      3.97 o
   6   0   3       21.80       19.64      0.92 o
   7   0   3      167.76      175.70      6.42 o
  -9   1   3       38.37       37.60      3.02 o
  -8   1   3       64.77       68.63      2.60 o
  -7   1   3        0.77        1.51      0.76 o
  -6   1   3      101.50      103.96      1.85 o
  -5   1   3       77.08       69.43      1.21 o
  -4   1   3        2.82        1.92      0.23 o
  -3   1   3      283.16      317.42      3.42 o
  -2   1   3      646.09      708.85      6.07 o
  -1   1   3     2324.30     2461.99     32.16 o
   0   1   3     2160.38     2313.07     29.28 o
   1   1   3        7.67       12.09      0.45 o
   2   1   3       50.99       61.67      1.02 o
   3   1   3       51.96       48.78      0.92 o
   4   1   3       64.18       64.52      1.26 o
   5   1   3       88.23       75.93      1.38 o
   6   1   3       43.55       40.57      1.48 o
   7   1   3        6.28        6.41      1.00 o
   8   1   3        2.41        0.57      1.32 o
  -9   2   3        9.94        4.16      1.51 o
  -8   2   3       48.81       51.76      3.21 o
  -7   2   3      111.61      111.03      2.26 o
  -6   2   3       26.00       25.95      0.84 o
  -5   2   3       12.33       13.89      0.50 o
  -4   2   3        0.39        0.19      0.24 o
  -3   2   3      140.68      130.37      1.37 o
  -2   2   3       16.63       14.10      0.36 o
  -1   2   3      366.51      374.40      4.01 o
   0   2   3     1956.82     1911.15     21.75 o
   1   2   3      850.23      937.83     12.01 o
   2   2   3      114.78      135.11      1.98 o
   3   2   3      528.76      557.85      7.04 o
   4   2   3       22.55       17.18      0.72 o
   5   2   3      707.01      671.73      7.62 o
   6   2   3       21.87       19.39      1.12 o
   7   2   3       12.52        9.40      1.20 o
   8   2   3       16.30       13.41      2.08 o
  -9   3   3        2.17        1.89      1.32 o
  -8   3   3       61.10       66.23      2.72 o
  -7   3   3      107.63      108.07      1.84 o
  -6   3   3       28.17       25.89      0.81 o
  -5   3   3        0.09        0.19      0.25 o
  -4   3   3      118.49      123.15      1.98 o
  -3   3   3      319.22      310.20      3.13 o
  -2   3   3      269.07      255.83      2.37 o
  -1   3   3      996.24     1067.60     11.76 o
   0   3   3     1340.93     1399.68     22.45 o
   1   3   3      372.17      429.34      6.10 o
   2   3   3       94.16      101.84      1.22 o
   3   3   3      108.35       95.93      1.82 o
   4   3   3        0.16        1.45      0.26 o
   5   3   3      120.72      116.08      2.19 o
   6   3   3       15.81       15.86      1.08 o
   7   3   3        0.04       -0.73      0.73 o
   8   3   3        9.60        7.93      1.89 o
  -9   4   3       15.32       12.85      1.89 o
  -8   4   3       63.37       65.69      3.68 o
  -7   4   3       29.87       31.66      1.36 o
  -6   4   3       11.21        8.03      0.75 o
  -5   4   3       28.35       24.50      0.76 o
  -4   4   3       92.72       86.44      1.78 o
  -3   4   3       48.15       45.59      0.62 o
  -2   4   3      402.77      391.80      3.37 o
  -1   4   3       30.09       37.84      0.57 o
   0   4   3      336.35      348.38      4.30 o
   1   4   3       74.19       96.14      1.05 o
   2   4   3      140.12      128.28      1.50 o
   3   4   3      533.56      534.39      6.97 o
   4   4   3       10.44       10.12      0.51 o
   5   4   3       82.15       78.94      2.06 o
   6   4   3        0.01        0.26      0.52 o
   7   4   3        2.07        2.73      0.71 o
  -9   5   3        8.71        7.11      1.32 o
  -8   5   3       33.42       36.60      2.35 o
  -7   5   3        4.21        4.76      0.61 o
  -6   5   3        0.28        0.52      0.31 o
  -5   5   3      218.78      211.28      2.55 o
  -4   5   3      156.18      148.72      2.32 o
  -3   5   3      223.65      207.61      2.66 o
  -2   5   3      354.42      329.16      3.08 o
  -1   5   3        1.90        2.30      0.19 o
   0   5   3        3.57        3.12      0.22 o
   1   5   3      133.34      115.60      1.71 o
   2   5   3       59.01       51.46      0.97 o
   3   5   3      316.06      299.53      4.83 o
   4   5   3        0.33        0.36      0.59 o
   5   5   3       20.82       17.49      1.32 o
   6   5   3        0.24        1.13      0.77 o
   7   5   3        8.23        7.60      1.18 o
  -9   6   3        6.08        4.15      1.32 o
  -8   6   3       11.03       11.58      0.91 o
  -7   6   3        9.01        8.99      0.90 o
  -6   6   3       15.30       13.22      1.13 o
  -5   6   3      139.79      143.09      2.90 o
  -4   6   3      185.96      186.47      3.08 o
  -3   6   3       20.63       25.69      1.01 o
  -2   6   3      146.29      131.24      2.09 o
  -1   6   3        0.55        1.89      0.20 o
   0   6   3       55.36       50.19      1.27 o
   1   6   3       49.60       50.28      1.10 o
   2   6   3       58.42       50.52      1.19 o
   3   6   3       92.51       89.29      2.30 o
   4   6   3        9.75        9.69      1.13 o
   5   6   3        0.04        0.29      0.73 o
   6   6   3        0.37       -0.41      0.73 o
  -8   7   3        1.51       -0.55      0.61 o
  -7   7   3        3.33        3.18      0.86 o
  -6   7   3        4.68        4.44      0.80 o
  -5   7   3       90.10       84.97      2.10 o
  -4   7   3      245.62      234.22      3.80 o
  -3   7   3       12.92       14.99      0.82 o
  -2   7   3       16.89       16.64      0.66 o
  -1   7   3       28.75       20.49      1.33 o
   0   7   3       50.31       52.56      1.11 o
   1   7   3       92.14       93.88      1.75 o
   2   7   3       46.31       46.17      1.36 o
   3   7   3       81.89       90.53      2.85 o
   4   7   3       11.52       14.18      1.42 o
   5   7   3        5.09        3.38      1.00 o
   6   7   3        4.25        4.88      1.13 o
  -8   8   3        0.03       -0.21      0.73 o
  -7   8   3        2.61        2.46      0.80 o
  -6   8   3        3.15        4.16      0.80 o
  -5   8   3      116.38      114.45      3.27 o
  -4   8   3      225.82      233.67      4.28 o
  -3   8   3        6.01        6.21      0.49 o
  -2   8   3        2.86        4.08      0.38 o
  -1   8   3        1.21        0.62      0.23 o
   0   8   3        4.76        3.13      0.35 o
   1   8   3       48.66       42.53      1.52 o
   2   8   3        3.16        1.33      0.58 o
   3   8   3       39.15       46.52      2.12 o
   4   8   3       31.34       30.47      3.59 o
   5   8   3        6.92        5.44      1.70 o
  -8   9   3        0.01        1.10      0.86 o
  -7   9   3        0.31        0.07      0.73 o
  -6   9   3       24.10       26.22      1.72 o
  -5   9   3       15.89       13.67      1.20 o
  -4   9   3      107.42      111.92      2.61 o
  -3   9   3        0.02       -0.33      0.33 o
  -2   9   3        0.02        0.13      0.32 o
  -1   9   3        7.35       10.73      0.70 o
   0   9   3       34.83       32.23      1.20 o
   1   9   3       74.23       79.82      2.17 o
   2   9   3        0.26        0.34      0.73 o
   3   9   3       18.98       18.22      2.74 o
   4   9   3        2.50        2.17      1.07 o
  -7  10   3       28.14       27.93      1.93 o
  -6  10   3       25.27       29.72      1.86 o
  -5  10   3       11.22       11.77      1.18 o
  -4  10   3        9.87       10.67      0.82 o
  -3  10   3        1.89        0.82      0.46 o
  -2  10   3        4.44        3.47      0.63 o
  -1  10   3       22.98       23.64      1.13 o
   0  10   3        0.75        0.13      0.58 o
   1  10   3       36.46       48.74      2.74 o
   2  10   3        6.39        6.54      1.32 o
   3  10   3        1.74        0.16      0.86 o
   4  10   3        0.02       -0.57      0.94 o
  -7  11   3       10.55        8.04      1.20 o
  -6  11   3       57.41       67.49      2.80 o
  -5  11   3        0.55        1.11      0.64 o
  -4  11   3       16.19       15.50      1.10 o
  -3  11   3        3.44        2.35      0.55 o
  -2  11   3       21.76       21.57      1.23 o
  -1  11   3       49.28       52.18      1.80 o
   0  11   3        0.10        0.57      0.80 o
   1  11   3       13.00       15.67      1.53 o
   2  11   3        0.01        1.64      1.00 o
   3  11   3        1.23        0.47      1.07 o
  -6  12   3        4.43        5.81      1.30 o
  -5  12   3        0.74       -0.05      0.77 o
  -4  12   3        0.10       -0.69      0.76 o
  -3  12   3        2.20        1.32      0.69 o
  -2  12   3       22.39       26.34      1.46 o
  -1  12   3       42.72       45.13      1.85 o
   0  12   3       10.17        7.74      1.26 o
   1  12   3        0.02        0.89      1.00 o
  -5  13   3        0.55        1.32      1.13 o
  -4  13   3        0.24       -0.73      0.73 o
  -3  13   3        0.05       -0.19      0.94 o
  -2  13   3       12.75       12.79      1.15 o
  -1  13   3       34.41       41.18      2.39 o
   0 -13   4        0.25       -0.76      0.94 o
   1 -13   4        8.48        6.99      1.51 o
   2 -13   4       21.34       18.86      1.53 o
   3 -13   4       15.36       12.58      2.64 o
   4 -13   4        0.98        1.04      0.85 o
   5 -13   4       36.28       34.19      2.83 o
  -1 -12   4        1.77        0.18      0.67 o
   0 -12   4        8.24        7.75      1.51 o
   1 -12   4       15.85       16.22      1.40 o
   2 -12   4        8.49        8.08      1.07 o
   3 -12   4       34.20       42.47      2.07 o
   4 -12   4        7.13        6.68      1.00 o
   5 -12   4       21.45       20.91      1.60 o
   6 -12   4        3.59        3.50      1.07 o
  -3 -11   4        0.46        0.68      1.04 o
  -2 -11   4       21.62       25.40      1.91 o
  -1 -11   4       32.26       37.58      1.68 o
   0 -11   4        2.83        2.55      0.80 o
   1 -11   4        9.10        8.33      1.07 o
   2 -11   4        2.19        2.81      0.73 o
   3 -11   4      119.73      117.22      3.47 o
   4 -11   4       37.53       35.63      1.98 o
   5 -11   4        1.46        0.60      0.73 o
   6 -11   4        2.81        3.68      0.94 o
   7 -11   4        9.57        7.64      1.13 o
  -4 -10   4       37.72       41.81      2.45 o
  -3 -10   4       28.47       35.29      2.12 o
  -2 -10   4       73.42       85.32      2.41 o
  -1 -10   4        1.19        0.76      0.67 o
   0 -10   4       14.21       12.24      1.13 o
   1 -10   4       14.83       11.90      1.07 o
   2 -10   4       66.29       65.07      2.33 o
   3 -10   4      189.89      185.82      4.60 o
   4 -10   4       20.79       20.25      1.70 o
   5 -10   4        9.67        8.38      1.04 o
   6 -10   4        1.81        1.32      0.80 o
   7 -10   4        0.06        0.15      0.73 o
  -4  -9   4       28.55       32.55      2.83 o
  -3  -9   4        0.85        1.00      0.91 o
  -2  -9   4       45.06       47.05      1.73 o
  -1  -9   4        0.47       -0.13      0.44 o
   0  -9   4        0.74       -0.25      0.44 o
   1  -9   4      172.39      167.90      4.13 o
   2  -9   4       47.62       43.62      1.49 o
   3  -9   4       77.36       79.29      2.47 o
   4  -9   4       75.22       85.53      2.66 o
   5  -9   4        3.61        2.20      0.58 o
   6  -9   4        4.06        5.30      0.76 o
   7  -9   4       51.40       55.08      2.87 o
   8  -9   4        5.46        6.18      1.20 o
  -5  -8   4       29.96       32.57      2.12 o
  -4  -8   4      111.23      124.56      3.79 o
  -3  -8   4        4.33        3.97      0.76 o
  -2  -8   4        5.46        4.95      0.64 o
  -1  -8   4        7.59        7.25      0.43 o
   0  -8   4      302.25      276.03      3.02 o
   1  -8   4      683.98      660.30      6.62 o
   2  -8   4       40.63       33.11      0.80 o
   3  -8   4       21.73       23.77      0.74 o
   4  -8   4       13.54       10.60      0.54 o
   5  -8   4       35.62       39.73      1.28 o
   6  -8   4      150.52      169.18      3.11 o
   7  -8   4        9.70        6.50      1.00 o
   8  -8   4       64.53       66.02      2.81 o
  -6  -7   4       11.17        9.82      1.89 o
  -5  -7   4       39.30       37.41      2.83 o
  -4  -7   4      163.58      170.91      4.54 o
  -3  -7   4        3.22        1.33      0.52 o
  -2  -7   4       94.65       85.80      1.85 o
  -1  -7   4        4.92        4.20      0.40 o
   0  -7   4       67.35       66.04      1.05 o
   1  -7   4     1120.75     1091.78     10.78 o
   2  -7   4      663.36      648.73      7.50 o
   3  -7   4      233.73      240.82      2.71 o
   4  -7   4       13.09       17.36      0.56 o
   5  -7   4      171.45      160.75      2.51 o
   6  -7   4       76.03       81.92      1.88 o
   7  -7   4      100.37       98.11      5.76 o
   8  -7   4       18.27       18.51      2.27 o
  -6  -6   4       31.72       32.12      2.83 o
  -5  -6   4        9.16       10.39      1.70 o
  -4  -6   4       28.83       30.98      1.74 o
  -3  -6   4       26.03       22.52      0.85 o
  -2  -6   4        1.18        0.92      0.28 o
  -1  -6   4       64.71       61.05      0.85 o
   0  -6   4      296.26      303.26      2.95 o
   1  -6   4      469.84      418.32      4.10 o
   2  -6   4       10.80        7.95      0.36 o
   3  -6   4      184.83      192.34      2.21 o
   4  -6   4       93.84       82.41      1.51 o
   5  -6   4      218.35      214.03      3.06 o
   6  -6   4      306.30      306.75      4.81 o
   7  -6   4       20.69       23.03      2.55 o
   8  -6   4        4.22        3.40      1.32 o
  -7  -5   4       45.26       51.01      3.59 o
  -6  -5   4      111.42      122.80      5.10 o
  -5  -5   4        0.74       -0.38      0.94 o
  -4  -5   4       12.26       13.24      0.87 o
  -3  -5   4       24.05       21.68      0.64 o
  -2  -5   4        4.19        5.93      0.39 o
  -1  -5   4      695.73      653.09      6.22 o
   0  -5   4       48.81       57.97      0.91 o
   1  -5   4     2457.19     2554.62     21.32 o
   2  -5   4        3.69        2.93      0.21 o
   3  -5   4      800.58      875.29      8.72 o
   4  -5   4       55.91       46.13      0.82 o
   5  -5   4        0.23        0.25      0.22 o
   6  -5   4      279.50      283.86      4.45 o
   7  -5   4       37.49       37.03      2.64 o
   8  -5   4        0.28        0.19      1.13 o
   9  -5   4        0.04        0.00      1.32 o
  -7  -4   4       46.66       51.58      3.40 o
  -6  -4   4       97.03       97.11      4.35 o
  -5  -4   4       23.30       22.10      2.08 o
  -4  -4   4       25.42       29.34      0.95 o
  -3  -4   4        9.44        9.30      0.40 o
  -2  -4   4      173.79      168.27      2.38 o
  -1  -4   4       63.82       41.18      0.63 o
   0  -4   4        5.90        5.18      0.22 o
   1  -4   4      522.10      667.58      6.00 o
   2  -4   4       37.00       41.73      0.63 o
   3  -4   4      339.38      339.28      3.41 o
   4  -4   4      157.72      152.29      1.80 o
   5  -4   4        3.23        3.98      0.46 o
   6  -4   4       40.78       40.70      1.22 o
   7  -4   4       31.10       31.55      2.46 o
   8  -4   4        0.35        1.51      1.13 o
   9  -4   4        0.07        0.38      1.32 o
  -8  -3   4        7.18        3.97      1.07 o
  -7  -3   4        9.70        8.69      1.70 o
  -6  -3   4      156.44      159.26      5.86 o
  -5  -3   4       40.37       37.60      2.46 o
  -4  -3   4        4.70        6.26      0.69 o
  -3  -3   4      252.31      253.65      3.33 o
  -2  -3   4       53.72       54.28      0.83 o
  -1  -3   4     3872.33     4299.95     35.98 o
   0  -3   4      206.79      237.49      2.25 o
   1  -3   4      710.60      784.48      6.77 o
   2  -3   4       42.65       57.20      1.00 o
   3  -3   4      227.56      248.68      2.80 o
   4  -3   4      579.21      573.23      6.15 o
   5  -3   4      235.62      225.17      2.75 o
   6  -3   4        4.17        4.31      0.58 o
   7  -3   4       10.02        9.26      1.51 o
   8  -3   4        0.29        0.57      0.94 o
   9  -3   4        0.62        1.51      1.32 o
  -8  -2   4       26.23       28.66      1.93 o
  -7  -2   4        0.01       -0.94      0.94 o
  -6  -2   4       78.16       69.90      3.40 o
  -5  -2   4       22.44       24.70      1.22 o
  -4  -2   4       24.27       25.79      1.05 o
  -3  -2   4        6.83       15.99      0.62 o
  -2  -2   4        0.15        0.37      0.15 o
  -1  -2   4      500.05      496.79      6.04 o
   0  -2   4      588.53      654.30      5.49 o
   1  -2   4      266.53      276.90      2.41 o
   2  -2   4      475.68      567.48      7.06 o
   3  -2   4       84.53       92.46      1.32 o
   4  -2   4      810.88      780.97      7.85 o
   5  -2   4      624.92      606.12      7.17 o
   6  -2   4        0.11        0.69      0.44 o
   7  -2   4        7.22        6.09      0.77 o
   8  -2   4        7.55        9.26      1.70 o
   9  -2   4        2.37        0.57      1.32 o
  -8  -1   4       88.51      102.46      3.40 o
  -7  -1   4        0.01       -0.09      0.67 o
  -6  -1   4       39.80       39.83      1.91 o
  -5  -1   4      209.89      212.27      3.58 o
  -4  -1   4        4.05        3.24      0.36 o
  -3  -1   4     1335.65     1389.45     14.17 o
  -2  -1   4       14.51       15.78      0.48 o
  -1  -1   4     1345.12     1391.23     13.92 o
   0  -1   4       91.66      116.88      1.42 o
   1  -1   4      194.28      213.64      2.42 o
   2  -1   4       25.91       22.22      0.42 o
   3  -1   4        1.78        1.53      0.30 o
   4  -1   4      658.82      613.51      7.10 o
   5  -1   4      374.92      358.91      4.47 o
   6  -1   4        8.70        7.47      0.69 o
   7  -1   4        0.56       -0.09      0.80 o
   8  -1   4        2.68        1.32      1.13 o
  -8   0   4       90.06       92.73      3.21 o
  -7   0   4       17.71       14.37      1.34 o
  -6   0   4       16.71       14.73      0.97 o
  -5   0   4        5.46        5.92      0.49 o
  -4   0   4       62.41       53.35      0.98 o
  -3   0   4     1195.31     1185.80     11.14 o
  -2   0   4      162.84      165.44      1.95 o
  -1   0   4      235.23      243.96      3.02 o
   0   0   4       89.67       87.52      1.39 o
   1   0   4       85.77      108.52      2.34 o
   2   0   4      707.06      750.03      8.44 o
   3   0   4       33.55       35.51      0.78 o
   4   0   4      520.31      498.25      5.85 o
   5   0   4       59.74       57.87      1.14 o
   6   0   4       30.58       27.19      1.19 o
   7   0   4        0.58        1.32      0.80 o
   8   0   4        1.64        1.70      1.32 o
  -8   1   4       57.99       63.71      2.47 o
  -7   1   4       27.49       26.44      1.35 o
  -6   1   4        2.07        2.26      0.52 o
  -5   1   4      116.23      110.60      1.75 o
  -4   1   4      176.35      160.37      2.53 o
  -3   1   4      717.09      692.28      6.39 o
  -2   1   4      154.59      134.14      1.61 o
  -1   1   4      237.08      239.56      4.72 o
   0   1   4        0.52        1.02      0.15 o
   1   1   4       19.42       16.09      0.40 o
   2   1   4      347.32      344.17      5.04 o
   3   1   4      185.17      180.79      3.02 o
   4   1   4      107.93      107.06      1.61 o
   5   1   4       27.15       22.96      0.73 o
   6   1   4        0.01       -0.09      0.47 o
   7   1   4       61.32       64.90      2.53 o
   8   1   4        4.60        3.40      1.51 o
  -9   2   4        0.44       -0.57      1.32 o
  -8   2   4       51.70       52.24      2.27 o
  -7   2   4       10.87        9.07      0.72 o
  -6   2   4       18.46       15.74      0.74 o
  -5   2   4      204.54      193.84      2.41 o
  -4   2   4        3.61        3.75      0.33 o
  -3   2   4      638.35      636.06      5.71 o
  -2   2   4      219.98      227.81      2.98 o
  -1   2   4       18.33       20.69      0.41 o
   0   2   4      268.39      272.10      2.97 o
   1   2   4        0.15        0.56      0.24 o
   2   2   4      539.65      492.88      7.71 o
   3   2   4       27.40       26.79      0.89 o
   4   2   4       56.09       54.24      1.14 o
   5   2   4       18.16       17.91      0.82 o
   6   2   4       19.41       17.37      1.08 o
   7   2   4       37.89       41.74      2.36 o
   8   2   4       19.93       20.21      2.46 o
  -9   3   4       34.57       34.57      2.83 o
  -8   3   4       17.59       17.50      1.23 o
  -7   3   4        1.56        0.89      0.41 o
  -6   3   4      171.70      161.69      2.32 o
  -5   3   4      321.19      305.40      3.27 o
  -4   3   4       14.48       11.63      0.63 o
  -3   3   4      168.62      192.32      2.20 o
  -2   3   4      338.30      377.01      3.75 o
  -1   3   4        5.33        5.12      0.21 o
   0   3   4      252.96      280.46      3.17 o
   1   3   4      355.77      368.07      4.68 o
   2   3   4      249.02      263.47      3.25 o
   3   3   4      122.25      103.71      2.22 o
   4   3   4       21.38       22.86      0.69 o
   5   3   4        2.06        0.89      0.42 o
   6   3   4        8.55        7.56      0.83 o
   7   3   4       43.66       52.53      5.38 o
  -9   4   4        0.30        0.19      1.32 o
  -8   4   4       25.29       21.42      1.49 o
  -7   4   4        7.14        6.60      0.57 o
  -6   4   4       18.40       17.45      0.79 o
  -5   4   4      246.68      229.24      2.56 o
  -4   4   4       11.66        9.45      0.61 o
  -3   4   4      221.42      222.66      2.49 o
  -2   4   4        9.40       10.20      0.37 o
  -1   4   4      108.06       95.99      1.35 o
   0   4   4      550.83      557.25      7.88 o
   1   4   4       33.44       35.73      0.63 o
   2   4   4       91.89       99.67      1.84 o
   3   4   4       81.26       79.21      1.60 o
   4   4   4       10.80        9.57      0.65 o
   5   4   4        0.57        0.92      0.50 o
   6   4   4        6.18        6.73      0.80 o
   7   4   4        1.14        1.05      0.91 o
  -9   5   4        0.01       -0.91      0.91 o
  -8   5   4        6.95        6.32      0.93 o
  -7   5   4       16.35       15.75      0.96 o
  -6   5   4        0.05        0.28      0.29 o
  -5   5   4      124.07      120.08      2.04 o
  -4   5   4       67.83       66.94      1.27 o
  -3   5   4      129.06      109.80      1.90 o
  -2   5   4        5.00        4.80      0.44 o
  -1   5   4        0.00        0.54      0.29 o
   0   5   4      367.25      351.46      5.16 o
   1   5   4       37.65       34.97      0.99 o
   2   5   4      136.46      126.07      2.30 o
   3   5   4       64.08       59.15      1.69 o
   4   5   4       16.11       14.30      1.13 o
   5   5   4       40.67       39.90      1.91 o
   6   5   4        2.53        1.82      0.86 o
   7   5   4       17.09       18.65      3.02 o
  -8   6   4        0.02       -0.21      0.69 o
  -7   6   4       57.91       63.98      2.14 o
  -6   6   4       11.42        9.93      0.70 o
  -5   6   4      129.72      135.77      2.86 o
  -4   6   4       36.64       35.70      1.06 o
  -3   6   4        0.02        1.29      0.75 o
  -2   6   4       46.15       41.70      0.92 o
  -1   6   4       13.81       14.65      0.63 o
   0   6   4       75.82       74.04      1.77 o
   1   6   4       92.08       89.09      1.83 o
   2   6   4       24.72       18.59      0.89 o
   3   6   4       58.94       48.74      3.31 o
   4   6   4       15.25       14.89      1.26 o
   5   6   4        0.41        0.00      0.67 o
   6   6   4       23.42       23.42      2.55 o
  -8   7   4        1.44        0.36      0.69 o
  -7   7   4       79.11       87.00      3.06 o
  -6   7   4        1.22        1.51      0.55 o
  -5   7   4      193.95      194.25      4.40 o
  -4   7   4       51.62       51.04      1.34 o
  -3   7   4       33.68       31.28      0.95 o
  -2   7   4      237.75      235.98      3.02 o
  -1   7   4       20.21       23.79      1.60 o
   0   7   4       62.34       71.23      1.82 o
   1   7   4       41.55       44.88      1.29 o
   2   7   4       31.07       26.32      1.32 o
   3   7   4       52.38       50.10      2.12 o
   4   7   4        1.91        1.09      0.85 o
   5   7   4       10.15       11.38      1.32 o
   6   7   4        1.38        2.36      3.21 o
  -8   8   4        0.08       -0.38      0.69 o
  -7   8   4       28.35       30.77      1.99 o
  -6   8   4        4.29        4.15      0.86 o
  -5   8   4      116.60      118.15      2.71 o
  -4   8   4       53.06       54.47      1.70 o
  -3   8   4       38.60       35.15      0.96 o
  -2   8   4      245.08      226.84      3.00 o
  -1   8   4       98.36       92.77      1.68 o
   0   8   4      213.22      177.72      3.33 o
   1   8   4      207.05      187.29      3.77 o
   2   8   4        4.03        2.26      0.58 o
   3   8   4       10.30       10.17      1.18 o
   4   8   4       41.10       41.39      2.18 o
   5   8   4        5.19        5.57      1.13 o
  -8   9   4        0.10       -0.22      0.77 o
  -7   9   4        9.44       10.19      1.26 o
  -6   9   4        6.17        5.63      1.04 o
  -5   9   4       13.53       11.67      0.94 o
  -4   9   4        7.91        7.19      0.84 o
  -3   9   4       46.94       43.18      1.31 o
  -2   9   4        9.99       12.19      0.66 o
  -1   9   4        0.03        0.49      0.43 o
   0   9   4        4.00        1.49      0.58 o
   1   9   4        4.75        7.92      0.87 o
   2   9   4       35.94       35.28      1.59 o
   3   9   4       18.42       19.21      1.53 o
   4   9   4        2.41        2.72      1.00 o
  -7  10   4       11.45       10.06      1.51 o
  -6  10   4        2.06        3.23      0.94 o
  -5  10   4        0.29       -0.59      0.59 o
  -4  10   4       44.76       43.93      1.72 o
  -3  10   4       12.48       11.57      0.79 o
  -2  10   4      170.09      161.86      2.94 o
  -1  10   4       58.67       55.08      1.55 o
   0  10   4       42.69       39.94      1.93 o
   1  10   4        1.51        2.58      0.76 o
   2  10   4        1.46       -0.09      0.80 o
   3  10   4       14.24       10.93      1.40 o
  -7  11   4        4.01        3.24      1.04 o
  -6  11   4       26.65       31.32      2.17 o
  -5  11   4       11.50       11.61      1.10 o
  -4  11   4        6.19        5.05      0.73 o
  -3  11   4        0.00       -0.19      0.51 o
  -2  11   4        0.55       -0.56      0.57 o
  -1  11   4       25.97       30.54      1.30 o
   0  11   4       11.16       10.04      3.21 o
   1  11   4        0.00        0.25      0.86 o
   2  11   4        0.36        0.09      0.94 o
  -6  12   4        7.54        6.43      0.99 o
  -5  12   4        0.79        0.94      0.77 o
  -4  12   4       47.30       47.61      4.18 o
  -3  12   4        2.29        2.67      0.91 o
  -2  12   4       43.23       41.94      2.83 o
  -1  12   4       11.59       15.48      1.53 o
   0  12   4        2.99        5.04      1.13 o
   1  12   4       15.71       15.14      1.98 o
  -4  13   4        0.03       -0.76      0.76 o
  -3  13   4        2.20        2.40      1.04 o
  -2  13   4        8.56       12.51      2.64 o
  -1  13   4       18.62       24.78      2.00 o
   1 -13   5        7.81        9.00      1.20 o
   2 -13   5       64.10       71.94      2.87 o
   3 -13   5        8.60        7.59      1.13 o
   4 -13   5        0.49       -0.85      0.85 o
  -1 -12   5        4.26        5.71      1.08 o
   0 -12   5       12.94       12.47      1.89 o
   1 -12   5       94.50      103.02      3.27 o
   2 -12   5       14.72       16.72      1.47 o
   3 -12   5      100.37      106.36      4.16 o
   4 -12   5       14.37       11.50      1.26 o
   5 -12   5       34.23       34.30      2.36 o
   6 -12   5       43.20       46.54      3.59 o
  -2 -11   5        0.09        0.31      0.65 o
  -1 -11   5       47.96       55.27      2.46 o
   0 -11   5      129.51      138.73     10.39 o
   1 -11   5       11.64        9.25      1.13 o
   2 -11   5       62.77       62.73      2.64 o
   3 -11   5      107.84      107.05      5.01 o
   4 -11   5       17.99       15.01      1.26 o
   5 -11   5       32.25       33.45      1.91 o
   6 -11   5       38.19       45.38      2.26 o
   7 -11   5        9.72        7.75      1.51 o
  -3 -10   5       38.59       51.30      3.78 o
  -2 -10   5        2.84        2.94      0.77 o
  -1 -10   5       40.70       45.83      1.67 o
   0 -10   5       38.84       43.59      1.93 o
   1 -10   5       23.21       26.80      1.59 o
   2 -10   5       46.93       44.83      1.93 o
   3 -10   5       15.53       14.52      1.26 o
   4 -10   5        0.03       -0.59      0.59 o
   5 -10   5       42.65       43.23      3.59 o
   6 -10   5       37.21       39.59      1.99 o
   7 -10   5       15.07       14.61      1.19 o
  -4  -9   5        3.00        4.37      1.70 o
  -3  -9   5       46.40       52.66      2.45 o
  -2  -9   5      133.37      134.07      2.66 o
  -1  -9   5       56.96       52.40      2.26 o
   0  -9   5       41.91       41.89      1.89 o
   1  -9   5       78.29       76.00      2.00 o
   2  -9   5        9.51        8.55      0.79 o
   3  -9   5        1.59        1.90      0.49 o
   4  -9   5       12.74       13.27      1.04 o
   5  -9   5       65.58       66.33      1.76 o
   6  -9   5       50.50       52.84      2.41 o
   7  -9   5        0.22        1.32      0.80 o
   8  -9   5        2.21        0.98      1.00 o
  -5  -8   5       38.44       40.24      3.21 o
  -4  -8   5       13.29       16.53      1.89 o
  -3  -8   5       10.09       10.13      0.97 o
  -2  -8   5      131.08      129.61      2.28 o
  -1  -8   5       72.82       72.97      1.41 o
   0  -8   5       45.09       42.55      0.98 o
   1  -8   5      167.23      162.69      2.50 o
   2  -8   5       20.05       19.48      0.62 o
   3  -8   5        9.60        7.39      0.58 o
   4  -8   5       21.33       19.08      0.91 o
   5  -8   5       61.62       62.88      1.41 o
   6  -8   5      107.76      114.15      2.73 o
   7  -8   5        0.09        0.85      0.80 o
   8  -8   5        0.86        1.94      1.00 o
  -6  -7   5        9.31        9.45      1.89 o
  -5  -7   5        0.48        0.19      1.13 o
  -4  -7   5        0.71        1.64      0.86 o
  -3  -7   5        4.11        4.72      0.59 o
  -2  -7   5      139.40      140.24      2.13 o
  -1  -7   5      101.60      102.33      1.38 o
   0  -7   5      227.73      228.13      2.34 o
   1  -7   5       77.92       75.99      1.10 o
   2  -7   5        0.18       -0.16      0.23 o
   3  -7   5      180.59      155.08      1.94 o
   4  -7   5      118.92      104.72      1.68 o
   5  -7   5       10.31       10.76      0.62 o
   6  -7   5      164.44      177.28      3.23 o
   7  -7   5      119.06      129.87      3.81 o
   8  -7   5       10.55        8.12      1.89 o
  -6  -6   5       26.96       29.28      2.83 o
  -5  -6   5        4.11        6.23      1.51 o
  -4  -6   5       21.84       24.64      1.27 o
  -3  -6   5       30.72       32.12      0.96 o
  -2  -6   5       64.97       57.40      1.02 o
  -1  -6   5      290.41      276.95      2.60 o
   0  -6   5       14.87       14.25      0.44 o
   1  -6   5      258.50      270.02      2.93 o
   2  -6   5       32.91       35.60      0.66 o
   3  -6   5      162.44      166.60      1.99 o
   4  -6   5      170.44      155.13      2.01 o
   5  -6   5       55.49       60.98      1.34 o
   6  -6   5      139.35      147.71      2.79 o
   7  -6   5        2.65        3.41      0.80 o
   8  -6   5        7.88       10.58      1.89 o
  -7  -5   5       14.60       15.30      2.27 o
  -6  -5   5       35.58       35.52      2.83 o
  -5  -5   5        0.87       -0.19      0.94 o
  -4  -5   5       69.09       72.08      2.05 o
  -3  -5   5       45.97       45.40      1.07 o
  -2  -5   5      318.04      309.15      3.34 o
  -1  -5   5       46.09       34.28      0.63 o
   0  -5   5       59.47       66.81      0.95 o
   1  -5   5       88.42       88.31      0.98 o
   2  -5   5       14.87       11.30      0.34 o
   3  -5   5      161.29      154.22      1.82 o
   4  -5   5      307.28      298.41      3.22 o
   5  -5   5        7.54        6.88      0.40 o
   6  -5   5       79.75       86.73      1.93 o
   7  -5   5        8.87        9.59      1.20 o
   8  -5   5        0.03       -0.38      0.94 o
  -7  -4   5       16.50       13.79      2.08 o
  -6  -4   5        3.57        5.67      1.51 o
  -5  -4   5       21.69       16.44      1.89 o
  -4  -4   5      100.25      104.67      1.94 o
  -3  -4   5      465.53      457.20      5.08 o
  -2  -4   5       72.46       68.69      1.05 o
  -1  -4   5      913.67      907.51      7.61 o
   0  -4   5       30.75       42.11      0.66 o
   1  -4   5        5.13        3.28      0.19 o
   2  -4   5      179.86      177.87      3.01 o
   3  -4   5       13.97       12.07      0.65 o
   4  -4   5      355.67      339.03      3.74 o
   5  -4   5        0.11        0.14      0.23 o
   6  -4   5       11.55       10.23      0.83 o
   7  -4   5       15.68       13.98      1.05 o
   8  -4   5       18.87       17.95      2.27 o
  -7  -3   5       18.35       18.14      2.27 o
  -6  -3   5        3.46        1.89      1.13 o
  -5  -3   5        1.15        0.83      0.50 o
  -4  -3   5      602.91      576.32      7.43 o
  -3  -3   5      174.85      169.72      2.42 o
  -2  -3   5      116.95      120.44      1.69 o
  -1  -3   5       18.80       29.46      0.55 o
   0  -3   5        7.95        6.19      0.24 o
   1  -3   5      377.76      405.02      4.11 o
   2  -3   5      571.57      592.07      6.82 o
   3  -3   5       21.55       16.59      0.83 o
   4  -3   5      392.04      398.79      4.72 o
   5  -3   5        0.96        1.15      0.24 o
   6  -3   5       29.79       28.74      1.25 o
   7  -3   5        4.54        6.12      0.78 o
   8  -3   5       11.06       11.90      1.89 o
  -8  -2   5        0.32        1.34      0.86 o
  -7  -2   5       31.01       34.57      2.64 o
  -6  -2   5        8.50        6.61      1.32 o
  -5  -2   5        0.40        0.00      0.47 o
  -4  -2   5      728.82      714.20      9.09 o
  -3  -2   5      965.82      920.71     10.26 o
  -2  -2   5        0.59        2.27      0.24 o
  -1  -2   5        1.19        5.50      0.27 o
   0  -2   5      446.46      508.28      6.25 o
   1  -2   5      201.05      213.61      2.52 o
   2  -2   5      937.42      953.94     10.68 o
   3  -2   5       33.21       37.81      0.74 o
   4  -2   5       58.76       49.07      0.96 o
   5  -2   5       26.21       28.94      1.00 o
   6  -2   5       17.54       16.04      0.97 o
   7  -2   5       47.27       44.21      1.68 o
   8  -2   5        5.65        4.35      1.32 o
  -8  -1   5        0.86        1.25      0.94 o
  -7  -1   5        0.00       -0.19      0.94 o
  -6  -1   5       30.86       30.84      1.53 o
  -5  -1   5       57.43       56.51      1.53 o
  -4  -1   5      385.83      374.59      4.54 o
  -3  -1   5      180.20      174.78      3.59 o
  -2  -1   5      363.10      411.05      5.71 o
  -1  -1   5      259.89      281.25      4.91 o
   0  -1   5        9.63        7.72      0.34 o
   1  -1   5      360.13      385.45      3.71 o
   2  -1   5     1227.82     1324.95     16.11 o
   3  -1   5       15.21       16.58      0.58 o
   4  -1   5       37.67       31.87      0.82 o
   5  -1   5        0.01        0.44      0.35 o
   6  -1   5       60.17       59.43      1.77 o
   7  -1   5       68.71       73.27      2.16 o
   8  -1   5        0.57        0.19      0.94 o
  -8   0   5        0.12        0.76      0.94 o
  -7   0   5        2.87        2.08      0.86 o
  -6   0   5       40.34       40.90      1.41 o
  -5   0   5       46.39       40.18      1.46 o
  -4   0   5       77.00       71.52      1.27 o
  -3   0   5      268.84      262.22      3.74 o
  -2   0   5       20.50       22.33      0.53 o
  -1   0   5        2.03        1.96      0.18 o
   0   0   5       52.59       66.92      2.49 o
   1   0   5      434.35      495.51      7.64 o
   2   0   5      566.76      566.20      8.45 o
   3   0   5       40.44       37.99      0.91 o
   4   0   5       13.26       13.01      0.58 o
   5   0   5        6.49        6.78      0.65 o
   6   0   5       37.28       36.68      1.44 o
   7   0   5       55.91       59.60      1.96 o
   8   0   5       10.69        8.50      1.70 o
  -8   1   5        1.97        1.70      0.94 o
  -7   1   5        0.89        0.14      0.45 o
  -6   1   5       42.78       44.10      1.41 o
  -5   1   5      299.19      292.48      3.74 o
  -4   1   5        0.29        0.43      0.19 o
  -3   1   5      365.29      362.74      4.97 o
  -2   1   5      278.10      323.48      3.52 o
  -1   1   5      120.40      131.80      2.03 o
   0   1   5     1286.50     1420.24     21.01 o
   1   1   5       61.83       56.40      1.20 o
   2   1   5      306.21      287.47      3.85 o
   3   1   5        1.79        2.57      0.61 o
   4   1   5        1.73        1.69      0.31 o
   5   1   5        7.34        7.83      1.14 o
   6   1   5        2.47        3.22      0.58 o
   7   1   5       49.51       52.15      1.88 o
   8   1   5       13.86       15.30      1.61 o
  -8   2   5       10.60       13.26      1.19 o
  -7   2   5        4.97        5.23      0.60 o
  -6   2   5       85.84       88.95      2.00 o
  -5   2   5      173.56      158.17      2.10 o
  -4   2   5        7.47       10.53      0.41 o
  -3   2   5        0.85        0.58      0.16 o
  -2   2   5       13.74       15.49      0.39 o
  -1   2   5      622.40      692.39     12.76 o
   0   2   5     1820.70     1938.75     24.65 o
   1   2   5       98.65      105.11      1.71 o
   2   2   5      132.59      132.03      1.79 o
   3   2   5        1.02        0.97      0.41 o
   4   2   5        1.01        0.62      0.32 o
   5   2   5       53.26       52.44      1.62 o
   6   2   5        1.65        0.82      0.56 o
   7   2   5       28.44       37.47      2.12 o
   8   2   5        1.62        1.95      1.00 o
  -8   3   5       12.20       13.12      1.56 o
  -7   3   5       70.56       79.40      1.76 o
  -6   3   5      191.64      185.50      2.61 o
  -5   3   5      352.64      336.97      3.85 o
  -4   3   5      283.48      296.02      3.56 o
  -3   3   5       53.10       55.27      1.42 o
  -2   3   5       61.82       64.20      0.84 o
  -1   3   5     1391.97     1433.24     13.94 o
   0   3   5     1119.07     1150.25     13.22 o
   1   3   5       53.12       46.75      1.13 o
   2   3   5        7.27        9.68      0.48 o
   3   3   5       38.90       38.14      1.17 o
   4   3   5        6.10        4.62      0.46 o
   5   3   5      122.16      118.47      2.30 o
   6   3   5       12.44       12.25      0.99 o
   7   3   5       15.12       16.53      2.27 o
  -8   4   5        1.08        1.31      0.58 o
  -7   4   5       10.23       11.39      0.72 o
  -6   4   5        0.01        0.52      0.43 o
  -5   4   5       14.76       11.04      0.61 o
  -4   4   5        5.44        6.34      0.44 o
  -3   4   5       10.06        9.85      0.44 o
  -2   4   5       14.47        8.06      0.39 o
  -1   4   5      368.41      358.98      3.81 o
   0   4   5      945.05      926.14     11.23 o
   1   4   5      193.43      213.25      2.85 o
   2   4   5        6.51        9.12      0.45 o
   3   4   5       11.68       11.92      0.78 o
   4   4   5       20.86       18.62      1.26 o
   5   4   5      103.85      104.84      3.21 o
   6   4   5       20.99       20.32      1.59 o
   7   4   5        0.35       -1.32      1.32 o
  -8   5   5       88.58       96.06      2.41 o
  -7   5   5       73.57       78.81      1.59 o
  -6   5   5      127.93      134.13      2.32 o
  -5   5   5       15.67       17.64      0.68 o
  -4   5   5       34.15       28.98      1.15 o
  -3   5   5       87.33       82.05      2.33 o
  -2   5   5       43.08       34.03      0.92 o
  -1   5   5      148.43      149.83      3.39 o
   0   5   5      285.20      263.27      4.05 o
   1   5   5       18.20       19.77      0.78 o
   2   5   5        5.25        4.24      0.49 o
   3   5   5       29.69       27.29      1.45 o
   4   5   5       33.58       32.11      2.46 o
   5   5   5       89.39       91.03      3.87 o
   6   5   5        3.72        2.27      0.91 o
  -8   6   5        3.49        2.43      0.86 o
  -7   6   5       20.19       19.48      0.99 o
  -6   6   5        0.42        0.57      0.39 o
  -5   6   5        1.29        0.62      0.61 o
  -4   6   5       11.38        9.17      0.72 o
  -3   6   5       28.58       24.50      1.06 o
  -2   6   5      135.77      129.34      2.24 o
  -1   6   5        7.15        8.00      0.62 o
   0   6   5       62.83       64.48      1.40 o
   1   6   5        7.02        6.66      0.55 o
   2   6   5        1.03        1.00      0.47 o
   3   6   5       27.35       28.35      2.27 o
   4   6   5       34.30       31.66      1.77 o
   5   6   5        5.75        4.89      1.00 o
   6   6   5       25.01       20.98      1.72 o
  -8   7   5       34.07       36.30      1.91 o
  -7   7   5       23.80       26.43      2.27 o
  -6   7   5        7.38        8.23      0.73 o
  -5   7   5       25.52       25.94      1.37 o
  -4   7   5       11.96       11.39      0.83 o
  -3   7   5       58.67       56.35      1.41 o
  -2   7   5      168.72      174.31      2.90 o
  -1   7   5        2.32        2.83      0.36 o
   0   7   5        0.92        1.84      0.38 o
   1   7   5        0.70        0.13      0.44 o
   2   7   5      160.95      149.75      3.23 o
   3   7   5      116.28      120.45      3.52 o
   4   7   5       11.26        6.60      1.04 o
   5   7   5        5.47        3.77      1.04 o
  -8   8   5        8.13        7.96      1.01 o
  -7   8   5       14.74       14.53      1.47 o
  -6   8   5        3.60        3.05      0.75 o
  -5   8   5        4.03        4.06      0.66 o
  -4   8   5       13.85       14.04      0.94 o
  -3   8   5        1.07        0.81      0.46 o
  -2   8   5      101.26      104.87      2.07 o
  -1   8   5        5.24        4.46      0.51 o
   0   8   5      105.77      103.48      2.47 o
   1   8   5        3.72        4.83      0.72 o
   2   8   5        9.50        5.45      0.80 o
   3   8   5       58.13       75.68      4.44 o
   4   8   5       53.22       56.18      5.48 o
   5   8   5        0.00       -0.48      0.86 o
  -7   9   5        2.10        1.08      0.86 o
  -6   9   5        0.21       -0.59      0.59 o
  -5   9   5       10.45        9.27      0.90 o
  -4   9   5       54.83       58.82      1.64 o
  -3   9   5        0.19       -0.41      0.41 o
  -2   9   5        3.00        3.68      0.53 o
  -1   9   5        0.01       -0.17      0.43 o
   0   9   5       62.14       51.81      1.90 o
   1   9   5        3.82        2.41      0.72 o
   2   9   5       59.51       56.36      1.99 o
   3   9   5       34.65       47.30      7.18 o
   4   9   5       11.50       14.56      1.79 o
  -7  10   5        0.89        0.38      0.86 o
  -6  10   5        0.77        0.21      0.73 o
  -5  10   5        5.05        4.78      0.75 o
  -4  10   5       79.63       87.44      2.12 o
  -3  10   5        0.14       -0.40      0.40 o
  -2  10   5      116.64      106.92      4.41 o
  -1  10   5        0.26       -0.46      0.46 o
   0  10   5       10.96        8.34      0.98 o
   1  10   5       15.65       15.84      1.23 o
   2  10   5        0.02        0.88      0.69 o
   3  10   5       18.54       17.07      1.67 o
  -6  11   5        2.64        2.85      0.77 o
  -5  11   5        4.66        5.05      0.89 o
  -4  11   5        1.12        1.52      0.61 o
  -3  11   5        0.00        0.36      0.57 o
  -2  11   5        7.09        5.45      0.80 o
  -1  11   5        0.01       -0.32      0.69 o
   0  11   5        7.39        6.10      0.97 o
   1  11   5       11.05       14.88      1.64 o
   2  11   5        6.30        8.23      3.50 o
  -5  12   5        3.09        3.25      0.84 o
  -4  12   5       34.94       36.37      3.49 o
  -3  12   5        0.79       -0.44      0.61 o
  -2  12   5        0.25       -0.50      0.60 o
  -1  12   5        0.42       -0.69      0.69 o
   0  12   5       11.53       12.82      1.53 o
  -3  13   5        0.06        0.31      0.77 o
  -2  13   5        0.71        1.51      1.51 o
   2 -13   6        2.31        3.97      1.51 o
   3 -13   6       19.35       20.47      1.67 o
  -1 -12   6        2.43        1.51      0.94 o
   0 -12   6       36.54       39.31      3.21 o
   1 -12   6       24.11       31.45      4.53 o
   2 -12   6        0.23       -0.58      0.85 o
   3 -12   6        2.46        3.33      0.94 o
   4 -12   6       11.22       10.50      1.26 o
   5 -12   6       47.70       53.11      3.02 o
  -2 -11   6       25.12       29.33      1.57 o
  -1 -11   6        3.83        5.29      1.32 o
   0 -11   6       41.78       43.53      2.12 o
   1 -11   6        0.13       -0.09      0.67 o
   2 -11   6        0.00       -0.15      0.63 o
   3 -11   6       14.97       12.52      1.89 o
   4 -11   6       23.44       22.49      1.60 o
   5 -11   6      106.57      119.44      3.60 o
   6 -11   6       22.27       25.43      6.33 o
  -3 -10   6        3.90        3.78      1.18 o
  -2 -10   6       55.67       59.81      2.68 o
  -1 -10   6       19.72       20.33      1.98 o
   0 -10   6       34.52       35.19      1.80 o
   1 -10   6       20.48       18.14      1.40 o
   2 -10   6        0.02       -0.55      1.04 o
   3 -10   6       27.36       26.48      1.59 o
   4 -10   6        2.99        2.36      0.76 o
   5 -10   6       60.60       61.70      2.21 o
   6 -10   6       42.02       43.98      1.55 o
   7 -10   6        2.91        2.17      0.94 o
  -4  -9   6        7.17        6.99      1.70 o
  -3  -9   6       16.60       16.94      1.26 o
  -2  -9   6      152.38      165.46      3.27 o
  -1  -9   6        7.23        7.47      0.61 o
   0  -9   6       13.05       12.24      1.02 o
   1  -9   6        3.90        3.07      0.49 o
   2  -9   6       11.20       10.06      0.73 o
   3  -9   6      132.84      124.79      2.45 o
   4  -9   6       18.17       18.43      0.94 o
   5  -9   6       59.33       52.15      1.57 o
   6  -9   6       27.66       31.38      1.53 o
   7  -9   6        1.01        1.53      1.04 o
  -5  -8   6        0.63        0.38      1.32 o
  -4  -8   6       30.37       35.51      5.01 o
  -3  -8   6        3.09        3.41      0.75 o
  -2  -8   6      310.92      313.24      4.04 o
  -1  -8   6       49.90       45.86      1.16 o
   0  -8   6        6.91        4.35      0.47 o
   1  -8   6      105.28      110.85      2.19 o
   2  -8   6        5.88        4.59      0.51 o
   3  -8   6      188.51      190.53      2.92 o
   4  -8   6       34.80       38.31      1.10 o
   5  -8   6       19.45       15.40      0.90 o
   6  -8   6        0.10       -0.07      0.46 o
   7  -8   6        2.16        2.66      0.72 o
   8  -8   6       15.48       16.25      2.46 o
  -5  -7   6       21.38       22.48      2.46 o
  -4  -7   6       70.32       74.02      2.60 o
  -3  -7   6       33.25       29.65      1.06 o
  -2  -7   6      147.18      155.32      2.33 o
  -1  -7   6       47.80       46.41      1.14 o
   0  -7   6      118.28      111.65      1.41 o
   1  -7   6      305.33      291.86      3.03 o
   2  -7   6       24.68       19.37      0.53 o
   3  -7   6      243.15      248.36      3.28 o
   4  -7   6       62.90       68.35      1.67 o
   5  -7   6       34.53       33.07      1.03 o
   6  -7   6        1.07        1.95      0.55 o
   7  -7   6        0.79        1.57      0.69 o
   8  -7   6       42.32       45.53      3.40 o
  -6  -6   6        5.38        5.48      1.51 o
  -5  -6   6       15.53       13.22      1.89 o
  -4  -6   6      274.83      252.68      5.74 o
  -3  -6   6        0.75        0.70      0.38 o
  -2  -6   6      218.77      181.27      2.56 o
  -1  -6   6       17.20       11.93      0.41 o
   0  -6   6      153.83      143.75      1.63 o
   1  -6   6      446.85      422.46      3.88 o
   2  -6   6       23.60       20.86      0.57 o
   3  -6   6       62.94       59.50      1.05 o
   4  -6   6       24.95       23.37      0.80 o
   5  -6   6        2.79        2.05      0.38 o
   6  -6   6       13.36       13.13      0.90 o
   7  -6   6        0.50        1.51      0.80 o
   8  -6   6       51.03       50.44      3.59 o
  -6  -5   6        0.07        0.57      1.13 o
  -5  -5   6       77.30       79.91      3.97 o
  -4  -5   6       95.00      102.43      2.00 o
  -3  -5   6        6.66        9.70      0.61 o
  -2  -5   6       36.61       26.65      0.66 o
  -1  -5   6       25.92       22.53      0.57 o
   0  -5   6       36.02       36.18      0.70 o
   1  -5   6      588.43      560.88      5.21 o
   2  -5   6      193.14      189.66      2.01 o
   3  -5   6      232.50      227.65      2.68 o
   4  -5   6       35.55       33.18      0.82 o
   5  -5   6        2.03        1.18      0.38 o
   6  -5   6       60.84       66.29      1.68 o
   7  -5   6        0.18        0.84      0.61 o
   8  -5   6        7.50        7.56      1.70 o
  -7  -4   6        1.22        1.51      1.32 o
  -6  -4   6       98.67       93.70      4.35 o
  -5  -4   6       10.78       10.67      0.82 o
  -4  -4   6      148.11      148.89      2.51 o
  -3  -4   6        0.34        0.33      0.23 o
  -2  -4   6        9.52        9.20      0.45 o
  -1  -4   6        7.42        8.43      0.66 o
   0  -4   6       57.32       58.12      0.96 o
   1  -4   6      444.15      418.23      3.76 o
   2  -4   6      185.44      157.23      1.71 o
   3  -4   6       84.16       86.04      1.25 o
   4  -4   6       51.43       50.85      0.92 o
   5  -4   6        0.48       -0.08      0.33 o
   6  -4   6      134.28      137.31      3.03 o
   7  -4   6       80.03       78.32      2.24 o
   8  -4   6       34.31       34.95      2.83 o
  -7  -3   6       45.42       51.39      3.40 o
  -6  -3   6       49.38       50.25      3.21 o
  -5  -3   6       16.35       15.03      0.92 o
  -4  -3   6       26.62       26.95      0.95 o
  -3  -3   6        2.69        2.12      0.34 o
  -2  -3   6       33.82       29.44      0.79 o
  -1  -3   6      138.45      138.86      1.49 o
   0  -3   6        7.42       10.92      0.31 o
   1  -3   6      879.56      880.53      9.87 o
   2  -3   6       60.80       54.23      0.85 o
   3  -3   6        0.02        0.18      0.38 o
   4  -3   6        3.36        3.19      1.28 o
   5  -3   6       20.64       24.19      1.16 o
   6  -3   6        4.92        3.85      0.68 o
   7  -3   6        0.99        0.25      0.60 o
   8  -3   6        0.40        0.94      1.13 o
  -7  -2   6       19.17       18.14      2.27 o
  -6  -2   6      136.25      127.35      4.36 o
  -5  -2   6       61.31       60.59      1.94 o
  -4  -2   6       20.50       16.78      0.69 o
  -3  -2   6       45.19       47.21      1.10 o
  -2  -2   6       26.71       30.37      0.94 o
  -1  -2   6      431.66      442.45      4.69 o
   0  -2   6      196.82      192.60      2.06 o
   1  -2   6      800.96      798.87      8.70 o
   2  -2   6      130.05      125.85      1.57 o
   3  -2   6       17.25       18.26      0.55 o
   4  -2   6      520.30      534.85      6.15 o
   5  -2   6      247.63      250.07      4.55 o
   6  -2   6       83.99       84.16      2.25 o
   7  -2   6       49.14       48.69      1.77 o
   8  -2   6        7.81        5.67      1.13 o
  -8  -1   6        4.82        4.68      1.07 o
  -7  -1   6        0.24       -0.57      0.94 o
  -6  -1   6      152.55      158.01      5.37 o
  -5  -1   6        6.01        6.06      0.63 o
  -4  -1   6      318.39      292.04      3.99 o
  -3  -1   6       61.91       59.02      1.23 o
  -2  -1   6       71.82       71.24      1.27 o
  -1  -1   6     1179.85     1229.26     16.57 o
   0  -1   6      626.85      695.59      9.48 o
   1  -1   6        2.96        0.30      0.17 o
   2  -1   6     1134.69     1273.10     15.07 o
   3  -1   6      620.79      662.75      8.10 o
   4  -1   6       33.30       25.39      0.78 o
   5  -1   6       49.68       49.78      1.55 o
   6  -1   6        0.73        0.05      0.47 o
   7  -1   6       19.31       17.98      1.21 o
   8  -1   6        1.49        1.67      0.91 o
  -8   0   6       41.38       44.79      2.27 o
  -7   0   6       15.47       12.04      1.32 o
  -6   0   6       67.40       69.08      1.91 o
  -5   0   6       13.72       11.01      0.59 o
  -4   0   6      321.46      301.86      4.06 o
  -3   0   6       62.86       66.94      1.29 o
  -2   0   6      134.71      164.74      2.66 o
  -1   0   6     3567.40     3771.41     49.52 o
   0   0   6      116.25      167.12      2.67 o
   1   0   6     1528.65     1664.76     25.03 o
   2   0   6      156.42      184.02      2.76 o
   3   0   6        8.06       10.83      0.51 o
   4   0   6      582.87      581.80      7.30 o
   5   0   6      195.36      195.81      3.79 o
   6   0   6       14.97       15.98      1.18 o
   7   0   6       14.40       13.88      1.08 o
   8   0   6        0.01       -0.86      0.86 o
  -8   1   6      107.10      111.50      3.61 o
  -7   1   6        0.42       -0.25      0.52 o
  -6   1   6       48.75       46.62      1.49 o
  -5   1   6       21.49       21.91      1.50 o
  -4   1   6        5.71        4.92      0.42 o
  -3   1   6      169.11      156.39      2.31 o
  -2   1   6      289.69      329.54      4.32 o
  -1   1   6        0.52        1.01      0.38 o
   0   1   6      814.06      940.39     18.15 o
   1   1   6       21.87       22.35      0.62 o
   2   1   6      279.61      298.85      4.36 o
   3   1   6       35.62       31.75      1.01 o
   4   1   6      141.84      134.87      2.97 o
   5   1   6      118.56      114.56      3.41 o
   6   1   6       12.58       11.78      0.93 o
   7   1   6       21.08       20.33      1.30 o
   8   1   6        2.53        2.70      1.04 o
  -8   2   6       70.34       78.10      2.47 o
  -7   2   6        0.01       -0.45      0.45 o
  -6   2   6       37.51       35.64      1.30 o
  -5   2   6       11.78       11.09      0.63 o
  -4   2   6      497.47      485.72      6.11 o
  -3   2   6     1229.47     1230.96     13.05 o
  -2   2   6      372.48      446.93      5.85 o
  -1   2   6      187.38      210.96      2.14 o
   0   2   6      644.28      741.49      9.66 o
   1   2   6       21.61       24.11      0.54 o
   2   2   6      179.14      183.80      2.94 o
   3   2   6        1.56        1.39      0.35 o
   4   2   6      124.84      118.57      2.83 o
   5   2   6       18.90       16.75      1.04 o
   6   2   6        5.71        6.29      0.75 o
   7   2   6        1.69        2.76      1.00 o
  -8   3   6       39.76       43.60      1.70 o
  -7   3   6        2.55        2.17      0.51 o
  -6   3   6       31.53       31.79      1.28 o
  -5   3   6       15.15       13.82      0.64 o
  -4   3   6       46.13       53.59      1.12 o
  -3   3   6       71.56       61.34      1.24 o
  -2   3   6     1046.91     1125.44     13.35 o
  -1   3   6       10.67       12.27      0.35 o
   0   3   6      465.98      509.24      5.58 o
   1   3   6       15.17       14.69      0.44 o
   2   3   6       60.86       56.77      1.31 o
   3   3   6      134.08      123.40      2.21 o
   4   3   6       13.60       12.37      0.80 o
   5   3   6       87.42       85.81      2.23 o
   6   3   6       18.40       19.02      1.19 o
   7   3   6        4.70        5.56      1.13 o
  -8   4   6       29.57       35.50      1.33 o
  -7   4   6        5.12        6.00      0.58 o
  -6   4   6       91.90       94.01      1.71 o
  -5   4   6       77.98       79.84      1.47 o
  -4   4   6       96.84       97.52      1.73 o
  -3   4   6      172.75      170.59      2.49 o
  -2   4   6        0.02       -0.19      0.19 o
  -1   4   6       72.68       76.65      1.13 o
   0   4   6       57.38       58.17      1.78 o
   1   4   6       74.55       70.82      1.51 o
   2   4   6      224.97      215.51      3.48 o
   3   4   6       20.85       21.99      1.61 o
   4   4   6       49.05       47.79      1.95 o
   5   4   6       27.58       27.73      1.70 o
   6   4   6       14.96       15.30      2.08 o
   7   4   6       10.15        9.26      2.08 o
  -8   5   6       65.97       71.39      2.10 o
  -7   5   6       25.71       25.25      1.13 o
  -6   5   6        2.33        1.79      0.47 o
  -5   5   6       56.66       55.27      1.38 o
  -4   5   6      119.77      128.38      2.40 o
  -3   5   6       56.73       55.64      1.34 o
  -2   5   6       82.95       85.16      1.52 o
  -1   5   6      138.22      145.44      2.79 o
   0   5   6       18.87       20.90      0.79 o
   1   5   6       57.62       55.45      1.39 o
   2   5   6       33.18       36.44      1.48 o
   3   5   6      113.22      111.74      3.12 o
   4   5   6        4.11        3.09      0.73 o
   5   5   6       14.24       14.60      2.93 o
   6   5   6        0.82        0.76      1.32 o
  -8   6   6        0.01       -0.50      1.10 o
  -7   6   6        1.25        0.83      0.52 o
  -6   6   6       12.16       11.01      0.72 o
  -5   6   6      112.25      117.90      2.45 o
  -4   6   6       54.18       56.22      1.74 o
  -3   6   6       69.41       70.30      1.62 o
  -2   6   6       48.41       43.85      1.20 o
  -1   6   6       16.03       12.73      0.74 o
   0   6   6      135.74      130.89      2.35 o
   1   6   6        0.20       -0.13      0.65 o
   2   6   6       99.04       99.36      2.43 o
   3   6   6       37.08       35.91      1.86 o
   4   6   6        6.40        4.75      0.91 o
   5   6   6        1.29        0.38      0.94 o
   6   6   6        5.65        4.39      1.04 o
  -8   7   6        2.08        2.03      0.83 o
  -7   7   6        0.61        0.03      0.50 o
  -6   7   6        3.98        4.60      0.57 o
  -5   7   6       42.77       42.61      2.69 o
  -4   7   6        4.21        2.75      0.61 o
  -3   7   6      103.73      105.59      2.12 o
  -2   7   6       35.70       30.90      1.05 o
  -1   7   6        9.96        7.14      0.60 o
   0   7   6       26.06       29.71      1.27 o
   1   7   6       29.05       30.63      1.38 o
   2   7   6       50.14       47.65      1.71 o
   3   7   6       16.26       14.80      2.08 o
   4   7   6        4.97        2.73      1.42 o
   5   7   6        1.50        1.79      0.94 o
  -8   8   6        6.27        5.59      1.01 o
  -7   8   6       24.25       30.79      2.29 o
  -6   8   6       19.12       19.16      1.31 o
  -5   8   6       70.59       70.01      2.18 o
  -4   8   6       38.21       34.75      1.52 o
  -3   8   6        4.51        4.03      0.74 o
  -2   8   6       28.19       23.01      1.12 o
  -1   8   6        2.06        3.31      0.51 o
   0   8   6       29.40       28.05      1.34 o
   1   8   6       14.45       12.06      0.97 o
   2   8   6        0.36       -0.22      0.58 o
   3   8   6       11.56       10.87      2.17 o
   4   8   6        1.15        1.51      0.94 o
  -7   9   6        2.09        1.27      0.83 o
  -6   9   6       10.49        8.58      0.98 o
  -5   9   6      106.08      106.26      4.17 o
  -4   9   6       60.85       63.69      1.79 o
  -3   9   6        4.23        3.70      0.59 o
  -2   9   6       30.94       23.80      1.65 o
  -1   9   6        4.81        3.70      0.66 o
   0   9   6       33.61       28.29      1.45 o
   1   9   6        8.13        7.36      1.33 o
   2   9   6        0.24       -0.40      0.64 o
   3   9   6        2.00        3.85      1.04 o
   4   9   6        7.30       11.34      1.40 o
  -7  10   6        2.47        1.65      0.91 o
  -6  10   6        2.61        1.38      0.86 o
  -5  10   6       20.76       19.29      1.17 o
  -4  10   6       20.94       23.73      1.42 o
  -3  10   6       19.56       17.66      1.02 o
  -2  10   6        9.79        6.49      0.80 o
  -1  10   6        6.90        5.53      0.87 o
   0  10   6        4.81        4.53      0.83 o
   1  10   6        9.00        9.39      1.01 o
   2  10   6        3.18        4.39      0.90 o
   3  10   6        6.97        7.07      1.26 o
  -6  11   6        0.26        0.92      0.70 o
  -5  11   6        4.05        3.13      0.68 o
  -4  11   6        0.83        1.92      0.66 o
  -3  11   6        4.96        3.80      0.77 o
  -2  11   6        8.41        5.40      0.80 o
  -1  11   6        6.73        7.57      1.01 o
   0  11   6        0.56       -0.71      0.71 o
   1  11   6       39.26       63.29      5.03 o
   2  11   6       29.03       44.40      3.59 o
  -5  12   6        0.01       -0.57      0.76 o
  -4  12   6        0.47       -0.55      0.60 o
  -3  12   6        0.06       -0.69      0.69 o
  -2  12   6       12.86       14.26      1.59 o
  -1  12   6        0.85        1.23      1.00 o
   0  12   6       22.41       36.85      1.95 o
   0 -12   7       15.19       14.84      1.47 o
   1 -12   7        2.41        1.48      0.86 o
   2 -12   7       41.54       40.37      2.36 o
   3 -12   7       55.76       57.47      2.53 o
   4 -12   7        0.22       -0.86      0.86 o
   5 -12   7        0.66        0.38      1.13 o
  -2 -11   7       26.24       29.75      1.99 o
  -1 -11   7       13.65       14.19      1.51 o
   0 -11   7       12.82       10.48      1.26 o
   1 -11   7        4.91        3.89      1.51 o
   2 -11   7       44.10       45.28      2.12 o
   3 -11   7      119.75      119.89      4.44 o
   4 -11   7        0.47       -0.26      0.73 o
   5 -11   7       16.27       14.08      1.34 o
   6 -11   7       14.90       12.58      1.34 o
  -3 -10   7      127.68      135.30      5.38 o
  -2 -10   7       67.75       79.23      2.36 o
  -1 -10   7        0.98       -0.46      0.61 o
   0 -10   7       71.69       73.44      2.66 o
   1 -10   7       17.04       18.36      1.19 o
   2 -10   7       51.81       54.85      1.61 o
   3 -10   7       58.77       62.61      1.72 o
   4 -10   7       35.56       33.65      1.47 o
   5 -10   7       14.91       11.40      1.05 o
   6 -10   7        0.21        0.81      0.55 o
  -4  -9   7        0.10       -0.94      1.32 o
  -3  -9   7       22.06       28.13      1.52 o
  -2  -9   7       13.59       16.47      0.84 o
  -1  -9   7        0.08       -0.36      0.41 o
   0  -9   7       77.60       68.05      1.60 o
   1  -9   7       58.35       51.91      1.50 o
   2  -9   7      228.96      209.87      3.58 o
   3  -9   7      256.72      245.75      4.05 o
   4  -9   7        0.02       -0.35      0.35 o
   5  -9   7        4.83        4.46      0.65 o
   6  -9   7       22.71       27.05      1.77 o
   7  -9   7       10.41        9.25      1.05 o
  -4  -8   7       10.71        9.26      1.20 o
  -3  -8   7        1.59        0.36      0.48 o
  -2  -8   7        7.17        9.11      0.69 o
  -1  -8   7        1.80        0.74      0.38 o
   0  -8   7        0.24        0.47      0.38 o
   1  -8   7        0.24       -0.08      0.34 o
   2  -8   7        0.71        1.41      0.40 o
   3  -8   7       59.91       63.22      1.46 o
   4  -8   7       32.99       29.56      1.02 o
   5  -8   7       25.37       25.10      1.02 o
   6  -8   7       28.56       37.37      1.71 o
   7  -8   7        6.79        5.81      0.94 o
  -5  -7   7       36.03       37.03      3.02 o
  -4  -7   7       50.97       56.99      2.40 o
  -3  -7   7        0.21        0.10      0.44 o
  -2  -7   7       97.08       85.45      2.07 o
  -1  -7   7      108.42       96.53      1.68 o
   0  -7   7      212.93      180.04      3.58 o
   1  -7   7      303.68      291.85      3.72 o
   2  -7   7        1.47        0.96      0.42 o
   3  -7   7        7.20        8.98      0.99 o
   4  -7   7        0.12        0.40      0.34 o
   5  -7   7       17.04       21.00      0.87 o
   6  -7   7       38.18       39.94      1.42 o
   7  -7   7        0.90       -0.63      0.77 o
   8  -7   7        8.48        8.88      2.08 o
  -6  -6   7        8.20        6.05      1.70 o
  -5  -6   7        3.35        2.08      1.32 o
  -4  -6   7      127.16      130.66      3.94 o
  -3  -6   7       37.62       31.79      1.18 o
  -2  -6   7       41.65       29.50      0.94 o
  -1  -6   7        2.03        3.66      0.37 o
   0  -6   7       67.10       64.94      1.11 o
   1  -6   7      890.64      863.62      7.50 o
   2  -6   7      132.19      128.99      1.66 o
   3  -6   7        0.19        0.02      0.27 o
   4  -6   7       68.38       56.32      1.28 o
   5  -6   7        5.87        6.89      0.65 o
   6  -6   7      113.90      114.65      2.64 o
   7  -6   7       22.93       22.13      2.37 o
   8  -6   7        0.31        1.51      1.51 o
  -6  -5   7        8.94        9.63      1.89 o
  -5  -5   7       46.58       51.16      3.87 o
  -4  -5   7       12.06        8.80      0.69 o
  -3  -5   7       95.66       90.44      1.85 o
  -2  -5   7      118.35      111.41      1.84 o
  -1  -5   7       58.51       56.80      0.98 o
   0  -5   7      589.35      607.17      5.67 o
   1  -5   7      671.40      656.43      5.78 o
   2  -5   7       77.21       72.55      1.02 o
   3  -5   7       73.88       58.82      1.03 o
   4  -5   7       93.79       84.06      1.57 o
   5  -5   7       47.57       45.19      1.32 o
   6  -5   7      228.33      231.80      4.55 o
   7  -5   7       28.97       33.68      1.55 o
   8  -5   7        3.82        1.89      1.07 o
  -7  -4   7        6.97        6.99      1.89 o
  -6  -4   7      132.99      122.61      5.29 o
  -5  -4   7        1.66        0.81      0.51 o
  -4  -4   7       37.79       33.18      1.18 o
  -3  -4   7       50.10       54.84      1.25 o
  -2  -4   7       27.54       23.59      0.73 o
  -1  -4   7      270.07      246.22      2.59 o
   0  -4   7      245.68      220.63      2.22 o
   1  -4   7      290.43      295.39      2.79 o
   2  -4   7       21.88       17.56      0.46 o
   3  -4   7       15.50       11.90      0.45 o
   4  -4   7       63.44       58.16      1.42 o
   5  -4   7       46.59       44.10      1.26 o
   6  -4   7      261.34      268.42      5.05 o
   7  -4   7       30.08       30.90      1.67 o
   8  -4   7        8.96        7.60      1.70 o
  -7  -3   7       55.65       52.33      3.40 o
  -6  -3   7        9.34        8.51      1.20 o
  -5  -3   7       11.36        9.25      0.79 o
  -4  -3   7       57.43       62.70      1.66 o
  -3  -3   7       66.69       69.28      1.44 o
  -2  -3   7      194.24      192.41      2.24 o
  -1  -3   7      229.46      204.42      2.08 o
   0  -3   7       14.59       12.88      0.38 o
   1  -3   7       90.78       94.55      1.16 o
   2  -3   7       20.79       20.21      0.50 o
   3  -3   7       74.47       68.01      1.05 o
   4  -3   7       13.61       14.62      0.75 o
   5  -3   7       23.50       21.20      1.15 o
   6  -3   7        2.47        3.64      1.30 o
   7  -3   7        1.10       -0.11      0.91 o
   8  -3   7       17.28       18.58      1.80 o
  -7  -2   7       33.03       32.68      2.83 o
  -6  -2   7       63.22       69.16      1.98 o
  -5  -2   7        0.24        0.32      0.52 o
  -4  -2   7      161.10      165.21      2.99 o
  -3  -2   7      212.59      211.82      2.63 o
  -2  -2   7      243.44      234.18      2.75 o
  -1  -2   7      522.81      542.50      5.82 o
   0  -2   7        9.96        6.84      0.25 o
   1  -2   7        0.79        3.16      0.19 o
   2  -2   7       86.75       95.68      1.27 o
   3  -2   7       16.64       16.96      0.55 o
   4  -2   7      670.12      669.22      9.16 o
   5  -2   7       34.18       32.56      1.29 o
   6  -2   7       87.13       85.85      2.34 o
   7  -2   7        1.75        1.94      0.69 o
   8  -2   7        2.31        3.21      1.13 o
  -8  -1   7        2.67        3.02      1.32 o
  -7  -1   7       56.18       58.68      7.56 o
  -6  -1   7       25.95       25.66      1.29 o
  -5  -1   7        3.22        2.65      0.55 o
  -4  -1   7      281.03      269.21      4.26 o
  -3  -1   7      207.67      201.33      2.69 o
  -2  -1   7       26.68       27.81      0.95 o
  -1  -1   7        5.45        1.37      0.23 o
   0  -1   7        8.41       12.64      0.51 o
   1  -1   7        0.32        0.35      0.17 o
   2  -1   7      141.58      164.93      2.27 o
   3  -1   7       80.26       81.84      1.41 o
   4  -1   7       49.94       41.16      1.36 o
   5  -1   7       46.53       43.64      1.50 o
   6  -1   7        1.52        1.29      0.79 o
   7  -1   7        3.98        4.72      1.11 o
   8  -1   7        1.55        0.78      0.91 o
  -8   0   7        0.09        2.27      1.32 o
  -7   0   7        3.82        5.20      0.79 o
  -6   0   7        6.76        8.80      1.36 o
  -5   0   7       17.63       17.62      0.94 o
  -4   0   7      308.84      294.65      4.06 o
  -3   0   7      329.08      326.49      4.31 o
  -2   0   7        9.58       11.82      0.57 o
  -1   0   7        8.14       10.05      0.57 o
   0   0   7      185.24      209.20      3.70 o
   1   0   7        4.55        6.04      0.60 o
   2   0   7      731.59      775.59      7.88 o
   3   0   7       30.50       31.73      0.78 o
   4   0   7      369.12      365.99      5.35 o
   5   0   7       40.12       41.32      1.44 o
   6   0   7       27.04       31.35      1.44 o
   7   0   7        4.85        3.10      1.00 o
   8   0   7       12.69       12.11      1.53 o
  -8   1   7       28.10       27.29      1.63 o
  -7   1   7        0.10        0.08      0.57 o
  -6   1   7        0.40        0.57      0.65 o
  -5   1   7        4.54        4.22      0.55 o
  -4   1   7       78.46       81.63      1.62 o
  -3   1   7      150.46      155.85      2.38 o
  -2   1   7      157.74      168.10      2.37 o
  -1   1   7      152.69      154.17      2.50 o
   0   1   7      376.90      432.48      9.40 o
   1   1   7       15.84       18.17      0.96 o
   2   1   7      105.34       87.34      1.88 o
   3   1   7        2.05        1.27      0.27 o
   4   1   7      185.53      181.62      4.36 o
   5   1   7        5.94        6.40      0.84 o
   6   1   7        8.50        9.88      1.30 o
   7   1   7        8.62       10.58      2.08 o
  -8   2   7        2.27        1.87      0.68 o
  -7   2   7        0.00       -0.77      1.23 o
  -6   2   7        2.80        2.28      0.64 o
  -5   2   7       74.37       72.39      1.79 o
  -4   2   7        6.48        6.33      0.52 o
  -3   2   7      189.80      183.68      2.68 o
  -2   2   7       45.28       56.29      1.16 o
  -1   2   7       41.76       42.98      0.89 o
   0   2   7      120.13      144.83      2.24 o
   1   2   7       42.46       39.20      0.96 o
   2   2   7      150.85      150.15      2.54 o
   3   2   7       24.51       25.55      1.26 o
   4   2   7        5.14        5.72      0.51 o
   5   2   7        4.89        5.82      0.71 o
   6   2   7       25.74       26.69      1.33 o
   7   2   7       27.84       30.98      3.50 o
  -8   3   7        2.37        1.29      0.69 o
  -7   3   7        0.08       -0.38      0.47 o
  -6   3   7       25.18       30.40      1.66 o
  -5   3   7      192.39      192.26      3.34 o
  -4   3   7        0.41        0.70      0.29 o
  -3   3   7      407.38      394.19      5.09 o
  -2   3   7        8.75       11.45      0.51 o
  -1   3   7       10.27        7.80      0.37 o
   0   3   7      632.64      605.56      6.17 o
   1   3   7       32.77       24.95      0.80 o
   2   3   7      553.87      539.68      6.74 o
   3   3   7        3.72        2.24      1.13 o
   4   3   7       90.80       91.15      2.77 o
   5   3   7        3.75        3.50      1.32 o
   6   3   7        3.26        3.02      1.51 o
   7   3   7        8.03       10.39      2.08 o
  -8   4   7        0.61        0.59      0.62 o
  -7   4   7        1.07        1.62      0.54 o
  -6   4   7       71.62       69.30      1.66 o
  -5   4   7       87.44       84.32      1.77 o
  -4   4   7       41.47       39.88      1.34 o
  -3   4   7      123.38      125.87      2.33 o
  -2   4   7       94.60       85.51      1.69 o
  -1   4   7       84.05       82.68      1.94 o
   0   4   7       44.88       46.92      1.02 o
   1   4   7       65.91       65.56      1.50 o
   2   4   7       26.78       25.23      2.25 o
   3   4   7        4.44        2.36      0.67 o
   4   4   7        0.11        0.76      0.73 o
   5   4   7       13.58       12.28      1.32 o
   6   4   7        0.24       -0.76      1.13 o
  -8   5   7        0.56        0.43      0.67 o
  -7   5   7        7.70        9.49      0.79 o
  -6   5   7       39.15       40.11      1.32 o
  -5   5   7       83.06       83.18      2.13 o
  -4   5   7       85.70       91.43      2.62 o
  -3   5   7        4.33        4.26      0.49 o
  -2   5   7      156.58      142.58      2.24 o
  -1   5   7      639.50      614.48      7.48 o
   0   5   7      894.14      857.73     11.40 o
   1   5   7        5.34        4.12      0.84 o
   2   5   7       16.13       18.39      1.26 o
   3   5   7       10.41        7.82      0.94 o
   4   5   7        7.66        6.88      1.04 o
   5   5   7        4.09        3.43      0.91 o
   6   5   7        1.51        0.94      1.51 o
  -8   6   7        1.45        1.34      0.63 o
  -7   6   7        5.31        5.08      0.68 o
  -6   6   7        4.95        2.92      0.52 o
  -5   6   7      129.86      142.44      3.05 o
  -4   6   7      101.51      106.98      2.24 o
  -3   6   7      101.86      108.60      1.98 o
  -2   6   7      188.50      201.21      2.97 o
  -1   6   7        4.61        3.44      0.94 o
   0   6   7       15.09       14.85      0.97 o
   1   6   7        8.05        6.80      0.75 o
   2   6   7        5.03        4.70      0.72 o
   3   6   7        0.50       -0.04      0.63 o
   4   6   7       11.26       11.28      2.55 o
   5   6   7       12.26       10.86      1.32 o
  -8   7   7       10.21        9.43      1.03 o
  -7   7   7        0.63        1.13      0.55 o
  -6   7   7       69.27       78.82      1.85 o
  -5   7   7       24.26       26.92      1.28 o
  -4   7   7       97.08       91.96      2.12 o
  -3   7   7      125.48      126.50      2.24 o
  -2   7   7      103.57       96.57      2.05 o
  -1   7   7        5.90        3.40      0.53 o
   0   7   7       40.41       40.32      1.56 o
   1   7   7       28.95       30.34      1.41 o
   2   7   7        2.57        2.82      0.69 o
   3   7   7        0.69        0.19      0.94 o
   4   7   7        0.12        0.80      0.86 o
   5   7   7       12.79       12.58      1.45 o
  -7   8   7       91.79      102.00      2.47 o
  -6   8   7       44.40       50.95      1.79 o
  -5   8   7       82.04       95.14      2.33 o
  -4   8   7       53.73       56.02      1.66 o
  -3   8   7        0.02       -0.46      0.46 o
  -2   8   7       16.77       15.83      1.34 o
  -1   8   7        0.23       -0.43      0.45 o
   0   8   7       30.50       32.62      1.49 o
   1   8   7       11.62       14.16      1.08 o
   2   8   7        3.81        2.95      1.31 o
   3   8   7        2.97        2.03      0.86 o
   4   8   7        0.88       -0.42      0.86 o
  -7   9   7        5.05        3.61      0.92 o
  -6   9   7       13.55       10.18      0.97 o
  -5   9   7        5.05        4.35      0.72 o
  -4   9   7        0.55        0.06      1.01 o
  -3   9   7        5.55        3.93      0.81 o
  -2   9   7       32.77       36.76      1.50 o
  -1   9   7        2.55        1.37      0.86 o
   0   9   7       30.09       35.04      1.60 o
   1   9   7        3.84        2.96      0.75 o
   2   9   7        5.27        5.87      0.94 o
   3   9   7       15.64       14.81      1.53 o
  -6  10   7        2.64        2.07      0.66 o
  -5  10   7        1.47        1.22      0.73 o
  -4  10   7        0.11       -0.57      0.57 o
  -3  10   7        4.77        4.69      0.80 o
  -2  10   7       23.78       26.27      2.72 o
  -1  10   7        5.05        6.31      1.13 o
   0  10   7        5.55        5.62      1.23 o
   1  10   7        2.69        2.62      0.83 o
   2  10   7        1.83        3.19      0.94 o
  -5  11   7        0.66        0.29      0.62 o
  -4  11   7        2.85        1.25      0.65 o
  -3  11   7        3.89        3.96      0.80 o
  -2  11   7       17.12       13.54      1.40 o
  -1  11   7        0.07        0.28      0.94 o
   0  11   7        0.07        0.13      0.75 o
   1  11   7        6.70        9.14      1.19 o
  -4  12   7        4.68        5.03      1.00 o
  -3  12   7        0.25        0.34      0.70 o
  -2  12   7        6.50        6.79      1.26 o
  -1  12   7        0.72       -0.49      1.00 o
   1 -12   8        1.11       -0.77      0.77 o
   2 -12   8       14.60       11.85      2.08 o
   3 -12   8        7.23        7.68      1.20 o
   4 -12   8        0.00       -0.94      0.94 o
  -1 -11   8       10.75       10.21      1.26 o
   0 -11   8       56.10       59.76      4.72 o
   1 -11   8        2.96        2.55      1.04 o
   2 -11   8       22.51       20.28      1.67 o
   3 -11   8       29.51       27.44      1.86 o
   4 -11   8        2.84        2.59      0.80 o
   5 -11   8       16.54       15.68      1.28 o
  -2 -10   8        0.05        0.39      0.65 o
  -1 -10   8        7.17        6.10      0.78 o
   0 -10   8       82.71       90.71      2.22 o
   1 -10   8        8.09        9.98      0.84 o
   2 -10   8       10.88       14.61      0.95 o
   3 -10   8        2.47        2.96      0.60 o
   4 -10   8       87.05       79.17      2.01 o
   5 -10   8      165.33      182.06      3.57 o
   6 -10   8       11.97       12.63      1.01 o
  -3  -9   8        0.50       -0.10      0.62 o
  -2  -9   8        6.43        6.59      0.63 o
  -1  -9   8        0.17       -0.42      0.42 o
   0  -9   8      161.02      159.90      2.77 o
   1  -9   8       95.31       84.74      2.35 o
   2  -9   8       89.51       80.64      1.98 o
   3  -9   8       28.57       26.88      1.17 o
   4  -9   8        3.63        1.42      0.49 o
   5  -9   8       60.47       64.45      1.64 o
   6  -9   8       49.30       52.56      2.47 o
   7  -9   8        0.08        0.00      0.76 o
  -4  -8   8        0.53        0.38      0.80 o
  -3  -8   8        0.14       -0.03      0.48 o
  -2  -8   8       65.68       70.98      1.54 o
  -1  -8   8        0.13        0.64      0.47 o
   0  -8   8       23.24       27.21      0.95 o
   1  -8   8        0.12        0.36      0.38 o
   2  -8   8       20.85       18.34      0.97 o
   3  -8   8       63.68       64.69      1.54 o
   4  -8   8        3.31        3.25      0.49 o
   5  -8   8      127.34      125.13      2.31 o
   6  -8   8       64.46       70.32      2.32 o
   7  -8   8        3.82        2.62      0.83 o
  -5  -7   8        8.14        6.61      1.70 o
  -4  -7   8        5.24        5.28      0.78 o
  -3  -7   8        2.87        2.41      0.52 o
  -2  -7   8      515.34      496.42      6.05 o
  -1  -7   8      143.49      139.43      2.51 o
   0  -7   8      253.87      230.14      3.15 o
   1  -7   8        6.25        4.49      0.45 o
   2  -7   8       66.28       58.98      1.26 o
   3  -7   8       26.15       28.31      0.98 o
   4  -7   8        0.79        1.81      0.41 o
   5  -7   8       60.54       58.63      1.65 o
   6  -7   8        8.82        9.71      0.83 o
   7  -7   8        0.95        0.17      0.86 o
  -5  -6   8        0.06       -0.47      0.67 o
  -4  -6   8        2.92        6.10      0.67 o
  -3  -6   8       99.53       94.17      2.03 o
  -2  -6   8      181.48      190.55      2.81 o
  -1  -6   8       13.78       15.99      0.89 o
   0  -6   8       46.80       38.43      1.01 o
   1  -6   8      205.43      195.76      2.53 o
   2  -6   8        1.18        1.11      0.34 o
   3  -6   8      209.44      215.50      3.18 o
   4  -6   8       49.68       55.91      1.31 o
   5  -6   8       50.60       52.40      1.53 o
   6  -6   8       26.56       26.22      1.40 o
   7  -6   8        7.11        6.54      1.18 o
   8  -6   8       20.23       20.67      3.40 o
  -6  -5   8        0.17        0.94      1.13 o
  -5  -5   8        3.24        4.59      0.66 o
  -4  -5   8      145.65      141.46      5.22 o
  -3  -5   8        8.04        8.53      0.64 o
  -2  -5   8      441.78      415.64      5.10 o
  -1  -5   8      142.85      128.05      1.83 o
   0  -5   8       25.88       26.78      0.89 o
   1  -5   8        3.40        4.52      0.41 o
   2  -5   8       54.36       50.55      2.11 o
   3  -5   8      123.89      126.81      2.07 o
   4  -5   8       35.80       34.63      0.98 o
   5  -5   8       17.42       16.02      0.88 o
   6  -5   8       22.06       23.28      1.36 o
   7  -5   8        1.63        1.32      1.32 o
   8  -5   8       25.50       26.73      2.12 o
  -6  -4   8       12.19       11.84      1.34 o
  -5  -4   8       34.53       34.62      1.33 o
  -4  -4   8       53.41       48.50      1.45 o
  -3  -4   8        3.10        2.24      0.44 o
  -2  -4   8       69.31       67.30      1.38 o
  -1  -4   8        0.01       -0.21      0.21 o
   0  -4   8        0.11       -0.12      0.19 o
   1  -4   8       26.52       29.66      0.86 o
   2  -4   8        0.16        0.25      0.17 o
   3  -4   8       92.17       92.74      1.49 o
   4  -4   8       85.71       70.10      1.64 o
   5  -4   8       14.03       10.75      0.89 o
   6  -4   8        0.64        1.26      0.58 o
   7  -4   8        1.69        1.31      0.86 o
   8  -4   8        5.85        5.02      1.20 o
  -7  -3   8        4.24        5.67      1.70 o
  -6  -3   8        6.23        8.14      0.87 o
  -5  -3   8        5.86        4.75      0.70 o
  -4  -3   8      112.22      117.75      2.48 o
  -3  -3   8      163.83      163.03      2.26 o
  -2  -3   8        0.92        0.41      0.35 o
  -1  -3   8      204.66      183.23      2.10 o
   0  -3   8        1.12        0.72      0.17 o
   1  -3   8       54.22       59.09      0.84 o
   2  -3   8      207.58      205.10      2.17 o
   3  -3   8      218.14      206.42      2.65 o
   4  -3   8      243.57      246.95      3.89 o
   5  -3   8        0.30        0.68      0.70 o
   6  -3   8        4.64        6.06      0.83 o
   7  -3   8        0.13        0.09      0.86 o
   8  -3   8       26.90       30.49      5.86 o
  -7  -2   8        2.06       -0.76      1.13 o
  -6  -2   8       41.97       44.06      2.05 o
  -5  -2   8       28.23       30.28      1.40 o
  -4  -2   8      314.75      323.79      5.16 o
  -3  -2   8        1.09        1.48      0.39 o
  -2  -2   8      184.13      166.70      2.14 o
  -1  -2   8       11.12        9.24      0.40 o
   0  -2   8       19.65       23.46      0.46 o
   1  -2   8      216.45      208.10      2.04 o
   2  -2   8      103.06       91.75      1.20 o
   3  -2   8       41.56       39.18      0.95 o
   4  -2   8       34.71       35.31      1.65 o
   5  -2   8       29.83       30.02      1.27 o
   6  -2   8        0.07       -0.57      0.62 o
   7  -2   8       11.05       10.62      1.32 o
   8  -2   8       19.03       20.01      1.87 o
  -7  -1   8        0.11       -0.11      0.80 o
  -6  -1   8        0.81        1.85      0.69 o
  -5  -1   8       74.51       71.44      1.92 o
  -4  -1   8        9.01        6.97      0.70 o
  -3  -1   8      134.65      125.99      1.97 o
  -2  -1   8       31.43       27.75      0.79 o
  -1  -1   8       69.46       74.09      1.44 o
   0  -1   8       90.60       95.93      1.39 o
   1  -1   8      809.95      800.31      8.89 o
   2  -1   8      351.10      360.51      3.88 o
   3  -1   8        0.05       -0.14      0.24 o
   4  -1   8       13.58       11.23      0.80 o
   5  -1   8        1.27        1.17      0.52 o
   6  -1   8        3.04        2.08      0.76 o
   7  -1   8       15.30       15.77      2.08 o
  -7   0   8       30.23       32.49      1.55 o
  -6   0   8      169.65      175.35      4.04 o
  -5   0   8        7.13        6.29      0.68 o
  -4   0   8      293.13      288.99      4.56 o
  -3   0   8      198.34      196.73      2.67 o
  -2   0   8       91.97       96.24      1.55 o
  -1   0   8      101.68      108.29      1.79 o
   0   0   8        0.50        1.66      0.28 o
   1   0   8      382.40      395.89      5.01 o
   2   0   8      103.38      105.04      1.31 o
   3   0   8        1.08        1.38      0.32 o
   4   0   8       78.56       81.84      3.73 o
   5   0   8        1.37        1.64      0.52 o
   6   0   8      122.09      130.53      3.08 o
   7   0   8        0.66       -0.27      0.91 o
  -8   1   8        3.32        4.25      1.09 o
  -7   1   8       36.87       36.34      1.59 o
  -6   1   8        6.20        5.49      0.75 o
  -5   1   8        0.10       -0.14      0.60 o
  -4   1   8      385.44      382.34      5.72 o
  -3   1   8       36.37       38.97      1.08 o
  -2   1   8        0.21       -0.05      0.20 o
  -1   1   8      515.00      522.27      6.48 o
   0   1   8      209.19      216.67      2.98 o
   1   1   8       58.51       57.04      1.14 o
   2   1   8      292.25      295.72      4.45 o
   3   1   8       12.14       11.90      0.76 o
   4   1   8       27.02       30.54      1.29 o
   5   1   8       87.17       91.38      3.19 o
   6   1   8       37.26       34.25      1.84 o
   7   1   8       68.80       79.73      3.20 o
  -8   2   8       66.39       75.19      2.29 o
  -7   2   8        0.41       -0.61      0.61 o
  -6   2   8       49.85       49.64      1.65 o
  -5   2   8        0.62        0.07      0.46 o
  -4   2   8       54.67       48.08      1.30 o
  -3   2   8        0.46        0.22      0.38 o
  -2   2   8       62.19       70.70      1.40 o
  -1   2   8      456.19      452.82      5.15 o
   0   2   8       14.81       16.66      0.67 o
   1   2   8       46.91       48.91      1.36 o
   2   2   8       40.14       36.96      1.04 o
   3   2   8      241.96      250.45      7.29 o
   4   2   8      402.92      404.75      6.89 o
   5   2   8       29.78       32.47      1.46 o
   6   2   8       89.78       97.41      3.39 o
   7   2   8        0.97        1.70      1.04 o
  -8   3   8       16.54       18.39      1.11 o
  -7   3   8        0.24       -0.42      0.57 o
  -6   3   8       54.41       53.39      1.80 o
  -5   3   8        0.06       -0.26      0.42 o
  -4   3   8        0.02       -0.30      0.30 o
  -3   3   8       48.74       49.22      1.32 o
  -2   3   8       31.82       36.11      0.87 o
  -1   3   8       79.51       85.05      1.68 o
   0   3   8      293.03      298.45      4.46 o
   1   3   8      300.65      314.40      4.73 o
   2   3   8      546.61      559.40      9.06 o
   3   3   8      162.03      168.19      6.71 o
   4   3   8       45.02       44.96      3.40 o
   5   3   8      122.00      127.88      6.52 o
   6   3   8        3.39        4.35      1.51 o
  -8   4   8       20.07       21.26      1.19 o
  -7   4   8        4.77        4.82      0.76 o
  -6   4   8       23.25       27.54      1.75 o
  -5   4   8       11.76       12.10      0.76 o
  -4   4   8       58.96       56.74      1.43 o
  -3   4   8       70.59       71.02      1.64 o
  -2   4   8       42.40       43.17      1.31 o
  -1   4   8       64.24       60.43      1.32 o
   0   4   8      100.40       87.90      4.25 o
   1   4   8      553.84      554.18      9.00 o
   2   4   8      234.38      235.47      4.42 o
   3   4   8      117.19      124.33      4.91 o
   4   4   8       70.53       72.02      4.06 o
   5   4   8        7.87        8.50      1.89 o
  -8   5   8       20.40       20.91      1.34 o
  -7   5   8        4.21        4.82      0.78 o
  -6   5   8       10.12        9.01      0.74 o
  -5   5   8       12.93       12.36      0.78 o
  -4   5   8        5.00        6.34      0.66 o
  -3   5   8      121.96      123.60      2.18 o
  -2   5   8      241.99      246.62      4.07 o
  -1   5   8      783.43      779.86     11.96 o
   0   5   8      843.34      825.11     12.95 o
   1   5   8      148.18      136.74      2.98 o
   2   5   8        8.57        7.61      0.80 o
   3   5   8      104.82      100.45      3.12 o
   4   5   8        6.43        8.78      1.13 o
   5   5   8       25.58       29.47      3.02 o
   6   5   8        0.93        1.51      1.51 o
  -7   6   8        2.85        3.48      0.65 o
  -6   6   8        0.99        0.90      0.50 o
  -5   6   8        2.11        3.17      0.61 o
  -4   6   8       11.11        8.41      0.78 o
  -3   6   8      140.29      144.63      2.46 o
  -2   6   8       73.11       71.91      1.97 o
  -1   6   8       84.38       82.40      3.11 o
   0   6   8        9.66        8.49      0.80 o
   1   6   8      142.29      143.16      3.19 o
   2   6   8       40.74       39.37      1.75 o
   3   6   8       13.08       12.32      1.98 o
   4   6   8        3.62        3.04      0.86 o
   5   6   8       11.93       12.00      1.36 o
  -7   7   8        2.73        3.64      0.68 o
  -6   7   8        1.77        1.40      0.57 o
  -5   7   8      137.58      143.25      2.94 o
  -4   7   8      107.93      114.02      2.23 o
  -3   7   8      337.68      348.75      5.25 o
  -2   7   8      115.66      116.55      2.12 o
  -1   7   8      207.10      200.65      3.91 o
   0   7   8       14.59       12.98      1.23 o
   1   7   8        5.06        4.79      0.80 o
   2   7   8       33.36       33.87      2.19 o
   3   7   8       12.43        8.51      1.61 o
   4   7   8        5.58        6.43      1.13 o
  -7   8   8       34.97       39.61      1.51 o
  -6   8   8       17.73       14.55      0.98 o
  -5   8   8       30.52       33.23      1.31 o
  -4   8   8        3.91        3.73      0.59 o
  -3   8   8        6.03        5.04      0.58 o
  -2   8   8       12.08       12.82      0.84 o
  -1   8   8        4.36        3.23      0.94 o
   0   8   8        1.44        1.27      0.64 o
   1   8   8        0.52        0.26      0.64 o
   2   8   8        5.49        4.92      0.89 o
   3   8   8        1.11        1.89      0.94 o
   4   8   8        0.12       -0.81      1.70 o
  -6   9   8        4.73        3.99      0.80 o
  -5   9   8       75.50       77.18      1.94 o
  -4   9   8       11.96       11.66      0.85 o
  -3   9   8       22.24       22.13      1.01 o
  -2   9   8        2.84        3.97      0.70 o
  -1   9   8        1.96        2.83      0.91 o
   0   9   8       12.51       15.11      1.19 o
   1   9   8        1.81        2.84      0.83 o
   2   9   8       11.76       13.59      1.19 o
   3   9   8       12.89       15.83      1.67 o
  -6  10   8        2.57        2.04      0.72 o
  -5  10   8        9.59        8.97      0.85 o
  -4  10   8       10.83       11.56      0.85 o
  -3  10   8        1.80        2.05      0.59 o
  -2  10   8        0.70        1.65      0.69 o
  -1  10   8        0.03        1.97      1.42 o
   0  10   8        0.13       -0.76      0.76 o
   1  10   8        2.11        2.82      0.86 o
   2  10   8        0.83        1.13      0.87 o
  -5  11   8        3.95        3.60      0.78 o
  -4  11   8        6.84        7.94      0.97 o
  -3  11   8        5.37        5.54      1.14 o
  -2  11   8        5.29        4.16      1.18 o
  -1  11   8        2.88        1.24      3.12 o
   0  11   8        1.88        0.71      0.80 o
   0 -11   9       64.57       67.37      3.14 o
   1 -11   9        9.08        4.48      0.86 o
   2 -11   9       36.39       36.58      2.65 o
   3 -11   9       27.94       29.09      2.14 o
   4 -11   9        1.02        0.41      0.72 o
  -2 -10   9       23.52       20.36      1.13 o
  -1 -10   9        7.66        6.38      0.82 o
   0 -10   9       17.81       14.51      1.01 o
   1 -10   9        1.43        1.11      0.64 o
   2 -10   9       34.45       33.37      1.66 o
   3 -10   9       39.99       40.64      1.72 o
   4 -10   9       38.15       34.61      1.69 o
   5 -10   9       24.98       22.84      1.28 o
  -3  -9   9       87.51       97.93      2.25 o
  -2  -9   9       74.94       86.47      2.07 o
  -1  -9   9        5.17        4.16      0.66 o
   0  -9   9        4.83        4.52      0.56 o
   1  -9   9        2.52        1.94      0.51 o
   2  -9   9        4.42        4.21      0.62 o
   3  -9   9       49.70       47.74      1.52 o
   4  -9   9        1.38        0.62      0.57 o
   5  -9   9       40.87       40.98      1.56 o
   6  -9   9        4.12        4.98      0.91 o
  -4  -8   9        0.01       -0.62      0.69 o
  -3  -8   9       93.76       99.56      2.23 o
  -2  -8   9       91.40      104.08      2.31 o
  -1  -8   9        0.71       -0.21      0.42 o
   0  -8   9       27.18       25.51      1.20 o
   1  -8   9        0.24        0.64      0.42 o
   2  -8   9      124.98      121.11      2.05 o
   3  -8   9       68.70       72.35      1.66 o
   4  -8   9        9.39        8.66      0.69 o
   5  -8   9       18.47       22.17      2.95 o
   6  -8   9       50.35       60.47      4.46 o
   7  -8   9        0.18       -0.45      1.13 o
  -4  -7   9        2.26        2.45      0.66 o
  -3  -7   9       10.90       16.55      0.96 o
  -2  -7   9       23.53       26.79      1.04 o
  -1  -7   9        0.28       -0.41      0.44 o
   0  -7   9        0.91        0.63      0.35 o
   1  -7   9       11.34       10.74      0.63 o
   2  -7   9      103.15       99.14      1.76 o
   3  -7   9      166.39      166.42      2.73 o
   4  -7   9        6.19        6.20      0.61 o
   5  -7   9       18.79       16.67      0.99 o
   6  -7   9       99.93      110.25      3.01 o
   7  -7   9        9.46        7.97      1.32 o
  -5  -6   9       30.31       28.55      1.64 o
  -4  -6   9       46.81       43.23      1.49 o
  -3  -6   9        2.86        1.73      0.44 o
  -2  -6   9        3.37        3.15      0.51 o
  -1  -6   9       22.27       20.75      1.50 o
   0  -6   9        0.01        0.24      0.33 o
   1  -6   9       39.78       36.91      1.12 o
   2  -6   9       76.63       71.04      1.32 o
   3  -6   9      316.32      313.60      4.38 o
   4  -6   9      294.21      300.17      4.23 o
   5  -6   9       18.75       16.12      1.09 o
   6  -6   9        7.15        5.44      1.13 o
   7  -6   9        0.14       -0.57      0.80 o
  -5  -5   9       32.43       32.68      1.42 o
  -4  -5   9      110.05      112.51      2.36 o
  -3  -5   9        6.51        3.14      0.56 o
  -2  -5   9       16.71       14.43      0.73 o
  -1  -5   9        0.33       -0.05      0.30 o
   0  -5   9      458.50      436.60      4.90 o
   1  -5   9      209.73      206.01      2.64 o
   2  -5   9       91.84       93.86      1.51 o
   3  -5   9       13.85       13.09      0.64 o
   4  -5   9      142.19      139.64      4.22 o
   5  -5   9        1.75        2.13      0.66 o
   6  -5   9       36.25       35.50      2.64 o
   7  -5   9        2.26        1.66      1.00 o
  -6  -4   9        6.83        8.86      0.84 o
  -5  -4   9       16.94       18.50      1.07 o
  -4  -4   9      117.10      120.47      3.12 o
  -3  -4   9        6.79        4.08      0.51 o
  -2  -4   9      333.46      291.38      3.57 o
  -1  -4   9       68.08       70.64      1.30 o
   0  -4   9        9.93        9.04      0.67 o
   1  -4   9     2219.78     2181.69     21.65 o
   2  -4   9      670.56      673.06      7.08 o
   3  -4   9       49.97       51.57      1.11 o
   4  -4   9        2.71        0.70      0.42 o
   5  -4   9       12.44       12.72      0.94 o
   6  -4   9       85.58       86.53      2.49 o
   7  -4   9        0.24        0.85      1.04 o
  -6  -3   9       13.29       11.30      1.03 o
  -5  -3   9       42.16       44.47      1.70 o
  -4  -3   9        4.35        3.81      0.53 o
  -3  -3   9        0.26       -0.10      0.37 o
  -2  -3   9      364.63      371.88      4.25 o
  -1  -3   9      145.49      148.02      1.90 o
   0  -3   9     1658.06     1647.87     14.17 o
   1  -3   9      113.56      104.33      1.28 o
   2  -3   9       45.55       45.73      0.93 o
   3  -3   9        0.02        0.14      0.28 o
   4  -3   9        1.10        0.67      0.43 o
   5  -3   9       27.28       27.88      1.32 o
   6  -3   9       91.56       97.48      2.89 o
   7  -3   9        9.83       10.57      1.40 o
  -7  -2   9        9.89        9.62      1.06 o
  -6  -2   9       90.58       91.09      3.76 o
  -5  -2   9       23.51       22.31      1.09 o
  -4  -2   9      201.35      191.69      3.15 o
  -3  -2   9      342.25      345.35      4.34 o
  -2  -2   9      162.90      180.36      2.41 o
  -1  -2   9      684.25      660.32      5.81 o
   0  -2   9       16.82       17.35      0.45 o
   1  -2   9       75.91       75.74      0.98 o
   2  -2   9       11.36       11.64      0.39 o
   3  -2   9       13.63       12.37      0.68 o
   4  -2   9        1.44        0.54      0.45 o
   5  -2   9       60.22       60.42      1.99 o
   6  -2   9       59.93       61.75      3.29 o
   7  -2   9       18.54       18.11      4.25 o
  -7  -1   9       15.90       15.04      1.21 o
  -6  -1   9        2.41        3.49      0.90 o
  -5  -1   9      119.54      125.36      2.74 o
  -4  -1   9      230.57      241.72      4.11 o
  -3  -1   9      170.91      161.90      2.67 o
  -2  -1   9      492.78      478.11      5.19 o
  -1  -1   9       26.32       26.58      0.66 o
   0  -1   9        3.10        3.08      0.29 o
   1  -1   9        5.69        6.74      0.34 o
   2  -1   9       20.83       22.86      0.60 o
   3  -1   9        3.75        3.69      0.51 o
   4  -1   9       11.96       12.84      0.84 o
   5  -1   9        0.29        0.06      0.97 o
   6  -1   9       11.84       11.38      1.79 o
   7  -1   9       11.12        9.69      1.51 o
  -7   0   9      122.17      129.77      3.05 o
  -6   0   9      265.07      277.31      4.80 o
  -5   0   9      113.08      108.66      2.53 o
  -4   0   9       51.05       50.46      1.67 o
  -3   0   9      200.72      210.60      3.17 o
  -2   0   9       10.14       11.05      0.68 o
  -1   0   9      192.28      191.84      2.19 o
   0   0   9        8.99        7.53      0.36 o
   1   0   9       22.34       25.09      0.63 o
   2   0   9       43.83       53.31      1.08 o
   3   0   9       31.96       30.66      0.95 o
   4   0   9      131.82      127.58      2.78 o
   5   0   9       42.14       42.05      1.57 o
   6   0   9        7.44        7.54      1.79 o
   7   0   9       12.28       10.06      1.50 o
  -7   1   9       12.96        9.99      1.07 o
  -6   1   9        4.34        1.47      0.70 o
  -5   1   9       55.41       52.48      1.70 o
  -4   1   9       90.42       97.53      2.22 o
  -3   1   9       35.22       34.27      0.98 o
  -2   1   9       17.06       16.49      0.55 o
  -1   1   9      144.47      132.66      1.91 o
   0   1   9        1.78        1.99      0.28 o
   1   1   9       45.87       46.25      1.05 o
   2   1   9       16.67       19.20      0.80 o
   3   1   9       51.89       50.51      1.31 o
   4   1   9      165.19      167.26      3.41 o
   5   1   9      177.10      182.91      5.97 o
   6   1   9        7.33        6.23      1.13 o
   7   1   9       35.70       35.17      2.31 o
  -7   2   9       31.95       31.82      1.55 o
  -6   2   9       16.84       16.07      1.11 o
  -5   2   9        0.43       -0.47      0.47 o
  -4   2   9       29.15       28.05      1.24 o
  -3   2   9       39.32       37.96      1.14 o
  -2   2   9        1.00        0.69      0.38 o
  -1   2   9      100.73      101.90      1.60 o
   0   2   9       10.08       10.06      0.50 o
   1   2   9       33.63       31.94      2.15 o
   2   2   9        5.82        5.85      0.64 o
   3   2   9       76.78       73.30      3.97 o
   4   2   9      173.19      178.48     10.49 o
   5   2   9       22.28       19.67      1.50 o
   6   2   9       13.77       15.68      2.46 o
  -7   3   9        1.29        0.47      0.67 o
  -6   3   9        0.05       -0.19      0.54 o
  -5   3   9        6.24        7.05      0.75 o
  -4   3   9        7.36        7.98      0.75 o
  -3   3   9       74.36       71.10      1.77 o
  -2   3   9        2.03        2.04      0.42 o
  -1   3   9       14.19       13.02      0.74 o
   0   3   9        0.33        0.14      0.32 o
   1   3   9        0.30       -0.40      0.90 o
   2   3   9       53.31       56.54      1.77 o
   3   3   9      108.34      106.17      4.91 o
   4   3   9       10.50        8.12      1.70 o
   5   3   9       63.56       72.92      4.35 o
   6   3   9        0.74        1.89      1.51 o
  -7   4   9        3.41        3.43      0.78 o
  -6   4   9        0.91        0.71      0.57 o
  -5   4   9        6.84        6.87      1.04 o
  -4   4   9        8.16        7.45      0.73 o
  -3   4   9      211.93      210.08      3.19 o
  -2   4   9       18.97       20.34      0.85 o
  -1   4   9       32.04       31.29      1.16 o
   0   4   9        1.07        1.11      0.59 o
   1   4   9      137.33      135.03      4.02 o
   2   4   9       94.58       89.22      2.27 o
   3   4   9       58.22       56.84      2.22 o
   4   4   9       18.11       14.17      2.08 o
   5   4   9        0.01        1.13      1.51 o
   6   4   9        4.68        7.37      1.89 o
  -7   5   9        0.77       -0.01      0.63 o
  -6   5   9        2.96        3.24      0.68 o
  -5   5   9       11.88        9.68      0.77 o
  -4   5   9       13.38       13.95      0.94 o
  -3   5   9       59.48       59.12      1.49 o
  -2   5   9        0.91        2.29      0.59 o
  -1   5   9        9.12       11.06      0.71 o
   0   5   9       36.48       28.32      1.34 o
   1   5   9       39.35       35.75      1.49 o
   2   5   9       20.04       22.25      1.95 o
   3   5   9        2.37        2.68      0.94 o
   4   5   9       10.58        9.26      1.18 o
   5   5   9        0.24        2.08      1.51 o
  -7   6   9        0.33        0.27      0.68 o
  -6   6   9       14.20       13.10      1.33 o
  -5   6   9       55.43       60.08      1.65 o
  -4   6   9        1.14        0.27      0.47 o
  -3   6   9       19.27       20.20      0.94 o
  -2   6   9        8.53        9.74      0.67 o
  -1   6   9      122.10      106.24      2.53 o
   0   6   9       39.33       29.19      1.38 o
   1   6   9        1.60        2.95      1.41 o
   2   6   9        1.37        0.85      0.61 o
   3   6   9       10.01       13.00      1.32 o
   4   6   9        0.00       -0.54      0.77 o
   5   6   9       10.49        7.37      1.89 o
  -7   7   9        2.69        1.27      0.61 o
  -6   7   9       12.59       11.82      1.01 o
  -5   7   9       33.68       37.89      1.65 o
  -4   7   9        0.33       -0.33      0.48 o
  -3   7   9       35.90       37.75      2.70 o
  -2   7   9        4.34        4.16      0.60 o
  -1   7   9       15.68       14.62      1.40 o
   0   7   9       19.71       17.35      1.17 o
   1   7   9        7.71        7.46      0.93 o
   2   7   9        4.57        5.64      0.86 o
   3   7   9        1.61        1.26      0.86 o
   4   7   9        0.03       -0.48      1.13 o
  -6   8   9        3.86        2.24      0.66 o
  -5   8   9        3.14        5.40      0.72 o
  -4   8   9        0.42        0.32      0.51 o
  -3   8   9        0.01       -0.24      0.48 o
  -2   8   9        0.18        0.03      0.57 o
  -1   8   9        4.05        5.25      1.04 o
   0   8   9       11.44       15.06      1.22 o
   1   8   9       42.19       48.21      1.96 o
   2   8   9        2.53        2.77      0.86 o
   3   8   9       16.27       15.52      1.61 o
  -6   9   9        0.39        0.05      0.62 o
  -5   9   9       12.31        9.83      0.90 o
  -4   9   9        4.40        5.74      0.72 o
  -3   9   9       11.66       10.66      0.91 o
  -2   9   9        0.35        0.36      0.64 o
  -1   9   9       31.01       35.86      2.07 o
   0   9   9        4.64        5.91      1.70 o
   1   9   9        1.37        2.88      1.97 o
   2   9   9        3.43        2.60      0.93 o
  -5  10   9       12.36       14.07      1.41 o
  -4  10   9        0.05       -0.16      0.79 o
  -3  10   9        7.95        8.65      1.28 o
  -2  10   9       11.39       13.22      1.53 o
  -1  10   9       16.37       13.88      1.53 o
   0  10   9        5.26        4.05      1.18 o
   1  10   9        6.73        8.88      1.16 o
  -3  11   9       24.61       22.52      1.90 o
  -2  11   9        4.64        2.94      1.18 o
  -1  11   9        0.41       -0.94      1.98 o
   1 -11  10        0.09       -0.49      0.69 o
   2 -11  10       28.87       25.42      1.56 o
   3 -11  10        5.87        5.54      0.90 o
  -1 -10  10       15.49       17.19      1.08 o
   0 -10  10       11.46       15.98      1.13 o
   1 -10  10        0.39        0.07      0.66 o
   2 -10  10       23.58       22.15      1.44 o
   3 -10  10       80.78       82.38      2.52 o
   4 -10  10        5.18        6.05      1.29 o
   5 -10  10        4.52        4.08      0.79 o
  -2  -9  10       19.54       24.26      1.23 o
  -1  -9  10        3.94        1.83      0.59 o
   0  -9  10       90.80       94.97      2.12 o
   1  -9  10        0.40       -0.39      0.66 o
   2  -9  10      128.26      132.76      3.29 o
   3  -9  10       88.87       93.34      3.27 o
   4  -9  10       13.53       11.88      0.99 o
   5  -9  10       17.48       17.71      1.17 o
  -3  -8  10       12.60       10.69      0.91 o
  -2  -8  10       19.27       15.93      0.98 o
  -1  -8  10        2.11        1.78      0.54 o
   0  -8  10       53.15       54.03      1.39 o
   1  -8  10       25.05       24.43      0.95 o
   2  -8  10       58.71       61.93      1.42 o
   3  -8  10       18.95       17.91      0.92 o
   4  -8  10       23.45       21.11      1.15 o
   5  -8  10       48.82       57.57      2.24 o
   6  -8  10        0.51       -0.31      0.76 o
  -4  -7  10        0.07       -0.54      0.54 o
  -3  -7  10        3.56        2.32      0.57 o
  -2  -7  10       15.49       14.43      0.91 o
  -1  -7  10        3.22        4.89      0.64 o
   0  -7  10      153.49      146.86      2.37 o
   1  -7  10       56.93       52.10      1.29 o
   2  -7  10       67.41       59.33      1.38 o
   3  -7  10        7.75        7.54      0.65 o
   4  -7  10       16.50       15.34      0.86 o
   5  -7  10      161.62      165.75      3.92 o
   6  -7  10      110.40      113.55      4.01 o
  -5  -6  10       28.89       28.15      2.07 o
  -4  -6  10        7.19        6.30      0.79 o
  -3  -6  10        2.48        2.27      0.54 o
  -2  -6  10       61.09       58.77      1.46 o
  -1  -6  10        9.49        9.51      0.74 o
   0  -6  10       48.22       50.36      1.26 o
   1  -6  10        4.66        4.05      0.43 o
   2  -6  10        9.18        8.06      0.53 o
   3  -6  10       41.68       44.20      1.25 o
   4  -6  10      156.02      162.70      3.09 o
   5  -6  10        4.59        3.49      0.83 o
   6  -6  10       11.28       11.76      1.47 o
   7  -6  10        8.21        6.13      1.42 o
  -5  -5  10        4.00        2.53      0.67 o
  -4  -5  10        0.02       -0.15      0.49 o
  -3  -5  10       17.26       15.84      0.85 o
  -2  -5  10      276.98      268.56      3.73 o
  -1  -5  10       77.99       74.39      1.77 o
   0  -5  10      165.42      151.26      2.68 o
   1  -5  10       34.89       35.73      0.97 o
   2  -5  10      206.16      206.42      2.66 o
   3  -5  10      278.78      280.05      3.63 o
   4  -5  10      111.41      118.97      2.44 o
   5  -5  10      214.81      221.04      4.48 o
   6  -5  10      106.70      118.38      4.01 o
   7  -5  10        1.73        2.74      1.07 o
  -6  -4  10        2.83        2.91      0.88 o
  -5  -4  10        3.21        2.50      0.64 o
  -4  -4  10        0.23        0.96      0.55 o
  -3  -4  10       70.88       66.24      1.59 o
  -2  -4  10      106.52      107.70      1.91 o
  -1  -4  10       66.31       68.19      1.46 o
   0  -4  10       60.09       55.48      1.16 o
   1  -4  10      296.07      298.16      3.55 o
   2  -4  10      356.76      359.14      4.10 o
   3  -4  10       36.61       34.05      1.64 o
   4  -4  10       19.21       18.84      1.10 o
   5  -4  10        2.87        4.59      0.75 o
   6  -4  10       35.44       40.95      2.33 o
   7  -4  10        4.34        4.16      1.20 o
  -6  -3  10        9.08        9.90      0.94 o
  -5  -3  10        1.04        0.54      0.54 o
  -4  -3  10       15.68       15.23      0.85 o
  -3  -3  10        4.72        3.63      0.47 o
  -2  -3  10      209.15      210.48      2.77 o
  -1  -3  10       78.73       73.61      1.28 o
   0  -3  10      263.74      257.38      3.14 o
   1  -3  10       82.56       81.84      1.43 o
   2  -3  10        4.47        5.19      0.39 o
   3  -3  10      217.06      221.71      3.90 o
   4  -3  10       83.35       80.85      2.58 o
   5  -3  10        0.79        0.19      0.52 o
   6  -3  10       18.19       17.11      1.67 o
   7  -3  10        6.76        5.68      1.34 o
  -6  -2  10        6.98        6.77      0.89 o
  -5  -2  10        3.04        2.29      0.60 o
  -4  -2  10       11.45       12.85      0.84 o
  -3  -2  10      167.35      172.94      2.65 o
  -2  -2  10       15.54       12.80      0.64 o
  -1  -2  10      531.68      543.99      5.51 o
   0  -2  10       55.51       48.67      2.51 o
   1  -2  10      264.76      275.31      3.59 o
   2  -2  10       17.35       15.25      0.92 o
   3  -2  10       39.97       36.40      1.28 o
   4  -2  10      116.15      113.74      3.29 o
   5  -2  10        2.44        2.06      0.64 o
   6  -2  10       29.52       32.12      4.53 o
   7  -2  10        5.25        4.35      1.20 o
  -7  -1  10       19.26       19.45      1.57 o
  -6  -1  10        0.26       -0.06      0.68 o
  -5  -1  10       23.48       20.23      1.17 o
  -4  -1  10      207.55      217.61      6.19 o
  -3  -1  10       16.58       17.66      0.90 o
  -2  -1  10      257.16      263.66      3.77 o
  -1  -1  10        0.77        1.52      0.39 o
   0  -1  10       39.64       38.26      0.98 o
   1  -1  10       40.94       43.65      0.89 o
   2  -1  10       58.09       56.49      1.30 o
   3  -1  10       33.77       33.50      1.17 o
   4  -1  10       31.16       32.86      1.78 o
   5  -1  10       18.76       16.69      1.22 o
   6  -1  10        2.54        2.55      1.07 o
   7  -1  10        0.33       -0.32      1.04 o
  -7   0  10        8.73        7.57      1.03 o
  -6   0  10        0.15        1.75      0.75 o
  -5   0  10       16.34       15.17      1.08 o
  -4   0  10       37.29       33.72      1.46 o
  -3   0  10      152.88      154.26      2.59 o
  -2   0  10        7.04        6.41      0.47 o
  -1   0  10       36.45       39.54      0.82 o
   0   0  10        0.63       -0.19      0.19 o
   1   0  10      179.56      171.22      2.08 o
   2   0  10      148.48      147.98      2.68 o
   3   0  10       10.42        9.83      0.72 o
   4   0  10       24.13       23.30      1.14 o
   5   0  10        0.02       -0.71      0.71 o
   6   0  10        0.01        0.30      0.91 o
   7   0  10        1.07       -0.01      1.23 o
  -7   1  10        8.94        7.07      1.01 o
  -6   1  10       13.78       13.58      1.15 o
  -5   1  10       41.21       38.56      1.57 o
  -4   1  10      165.48      166.16      3.17 o
  -3   1  10       58.11       55.90      1.27 o
  -2   1  10        2.11        1.13      0.27 o
  -1   1  10        2.96        1.93      0.30 o
   0   1  10        9.00        9.07      0.42 o
   1   1  10      150.98      158.18      3.21 o
   2   1  10       18.26       18.37      0.82 o
   3   1  10       48.74       51.36      2.77 o
   4   1  10        0.85        0.97      0.57 o
   5   1  10        0.01        0.55      0.86 o
   6   1  10        4.63        3.99      1.51 o
  -7   2  10        8.15        6.75      1.01 o
  -6   2  10        0.29       -0.21      0.62 o
  -5   2  10        1.75        2.34      0.63 o
  -4   2  10       69.80       68.16      1.87 o
  -3   2  10       35.68       41.88      1.12 o
  -2   2  10        3.38        2.84      0.39 o
  -1   2  10       42.09       36.64      1.23 o
   0   2  10       23.11       20.13      1.22 o
   1   2  10        7.34        7.79      0.77 o
   2   2  10       29.71       28.46      1.63 o
   3   2  10        6.23        5.81      0.77 o
   4   2  10        0.19        0.87      0.63 o
   5   2  10        0.26        1.51      1.32 o
   6   2  10        8.95       11.52      2.08 o
  -7   3  10        0.90        0.82      0.73 o
  -6   3  10       16.99       17.10      1.16 o
  -5   3  10       17.15       16.71      1.05 o
  -4   3  10       77.18       81.48      2.65 o
  -3   3  10      119.44      126.74      2.57 o
  -2   3  10       26.54       24.85      1.08 o
  -1   3  10       81.01       76.02      1.79 o
   0   3  10        2.82        2.08      0.50 o
   1   3  10       81.08       80.61      2.07 o
   2   3  10       31.99       32.66      1.36 o
   3   3  10        4.20        3.40      1.32 o
   4   3  10        1.83        2.58      0.77 o
   5   3  10        4.26        3.78      1.51 o
   6   3  10        1.59        1.89      1.51 o
  -7   4  10        2.09        1.34      0.75 o
  -6   4  10        9.67        9.54      0.94 o
  -5   4  10        3.81        2.82      0.63 o
  -4   4  10       38.04       39.51      1.32 o
  -3   4  10        4.69        7.44      0.87 o
  -2   4  10        0.39        0.10      0.42 o
  -1   4  10        3.17        3.37      0.56 o
   0   4  10        6.67        6.47      0.72 o
   1   4  10        2.56        2.61      0.58 o
   2   4  10       22.32       24.78      1.27 o
   3   4  10        8.27       10.39      1.70 o
   4   4  10        0.84        0.38      1.32 o
   5   4  10        0.73        2.08      1.32 o
  -7   5  10       11.70       12.32      1.08 o
  -6   5  10       12.35       12.06      1.20 o
  -5   5  10       16.93       16.41      1.11 o
  -4   5  10        2.69        1.43      0.59 o
  -3   5  10        8.39        7.37      0.65 o
  -2   5  10        2.60        1.66      0.58 o
  -1   5  10       39.11       39.83      2.08 o
   0   5  10       18.36       19.89      1.48 o
   1   5  10        3.39        4.80      0.75 o
   2   5  10       14.72       18.15      1.91 o
   3   5  10        2.61        2.12      1.51 o
   4   5  10        3.55        3.78      1.51 o
   5   5  10       29.36       34.57      3.59 o
  -7   6  10        0.48       -0.65      0.65 o
  -6   6  10       23.16       23.72      1.32 o
  -5   6  10       15.17       14.35      0.88 o
  -4   6  10        0.02       -0.11      0.49 o
  -3   6  10        0.43        0.46      0.44 o
  -2   6  10        1.19        1.26      0.42 o
  -1   6  10       16.02       13.16      1.00 o
   0   6  10       48.64       47.83      2.14 o
   1   6  10       28.04       26.38      2.78 o
   2   6  10        3.57        4.68      1.30 o
   3   6  10       13.73       15.18      1.45 o
   4   6  10        1.74        3.02      1.70 o
  -6   7  10        1.78        0.94      0.61 o
  -5   7  10        1.29        0.86      0.75 o
  -4   7  10        0.00       -0.46      0.46 o
  -3   7  10        0.00        0.20      0.46 o
  -2   7  10        0.63        0.50      0.47 o
  -1   7  10       61.32       65.31      3.21 o
   0   7  10       35.01       29.74      1.86 o
   1   7  10        3.37        4.55      0.83 o
   2   7  10       24.44       20.25      1.89 o
   3   7  10       34.52       33.13      2.13 o
  -6   8  10        0.77        0.24      0.57 o
  -5   8  10        0.00       -0.54      0.54 o
  -4   8  10        0.93        0.00      0.52 o
  -3   8  10        0.19        0.04      0.55 o
  -2   8  10        2.86        3.46      0.75 o
  -1   8  10        0.17       -0.38      0.80 o
   0   8  10       66.32       73.37      2.93 o
   1   8  10       36.81       39.37      2.52 o
   2   8  10        2.59        4.86      0.97 o
   3   8  10        2.03        4.35      1.18 o
  -5   9  10        0.54        0.15      0.62 o
  -4   9  10        0.00        0.01      0.55 o
  -3   9  10       13.42       12.37      1.02 o
  -2   9  10        0.93        0.88      1.00 o
  -1   9  10       23.69       22.66      1.86 o
   0   9  10        5.40        4.83      1.18 o
   1   9  10        4.35        4.13      0.94 o
  -4  10  10        4.74        4.88      0.83 o
  -3  10  10        0.18       -0.14      0.69 o
  -2  10  10       26.71       38.77      6.90 o
  -1  10  10        6.04        6.96      1.32 o
   0  10  10        4.31        5.13      1.18 o
   0 -10  11      140.46      153.30      5.26 o
   1 -10  11        0.96        0.92      0.65 o
   2 -10  11        0.10       -0.05      0.69 o
   3 -10  11        3.75        3.63      0.89 o
   4 -10  11        4.15        5.29      1.51 o
  -1  -9  11        3.10        2.29      0.67 o
   0  -9  11       24.89       22.18      1.16 o
   1  -9  11        1.15       -0.46      0.55 o
   2  -9  11        3.57        4.01      0.86 o
   3  -9  11       14.33       15.22      1.11 o
   4  -9  11        9.99        8.59      0.88 o
   5  -9  11       17.18       18.92      1.44 o
  -2  -8  11       55.88       63.71      1.95 o
  -1  -8  11        2.68        1.90      0.57 o
   0  -8  11       23.17       23.48      1.18 o
   1  -8  11       15.35       16.32      0.96 o
   2  -8  11        3.35        2.90      0.60 o
   3  -8  11        0.00        0.51      0.55 o
   4  -8  11       25.41       21.81      1.23 o
   5  -8  11       69.18       72.76      2.54 o
  -3  -7  11       28.37       25.40      1.76 o
  -2  -7  11       48.35       47.83      1.61 o
  -1  -7  11        5.36        5.81      0.68 o
   0  -7  11       13.80       14.07      0.79 o
   1  -7  11        0.17       -0.35      0.36 o
   2  -7  11        0.75        0.74      0.41 o
   3  -7  11        0.03       -0.25      0.48 o
   4  -7  11       11.58       10.91      1.12 o
   5  -7  11       99.61      104.60      3.04 o
   6  -7  11       34.32       34.03      4.25 o
  -4  -6  11        4.56        4.66      0.77 o
  -3  -6  11        9.85        8.32      0.72 o
  -2  -6  11       68.41       73.00      1.88 o
  -1  -6  11        3.32        2.52      0.58 o
   0  -6  11        6.29        5.07      0.54 o
   1  -6  11       10.56       10.48      0.60 o
   2  -6  11        0.94        0.84      0.43 o
   3  -6  11       54.11       58.19      1.33 o
   4  -6  11        9.51        8.76      1.05 o
   5  -6  11        0.05        0.53      1.00 o
   6  -6  11        0.47        0.24      1.00 o
  -5  -5  11       14.51       15.62      1.24 o
  -4  -5  11        7.66        6.98      0.78 o
  -3  -5  11       35.13       41.96      1.33 o
  -2  -5  11       58.07       64.12      1.56 o
  -1  -5  11       36.29       34.73      1.40 o
   0  -5  11        9.06        9.02      0.55 o
   1  -5  11        0.40        0.21      0.30 o
   2  -5  11       61.71       64.46      1.29 o
   3  -5  11      235.66      240.69      3.27 o
   4  -5  11       11.36       11.24      0.82 o
   5  -5  11       34.95       35.77      2.27 o
   6  -5  11        0.12        1.51      1.07 o
  -5  -4  11        0.96        0.32      0.60 o
  -4  -4  11       27.18       26.34      1.26 o
  -3  -4  11       18.11       19.47      0.97 o
  -2  -4  11      122.22      118.03      1.94 o
  -1  -4  11        1.02        0.80      0.37 o
   0  -4  11        4.51        3.90      0.40 o
   1  -4  11       31.38       32.67      0.94 o
   2  -4  11        9.39        8.30      0.51 o
   3  -4  11       29.23       29.76      1.04 o
   4  -4  11        6.00        6.78      0.80 o
   5  -4  11        5.49        5.09      1.13 o
   6  -4  11        0.96        1.57      1.00 o
  -5  -3  11       20.69       23.56      1.35 o
  -4  -3  11       50.01       51.42      1.48 o
  -3  -3  11        3.23        4.11      0.53 o
  -2  -3  11       23.84       21.34      0.90 o
  -1  -3  11       32.79       30.36      1.02 o
   0  -3  11      149.23      147.77      2.08 o
   1  -3  11      248.59      252.41      3.10 o
   2  -3  11        6.59        5.57      0.42 o
   3  -3  11        5.45        7.66      0.74 o
   4  -3  11        0.15        0.56      0.71 o
   5  -3  11       11.04        9.67      1.34 o
   6  -3  11        0.85        1.13      0.94 o
  -6  -2  11        0.34       -0.58      0.65 o
  -5  -2  11       68.19       78.66      1.98 o
  -4  -2  11       95.67      101.50      2.20 o
  -3  -2  11       29.35       28.12      0.96 o
  -2  -2  11      129.14      117.79      1.90 o
  -1  -2  11        0.08        0.26      0.31 o
   0  -2  11       55.34       58.55      1.40 o
   1  -2  11      510.18      503.93      6.10 o
   2  -2  11       12.17       10.24      0.55 o
   3  -2  11      111.83      110.37      2.52 o
   4  -2  11        0.40        0.76      0.46 o
   5  -2  11        8.80        7.93      1.70 o
   6  -2  11        5.02        7.03      1.26 o
  -6  -1  11        0.77        0.74      0.66 o
  -5  -1  11        0.89        0.19      0.70 o
  -4  -1  11        0.24       -0.08      0.55 o
  -3  -1  11        0.01       -0.13      0.41 o
  -2  -1  11        4.18        3.90      0.47 o
  -1  -1  11       35.52       36.15      0.98 o
   0  -1  11       88.47       85.23      1.66 o
   1  -1  11        0.05        0.71      0.35 o
   2  -1  11        5.83        3.89      0.80 o
   3  -1  11       40.82       35.57      1.55 o
   4  -1  11        6.53        6.39      0.72 o
   5  -1  11       52.56       58.18      2.72 o
   6  -1  11       31.12       33.39      2.46 o
  -6   0  11       39.74       40.66      1.77 o
  -5   0  11        0.04       -0.49      0.61 o
  -4   0  11       24.60       22.71      1.22 o
  -3   0  11       15.58       14.81      0.83 o
  -2   0  11        3.62        3.72      0.49 o
  -1   0  11      202.81      187.92      2.92 o
   0   0  11       39.50       37.83      0.98 o
   1   0  11      276.15      257.71      3.77 o
   2   0  11        0.02        0.19      0.50 o
   3   0  11       40.59       37.61      2.18 o
   4   0  11       12.16       14.02      0.98 o
   5   0  11        5.95        6.62      1.13 o
   6   0  11        1.80        0.94      1.32 o
  -6   1  11       27.36       32.98      3.11 o
  -5   1  11       12.00       14.97      1.13 o
  -4   1  11       18.19       16.13      1.06 o
  -3   1  11       89.86       77.39      1.75 o
  -2   1  11        0.13       -0.07      0.31 o
  -1   1  11       24.04       17.39      0.66 o
   0   1  11       39.16       35.05      0.84 o
   1   1  11       19.45       14.46      0.98 o
   2   1  11       28.64       28.22      1.35 o
   3   1  11       15.63       17.23      0.98 o
   4   1  11       20.00       19.62      1.29 o
   5   1  11        7.76        6.42      1.70 o
   6   1  11        4.14        1.51      1.70 o
  -6   2  11       24.84       23.91      1.39 o
  -5   2  11       29.35       26.56      1.37 o
  -4   2  11        0.48        1.08      0.48 o
  -3   2  11       80.30       77.31      1.74 o
  -2   2  11      100.92       95.61      2.16 o
  -1   2  11      364.95      344.29      5.25 o
   0   2  11        0.22        0.38      0.46 o
   1   2  11      126.60      122.84      4.04 o
   2   2  11       77.72       81.87      2.80 o
   3   2  11       18.09       17.68      1.12 o
   4   2  11       24.59       29.28      3.02 o
   5   2  11       24.70       25.32      2.83 o
   6   2  11        0.09        1.13      1.51 o
  -6   3  11       18.52       19.76      1.55 o
  -5   3  11       10.68        8.23      0.85 o
  -4   3  11       27.63       24.58      1.11 o
  -3   3  11       44.03       41.99      1.37 o
  -2   3  11        0.95        0.29      0.49 o
  -1   3  11        2.73        1.97      0.54 o
   0   3  11        0.03       -0.09      0.53 o
   1   3  11       24.13       26.34      1.36 o
   2   3  11        5.95        6.59      1.00 o
   3   3  11       23.22       23.62      2.46 o
   4   3  11       55.58       64.99      4.16 o
   5   3  11        5.33        3.97      1.70 o
  -6   4  11        4.15        4.18      0.80 o
  -5   4  11       26.43       24.30      1.34 o
  -4   4  11       22.18       20.95      1.05 o
  -3   4  11       52.30       46.71      2.05 o
  -2   4  11        0.81       -0.33      0.47 o
  -1   4  11       38.81       40.92      1.60 o
   0   4  11        6.12        5.70      0.86 o
   1   4  11       13.07       12.22      0.94 o
   2   4  11        0.72        1.05      0.57 o
   3   4  11        0.49        1.32      1.32 o
   4   4  11       15.04       13.60      2.27 o
   5   4  11        0.67       -1.32      1.32 o
  -6   5  11       10.31       10.24      1.03 o
  -5   5  11       14.64       12.74      0.92 o
  -4   5  11        3.48        2.99      0.73 o
  -3   5  11        9.56        9.31      0.87 o
  -2   5  11        0.15       -0.43      0.47 o
  -1   5  11        4.78        3.92      0.86 o
   0   5  11        1.41        1.42      0.67 o
   1   5  11        7.55        7.64      0.90 o
   2   5  11        6.41        4.55      0.80 o
   3   5  11        0.68       -0.57      1.13 o
   4   5  11        9.81        9.07      2.08 o
  -6   6  11        0.02       -0.17      0.62 o
  -5   6  11        0.38        0.01      0.57 o
  -4   6  11        1.12        0.62      0.63 o
  -3   6  11       26.57       27.63      1.46 o
  -2   6  11        3.67        3.90      0.74 o
  -1   6  11       19.81       20.13      1.59 o
   0   6  11        1.29        3.08      0.86 o
   1   6  11        0.50        0.92      0.66 o
   2   6  11        4.53        2.83      0.78 o
   3   6  11        0.19       -0.77      0.77 o
  -6   7  11        0.78        0.79      0.64 o
  -5   7  11        2.07        0.88      0.62 o
  -4   7  11        0.74        0.35      0.55 o
  -3   7  11        4.66        4.10      0.63 o
  -2   7  11        1.00        0.46      0.73 o
  -1   7  11        0.02       -0.19      0.80 o
   0   7  11        0.27        1.47      0.86 o
   1   7  11        2.71        2.65      0.83 o
   2   7  11        8.69        8.83      1.46 o
   3   7  11        0.37        1.07      1.00 o
  -5   8  11        7.97        8.69      0.91 o
  -4   8  11        0.09       -0.23      0.55 o
  -3   8  11        8.89       10.70      1.01 o
  -2   8  11        0.11        1.96      1.13 o
  -1   8  11        0.15        0.13      0.86 o
   0   8  11        0.00       -0.35      0.86 o
   1   8  11        0.24       -0.72      0.72 o
   2   8  11        0.03        0.00      0.75 o
  -4   9  11        0.56       -0.45      0.59 o
  -3   9  11        0.85        1.39      0.77 o
  -2   9  11        0.91        0.28      0.94 o
  -1   9  11        1.29        2.36      1.42 o
   0   9  11        2.77        3.16      1.70 o
   0  -9  12        0.02        0.04      0.54 o
   1  -9  12        0.90        0.05      0.61 o
   2  -9  12       48.59       52.60      1.81 o
   3  -9  12       75.93       79.94      2.26 o
   4  -9  12        0.01       -0.94      0.94 o
  -2  -8  12       35.60       37.34      1.55 o
  -1  -8  12        4.77        5.89      0.75 o
   0  -8  12        0.08       -0.53      0.53 o
   1  -8  12       11.90       11.68      0.91 o
   2  -8  12       65.01       67.07      1.83 o
   3  -8  12       57.71       58.45      2.53 o
   4  -8  12        0.29       -0.72      0.72 o
  -3  -7  12       85.67       98.79      2.75 o
  -2  -7  12        4.95        4.49      0.85 o
  -1  -7  12        4.62        4.94      0.68 o
   0  -7  12       46.58       52.07      1.63 o
   1  -7  12       10.26       11.35      0.77 o
   2  -7  12       63.87       68.02      1.80 o
   3  -7  12       23.48       26.60      1.66 o
   4  -7  12        2.60       -0.07      0.75 o
   5  -7  12       18.45       17.58      1.87 o
  -3  -6  12        0.33       -0.49      0.49 o
  -2  -6  12       22.34       21.23      1.15 o
  -1  -6  12       41.06       43.18      1.77 o
   0  -6  12       50.21       52.95      1.58 o
   1  -6  12        8.64        8.10      0.65 o
   2  -6  12       71.39       77.35      1.79 o
   3  -6  12       68.43       71.55      1.75 o
   4  -6  12        8.27        7.24      1.05 o
   5  -6  12        7.91        7.83      1.40 o
  -4  -5  12        0.05       -0.58      0.58 o
  -3  -5  12       29.10       26.96      1.15 o
  -2  -5  12        0.23        0.47      0.50 o
  -1  -5  12        0.01       -0.18      0.47 o
   0  -5  12        8.57        6.19      0.51 o
   1  -5  12        1.28        1.11      0.38 o
   2  -5  12       21.02       20.27      0.77 o
   3  -5  12        5.11        4.60      0.72 o
   4  -5  12        1.35        1.42      0.94 o
   5  -5  12       10.29        9.85      1.40 o
   6  -5  12        1.07        0.38      1.07 o
  -4  -4  12       14.74       13.11      1.01 o
  -3  -4  12        3.01        3.25      0.59 o
  -2  -4  12       32.14       35.43      1.09 o
  -1  -4  12       33.15       33.30      1.31 o
   0  -4  12       39.91       42.10      1.37 o
   1  -4  12       59.41       58.95      1.25 o
   2  -4  12        0.07       -0.31      0.31 o
   3  -4  12       16.63       18.12      0.96 o
   4  -4  12       10.83       12.55      2.93 o
   5  -4  12        0.66        0.73      1.00 o
   6  -4  12       16.07       14.53      1.67 o
  -5  -3  12       26.84       27.19      1.36 o
  -4  -3  12       18.33       16.14      0.97 o
  -3  -3  12        7.03        5.94      0.58 o
  -2  -3  12       20.57       19.05      0.83 o
  -1  -3  12        0.04        0.05      0.41 o
   0  -3  12       99.31       97.17      1.62 o
   1  -3  12       30.38       28.98      0.86 o
   2  -3  12        0.00       -0.33      0.34 o
   3  -3  12       15.51       12.82      1.16 o
   4  -3  12        2.00        2.55      0.94 o
   5  -3  12       68.13       68.08      3.00 o
   6  -3  12        7.14        9.05      1.40 o
  -5  -2  12        7.03        4.68      0.70 o
  -4  -2  12        0.00        0.48      0.52 o
  -3  -2  12        0.27        0.16      0.40 o
  -2  -2  12       14.21       13.59      0.69 o
  -1  -2  12        0.71        1.15      0.41 o
   0  -2  12       36.79       35.98      1.15 o
   1  -2  12      125.82      131.59      2.21 o
   2  -2  12       13.39       13.61      0.91 o
   3  -2  12        6.08        5.14      0.68 o
   4  -2  12       32.05       27.23      3.78 o
   5  -2  12        4.77        3.81      1.13 o
   6  -2  12       57.18       66.69      4.53 o
  -6  -1  12       13.61       15.87      2.46 o
  -5  -1  12        0.22        0.00      0.58 o
  -4  -1  12        0.34        0.27      0.55 o
  -3  -1  12        1.19        0.45      0.40 o
  -2  -1  12       25.42       27.28      1.18 o
  -1  -1  12        0.32        1.05      0.35 o
   0  -1  12       19.60       18.92      0.83 o
   1  -1  12        5.09        7.04      0.59 o
   2  -1  12       78.28       78.11      4.91 o
   3  -1  12       95.70       96.86      3.87 o
   4  -1  12        1.96        0.78      0.86 o
   5  -1  12       34.62       37.96      2.39 o
   6  -1  12        6.62        8.37      1.40 o
  -6   0  12        4.56        4.32      0.88 o
  -5   0  12        0.29       -0.34      0.63 o
  -4   0  12        6.03        6.63      0.83 o
  -3   0  12        9.22        9.00      0.72 o
  -2   0  12       15.70       18.38      0.89 o
  -1   0  12       65.05       65.62      1.32 o
   0   0  12       35.35       31.37      1.19 o
   1   0  12       87.61       85.37      3.40 o
   2   0  12       39.32       33.93      3.87 o
   3   0  12        2.82        1.22      0.47 o
   4   0  12       48.04       50.13      2.45 o
   5   0  12        0.40        1.10      1.00 o
   6   0  12       10.75       13.41      2.46 o
  -6   1  12        0.64        0.52      0.75 o
  -5   1  12        1.93        1.24      1.01 o
  -4   1  12       46.69       48.37      1.77 o
  -3   1  12        4.64        4.92      0.61 o
  -2   1  12        7.68        7.65      0.63 o
  -1   1  12        2.45        3.91      0.54 o
   0   1  12       35.97       29.57      1.20 o
   1   1  12       31.84       25.54      1.63 o
   2   1  12        4.23        3.39      1.04 o
   3   1  12       24.70       22.91      1.18 o
   4   1  12        3.72        4.91      1.70 o
   5   1  12        1.53       -0.57      1.32 o
  -6   2  12        3.13        2.71      0.82 o
  -5   2  12        9.91        9.37      0.97 o
  -4   2  12       40.86       42.59      2.03 o
  -3   2  12       21.61       21.79      1.05 o
  -2   2  12       45.84       44.38      1.33 o
  -1   2  12       41.42       39.95      2.37 o
   0   2  12       13.89       11.32      1.13 o
   1   2  12        3.53        3.53      0.80 o
   2   2  12       16.85       13.40      1.40 o
   3   2  12       13.61       14.26      1.14 o
   4   2  12       11.44       14.36      2.27 o
   5   2  12        0.60        0.94      1.51 o
  -6   3  12        1.20        1.11      0.73 o
  -5   3  12        7.60        6.54      0.75 o
  -4   3  12        3.32        3.94      0.73 o
  -3   3  12        6.01        9.75      0.78 o
  -2   3  12       13.24       10.05      0.84 o
  -1   3  12        0.24        0.05      0.47 o
   0   3  12        7.39        5.97      0.86 o
   1   3  12        3.45        2.57      0.69 o
   2   3  12        0.00       -0.28      0.67 o
   3   3  12        6.04        6.61      1.70 o
   4   3  12        6.03        7.18      1.89 o
   5   3  12        2.39        1.89      1.51 o
  -6   4  12        1.05       -0.23      0.68 o
  -5   4  12        1.54        2.08      0.65 o
  -4   4  12       37.23       36.53      1.39 o
  -3   4  12       40.73       45.39      1.91 o
  -2   4  12        0.39       -0.33      0.47 o
  -1   4  12        0.67        0.09      0.67 o
   0   4  12        1.43        1.43      0.73 o
   1   4  12        4.87        4.39      0.72 o
   2   4  12        2.59        2.83      0.94 o
   3   4  12        0.34       -0.57      1.13 o
   4   4  12        5.68        4.16      1.70 o
  -6   5  12        0.39       -0.10      0.60 o
  -5   5  12        0.01        0.55      0.63 o
  -4   5  12        6.12        6.55      1.09 o
  -3   5  12       24.63       30.84      1.96 o
  -2   5  12        2.01        1.96      0.71 o
  -1   5  12        0.07       -0.76      1.13 o
   0   5  12        0.66        0.62      0.73 o
   1   5  12        2.69        2.18      0.69 o
   2   5  12        4.67        3.81      0.90 o
   3   5  12        0.09        0.76      1.32 o
  -5   6  12        1.32        1.41      0.64 o
  -4   6  12       10.86       11.80      1.06 o
  -3   6  12        2.20        2.87      0.73 o
  -2   6  12        0.48       -0.73      0.73 o
  -1   6  12        5.91        4.37      1.00 o
   0   6  12        1.84        1.93      0.86 o
   1   6  12        1.78        1.53      0.75 o
   2   6  12        6.82        7.44      1.00 o
   3   6  12        0.73        0.57      1.51 o
  -5   7  12        4.00        4.19      0.90 o
  -4   7  12        0.17        0.07      0.68 o
  -3   7  12        2.57        3.61      0.86 o
  -2   7  12        2.03        0.94      0.86 o
  -1   7  12        5.02        4.38      1.04 o
   0   7  12        3.39        3.65      1.04 o
   1   7  12        0.00       -0.22      0.91 o
   2   7  12        0.73        0.74      0.75 o
  -4   8  12        0.19        0.93      0.69 o
  -3   8  12        0.05        0.02      0.69 o
  -2   8  12        1.66        0.28      1.00 o
  -1   8  12        6.85        5.15      2.27 o
   0   8  12        8.47        6.61      1.18 o
   1   8  12        1.36        0.59      1.13 o
   0  -8  13       11.79        9.59      0.89 o
   1  -8  13       32.87       39.03      1.52 o
   2  -8  13        0.85        1.07      0.64 o
   3  -8  13       15.16       15.47      1.49 o
  -2  -7  13        0.56        1.79      0.82 o
  -1  -7  13        6.09        6.43      0.86 o
   0  -7  13       76.19       81.15      2.24 o
   1  -7  13       73.19       78.41      1.85 o
   2  -7  13        5.39        3.39      0.69 o
   3  -7  13       20.93       20.36      1.13 o
   4  -7  13       27.65       26.42      1.70 o
  -2  -6  13        0.75        0.75      0.61 o
  -1  -6  13       66.77       71.75      1.98 o
   0  -6  13       22.74       23.72      1.22 o
   1  -6  13        0.42       -0.10      0.46 o
   2  -6  13       12.95       13.05      0.82 o
   3  -6  13       13.96       13.57      1.11 o
   4  -6  13       10.05        9.27      1.53 o
   5  -6  13       37.67       36.70      2.66 o
  -3  -5  13       11.30       13.71      0.92 o
  -2  -5  13       68.72       72.66      2.03 o
  -1  -5  13       11.61        9.81      0.85 o
   0  -5  13       27.00       30.30      1.15 o
   1  -5  13        0.11        0.13      0.42 o
   2  -5  13        2.16        2.08      0.52 o
   3  -5  13        0.04       -0.13      0.65 o
   4  -5  13        5.75        3.52      1.13 o
   5  -5  13       28.82       29.75      2.33 o
  -4  -4  13        1.92        0.73      0.68 o
  -3  -4  13       72.95       75.01      1.85 o
  -2  -4  13       58.31       58.79      1.78 o
  -1  -4  13        0.27       -0.23      0.49 o
   0  -4  13        5.05        4.68      0.56 o
   1  -4  13        4.51        3.65      0.45 o
   2  -4  13        0.02       -0.17      0.42 o
   3  -4  13       31.70       35.92      3.50 o
   4  -4  13        0.07        0.38      0.86 o
   5  -4  13       22.04       20.86      1.93 o
  -4  -3  13        1.69        1.64      0.60 o
  -3  -3  13       22.67       22.85      1.00 o
  -2  -3  13       50.57       57.73      1.54 o
  -1  -3  13       14.49       14.16      0.94 o
   0  -3  13        4.51        4.30      0.56 o
   1  -3  13        1.83        1.86      0.37 o
   2  -3  13        8.79        9.28      0.63 o
   3  -3  13       10.47       11.12      1.40 o
   4  -3  13        0.76       -0.06      0.86 o
   5  -3  13        1.48        1.98      1.07 o
  -5  -2  13        5.26        6.00      0.84 o
  -4  -2  13        3.95        4.13      0.69 o
  -3  -2  13        4.46        4.02      0.58 o
  -2  -2  13       42.17       41.39      1.27 o
  -1  -2  13        5.26        5.90      0.69 o
   0  -2  13        0.71        1.24      0.49 o
   1  -2  13       17.44       16.35      0.83 o
   2  -2  13        4.89        3.15      1.79 o
   3  -2  13       48.43       48.93      2.53 o
   4  -2  13        4.58        4.25      1.07 o
   5  -2  13        2.72        2.17      1.51 o
  -5  -1  13       15.25       16.18      1.12 o
  -4  -1  13       20.14       21.73      1.18 o
  -3  -1  13        0.54        0.79      0.44 o
  -2  -1  13       23.37       23.03      0.90 o
  -1  -1  13       38.47       40.67      1.42 o
   0  -1  13        0.01        0.16      0.45 o
   1  -1  13        0.04        0.82      0.68 o
   2  -1  13        1.71        1.32      0.94 o
   3  -1  13        1.67        2.27      1.13 o
   4  -1  13        0.01       -0.60      0.86 o
   5  -1  13        0.99        0.91      1.00 o
  -5   0  13        7.72        8.28      1.02 o
  -4   0  13       17.92       18.38      1.25 o
  -3   0  13        2.93        1.57      0.52 o
  -2   0  13        9.09        9.32      0.62 o
  -1   0  13        3.38        2.26      0.44 o
   0   0  13       26.91       30.41      1.57 o
   1   0  13       96.13      102.67      4.25 o
   2   0  13        1.44        0.93      0.73 o
   3   0  13       10.90       12.66      1.47 o
   4   0  13        3.44        5.44      1.18 o
   5   0  13        0.15        0.00      0.94 o
  -5   1  13        0.01       -0.26      0.65 o
  -4   1  13       12.38       12.30      1.04 o
  -3   1  13        8.69        8.75      0.73 o
  -2   1  13       20.86       25.16      1.24 o
  -1   1  13       28.16       29.99      1.16 o
   1   1  13       14.27       12.09      1.89 o
   2   1  13        5.77        4.08      2.36 o
   3   1  13        1.25        0.00      1.32 o
   4   1  13        2.70        2.46      1.51 o
   5   1  13        1.70        2.08      1.51 o
  -5   2  13        0.25       -0.48      0.62 o
  -4   2  13        4.84        5.70      0.86 o
  -3   2  13        1.31        1.08      0.62 o
  -2   2  13        1.49        1.39      0.57 o
  -1   2  13        6.83        6.90      0.83 o
   0   2  13       11.50       12.57      1.20 o
   1   2  13       19.22       25.09      1.72 o
   2   2  13        1.51        1.50      1.04 o
   3   2  13        0.83        1.89      1.51 o
   4   2  13        3.19        5.10      1.89 o
  -5   3  13        0.57        1.76      0.73 o
  -4   3  13       32.30       33.45      1.49 o
  -3   3  13       13.13       12.67      0.90 o
  -2   3  13        0.33       -0.01      0.51 o
  -1   3  13       10.84        8.92      1.32 o
   0   3  13        3.90        4.32      0.86 o
   1   3  13        7.21        7.44      1.13 o
   2   3  13        6.39        3.45      0.91 o
   3   3  13        1.00        0.00      1.32 o
   4   3  13        4.36        1.51      1.51 o
  -5   4  13        7.39        6.09      0.80 o
  -4   4  13        8.34        7.52      0.78 o
  -3   4  13        4.24        3.32      0.67 o
  -2   4  13       21.03       19.20      1.16 o
  -1   4  13       18.21       16.37      1.47 o
   0   4  13        0.53        0.00      0.67 o
   1   4  13       11.19       10.27      1.32 o
   2   4  13       18.66       19.20      1.79 o
   3   4  13        2.87        3.59      1.70 o
  -5   5  13        2.59        2.49      0.66 o
  -4   5  13        2.73        2.88      0.66 o
  -3   5  13        0.43        0.86      0.63 o
  -2   5  13        6.88        8.10      1.20 o
  -1   5  13        4.28        2.92      0.86 o
   0   5  13        1.78        2.59      0.86 o
   1   5  13        4.59        5.12      1.32 o
   2   5  13        1.51        1.96      1.00 o
   3   5  13        4.34        4.72      1.70 o
  -4   6  13        0.01       -0.28      0.95 o
  -3   6  13        0.70       -0.06      0.72 o
  -2   6  13        2.59        4.91      1.07 o
  -1   6  13        2.66        1.18      0.86 o
   0   6  13        4.26        3.50      1.00 o
   1   6  13        1.97        2.24      0.91 o
   2   6  13        1.63        1.62      0.78 o
  -3   7  13        0.16        0.16      0.94 o
  -2   7  13        2.04        1.49      1.04 o
  -1   7  13        0.90        1.98      0.94 o
   0   7  13        0.82        0.72      1.98 o
   1   7  13        0.61       -0.38      0.94 o
   0  -7  14        9.08        8.10      0.88 o
   1  -7  14        7.31        5.86      0.75 o
   2  -7  14        3.65        3.52      0.71 o
  -1  -6  14        0.99        0.13      0.62 o
   0  -6  14        5.92        6.48      0.83 o
   1  -6  14        2.36        1.44      0.57 o
   2  -6  14       43.61       48.01      1.48 o
   3  -6  14       16.90       14.61      1.13 o
  -2  -5  14       14.52       15.23      1.08 o
  -1  -5  14        9.85        9.65      0.90 o
   0  -5  14        0.13        0.38      0.60 o
   1  -5  14        1.67        1.27      0.53 o
   2  -5  14        9.52        8.79      0.73 o
   3  -5  14       17.66       16.86      1.61 o
   4  -5  14        2.75        1.03      1.51 o
  -3  -4  14        6.70        6.97      1.08 o
  -2  -4  14        2.97        2.16      0.71 o
  -1  -4  14        3.49        2.95      0.66 o
   0  -4  14        7.40        8.75      0.81 o
   1  -4  14        3.51        4.10      0.61 o
   2  -4  14       31.74       40.24      1.50 o
   3  -4  14       11.36       12.18      1.70 o
   4  -4  14        0.43       -0.47      0.94 o
  -3  -3  14        0.42       -0.27      0.51 o
  -2  -3  14       24.58       25.95      1.32 o
  -1  -3  14        1.05        1.67      0.61 o
   0  -3  14        0.47        0.87      0.54 o
   1  -3  14       17.48       15.81      0.88 o
   2  -3  14        0.23       -0.28      0.80 o
   3  -3  14       16.85       20.66      1.80 o
   4  -3  14        5.79        6.91      1.26 o
  -4  -2  14        2.24        1.46      0.65 o
  -3  -2  14        0.50        0.62      0.51 o
  -2  -2  14        0.21        1.10      0.54 o
  -1  -2  14        3.39        3.02      0.60 o
   0  -2  14       39.40       46.41      1.56 o
   1  -2  14       25.33       27.47      1.50 o
   2  -2  14        0.34        0.57      0.80 o
   3  -2  14        5.52        6.22      1.26 o
   4  -2  14        0.01       -0.28      0.86 o
  -4  -1  14       18.67       20.62      1.24 o
  -3  -1  14       11.49       13.02      1.00 o
  -2  -1  14        1.10        1.55      0.45 o
  -1  -1  14        0.41        0.67      0.51 o
   0  -1  14       53.90       60.52      1.71 o
   1  -1  14       45.26       49.40      2.40 o
   2  -1  14        2.75        0.58      0.86 o
   3  -1  14        0.21        0.66      0.94 o
   4  -1  14        0.31       -0.41      0.86 o
  -4   0  14        0.20       -0.57      0.59 o
  -3   0  14        1.67       -0.05      0.49 o
  -2   0  14        1.58        1.11      0.44 o
  -1   0  14        5.30        4.57      0.66 o
   0   0  14       28.62       30.12      1.30 o
   1   0  14       24.06       25.31      2.74 o
   2   0  14        3.05        3.02      1.32 o
   3   0  14        1.15        0.19      1.32 o
   4   0  14        0.40       -0.76      1.32 o
  -4   1  14        0.54        0.00      0.76 o
  -3   1  14        1.87        0.81      0.62 o
  -2   1  14        3.65        6.31      0.85 o
  -1   1  14        0.22       -0.01      0.47 o
   2   1  14        5.59        6.61      1.70 o
   3   1  14        0.00        0.76      1.32 o
   4   1  14        0.00       -0.94      1.32 o
  -4   2  14        1.49        0.80      0.68 o
  -3   2  14        0.19        0.43      0.61 o
  -2   2  14        1.08        0.43      0.57 o
  -1   2  14        2.36        2.83      0.65 o
   1   2  14        1.10        2.08      1.13 o
   2   2  14        1.11        1.53      0.86 o
   3   2  14        2.57        1.89      1.51 o
  -4   3  14        6.11        6.50      0.95 o
  -3   3  14        0.69        0.30      0.64 o
  -2   3  14        5.40        3.27      0.66 o
  -1   3  14       11.45       12.28      1.26 o
   0   3  14        0.13        0.05      0.73 o
   1   3  14        3.45        2.64      1.13 o
   2   3  14        1.10        0.57      0.91 o
   3   3  14        3.27        4.53      1.89 o
  -4   4  14        0.33        0.60      0.64 o
  -3   4  14        0.00       -0.18      0.53 o
  -2   4  14        0.10        1.11      0.69 o
  -1   4  14        2.43        2.64      0.94 o
   0   4  14        5.22        5.36      1.00 o
   1   4  14        0.85        3.40      1.51 o
   2   4  14       16.46       18.26      3.40 o
  -4   5  14        1.39        1.17      0.83 o
  -3   5  14        4.03        4.96      0.82 o
  -2   5  14        3.86        3.11      1.00 o
  -1   5  14        1.03        0.94      0.80 o
   0   5  14       12.17       12.70      3.12 o
   1   5  14        0.44        0.85      0.94 o
  -3   6  14        7.57       10.16      1.20 o
  -2   6  14        8.28        7.58      1.34 o
  -1   6  14        3.35        4.51      1.13 o
   0   6  14        9.44        8.79      1.34 o
   0  -5  15       29.07       34.32      1.48 o
   1  -5  15        3.17        2.85      0.63 o
   2  -5  15        1.18       -0.23      0.60 o
  -1  -4  15        2.75        3.23      0.74 o
   0  -4  15       43.13       50.37      1.70 o
   1  -4  15        0.59       -0.01      0.51 o
   2  -4  15       35.09       44.93      1.86 o
   3  -4  15        4.63        4.29      1.51 o
  -2  -3  15        8.12        8.60      0.91 o
  -1  -3  15        0.01       -0.70      0.70 o
   0  -3  15        0.58        1.03      0.61 o
   1  -3  15        0.51       -0.45      0.59 o
   2  -3  15        0.00        0.06      1.00 o
   3  -3  15        2.94        4.48      1.20 o
  -3  -2  15       20.40       21.74      1.04 o
  -2  -2  15       66.12       80.51      2.19 o
  -1  -2  15        0.24       -0.19      0.57 o
   0  -2  15        8.32       13.20      0.96 o
   1  -2  15        2.64        2.46      1.07 o
   2  -2  15        0.52        0.47      0.94 o
   3  -2  15        1.74        2.92      1.61 o
  -3  -1  15        6.89        7.57      0.74 o
  -2  -1  15        0.12        0.28      0.60 o
  -1  -1  15        6.89        8.29      0.83 o
   0  -1  15        2.00        3.59      0.68 o
   1  -1  15        8.16        8.69      1.89 o
   2  -1  15        3.63        1.42      1.32 o
   3  -1  15        2.13        2.68      1.13 o
  -3   0  15        0.58       -0.32      0.51 o
  -2   0  15       14.72       16.36      0.88 o
  -1   0  15        0.45        0.78      0.65 o
   2   0  15        9.86        9.45      1.89 o
   3   0  15        8.99       10.20      2.08 o
  -3   1  15        2.82        2.46      0.76 o
  -2   1  15        1.70        1.82      0.58 o
  -1   1  15        2.35        1.34      0.70 o
   2   1  15        2.06        0.57      1.32 o
   3   1  15        0.40       -0.19      1.51 o
  -3   2  15        0.50        1.13      0.67 o
  -2   2  15        2.94        4.98      1.00 o
  -1   2  15        1.43        2.98      1.00 o
   2   2  15        0.00        0.76      1.51 o
  -3   3  15        0.06       -0.44      0.67 o
  -2   3  15       10.75       13.78      2.31 o
  -1   3  15        5.30        6.23      1.51 o
   0   3  15        0.54        1.32      1.32 o
   1   3  15        5.39        5.29      1.51 o
  -2   4  15        0.48        0.68      0.94 o
  -1   4  15        0.59       -0.73      0.73 o
   0   4  15        2.71        2.16      1.42 o
   1   4  15        0.05       -0.19      1.13 o
  -1  -2  16        0.12       -0.76      1.32 o
   0  -2  16       10.97       15.62      1.05 o
   1  -2  16        0.00       -1.13      1.13 o
  -1  -1  16        1.25        1.13      0.66 o
   0  -1  16        9.72       10.20      2.08 o
   1  -1  16       11.90       15.68      2.27 o
  -1   0  16        5.12        7.28      0.99 o
 
